# Supplementary material for: A computable cellular stress network model for non-diseased pulmonary and cardiovascular tissue
Source: BMC Syst Biol. 2011 Oct 19;5:168. doi: 10.1186/1752-0509-5-168 (PMC3224482; doi:10.1186/1752-0509-5-168)
Supplement: Additional file 1 — Tissue context origins for causal edges in the Cellular Stress Network. Corresponding tissue context categories are referenced in Figure 2. [file 1752-0509-5-168-S1.XLS]

## Sheet: Sheet1
lung	lung relevant	lung cancer	cardiovascular	other	kidney/liver
16HBE14o- cell line	3T3-L1 cell line	A549 cell line	aortic arch	A431 cell line	HEK293 cell line
airway	breast epithelial cell	H1299 cell line	aortic endothelial cell	adipocyte	hepatocellular carcinoma
airway epithelial cell	endothelial cell	lung adenocarcinoma	aortic endothelium	breast	hepatocyte
airway epithelium	endothelium	NCI-H292 cell line	aortic smooth muscle cell	C10 cell line	HepG2 cell line
airway smooth muscle cell	epithelial cell	NCI-H322 cell line	arterial endothelial cell	C2C12 cell line	kidney
alveolar epithelial cell	epithelium		arterial smooth muscle cell	carcinoma of colon	liver
Alveolar type II cell	esophagus endothelial cell		cardiomyocyte	cervix	renal medulla
alveolus	fibroblast		heart	chondrocyte
BEAS-2B cell line	HMEC-1 cell line		HUVEC cell line	COS cell line
bronchial epithelial cell	kidney epithelial cell		myocyte	HaCaT cell line
CaLu-3 cell line	lymphocyte		smooth muscle	HeLa cell line
HBE1 cell line	macrophage		smooth muscle cell	HT29 cell line
IMR-90 cell line	MEF cell line		THP-1 cell line	intestine
lung	monocyte		umbilical vein endothelial cell	J774A1 cell line
lung endothelial cell	neutrophil		vascular endothelium	keratinocyte
lung epithelial cell	NIH3T3 cell line		vascular smooth muscle	MCF-7 cell line
lung fibroblast	rat-1 fibroblast		ventricle myocyte	misc. cancer
Lung macrophage	spleen macrophage			neuroblastoma
lung smooth muscle cell				pancreatic beta cell
MRC-5 cell line				PC12 cell line
WI-38 cell line				retinal epithelial cell
				skeletal muscle
				trabecular meshwork
				U937 cell line
