# Supplementary material for: A computable cellular stress network model for non-diseased pulmonary and cardiovascular tissue
Source: BMC Syst Biol. 2011 Oct 19;5:168. doi: 10.1186/1752-0509-5-168 (PMC3224482; doi:10.1186/1752-0509-5-168)
Supplement: Additional file 2 — RCR-predicted hypotheses in the Cell Stress Network model. Indicates nodes that are RCR-predicted hypotheses from the four cell stress data sets analyzed (Hypoxia, OxPAPC, Hyperoxia, and HOCl). The building block(s) in which these nodes are contained is also shown in the rightmost column. See Additional File 10 for color and abbreviation key. [file 1752-0509-5-168-S2.XLS]

## Sheet: Sheet1
Hypothesis	Hypoxia	OxPAPC	Hyperoxia	HOCl	Building Block
BRCA1				▲	Drug Metabolism
Diesel exhaust particles		▲	▲	▲	Drug Metabolism
Estradiol				▲	Drug Metabolism
Indirubin	▲			▼	Drug Metabolism
oxof(CYP2E1)			▲	▲	Drug Metabolism
Soot		▲			Drug Metabolism
taof(AHR)		▲		▲	Drug Metabolism
taof(ESR1)	▲				Drug Metabolism
Tetrachlorodibenzodioxin		▲			Drug Metabolism
Tretinoin	▲	▲			Drug Metabolism; Oxidative Stress
ATF6	▲	▲		▲	ER Stress
catof(TLR3)		▲	▲		ER Stress
catof(TLR4)		▲	▲		ER Stress
clasto lactacystin beta lactone				▲	ER Stress
EIF2AK2		▲	▲		ER Stress
EIF4G1		▼		▼	ER Stress
response to ER stress	▲	▲	▲	▲	ER Stress
taof(ATF2)		▲	▲		ER Stress
taof(ATF4)			▲		ER Stress
taof(XBP1)		▲		▲	ER Stress
Thapsigargin	▲	▲	▲		ER Stress
Tunicamycin	▲	▲		▲	ER Stress
XBP1		▲			ER Stress
ATF4	▲	▲	▲		ER Stress; Hypoxia
catof(proteasome complex)				▼	ER Stress; Oxidative Stress
taof(STAT3)	▲	▲	▲	▼	ER Stress; Oxidative Stress
kaof(MAPK1)	▲	▲	▲		ER Stress; Oxidative Stress; Shear Stress
kaof(MAPK3)	▲	▲			ER Stress; Oxidative Stress; Shear Stress
activin A complex	▲	▲	▲		Hypoxia
BNIP3L	▲	▲			Hypoxia
Deferoxamine	▲	▲	▲	▼	Hypoxia
dimethyloxalylglycine	▲	▲	▲		Hypoxia
EDN1	▲	▲			Hypoxia
EIF2AK4		▲		▼	Hypoxia
HIF1A	▲	▲			Hypoxia
HIF3A	▼				Hypoxia
IL6	▼		▲		Hypoxia
kaof(ACVR2A)	▲	▲	▲		Hypoxia
kaof(TGFBR1)	▲			▲	Hypoxia
response to hypoxia	▲	▲	▲	▼	Hypoxia
taof(CREB1)		▲	▲	▲	Hypoxia
taof(SMAD3)	▲		▲		Hypoxia
TGFB1	▲	▲	▲	▲	Hypoxia
trans10,cis12-Octadecadienoate	▲	▲	▲	▲	Hypoxia
VEGFA	▲	▲	▲		Hypoxia
VHL			▼	▲	Hypoxia
taof(ARNT)	▲	▲	▲		Hypoxia; Drug Metabolism
taof(HIF1A)	▲		▲		Hypoxia; Drug Metabolism; Osmotic Stress
taof(EPAS1)	▲		▲		Hypoxia; Osmotic Stress
MIR21	▲				Hypoxia; Shear Stress
Aldosterone	▲	▲	▲		Osmotic Stress
cyclic stretch			▲		Osmotic Stress
EGF		▲		▼	Osmotic Stress
hyperosmotic response		▲	▲	▲	Osmotic Stress
kaof(ATM)			▲		Osmotic Stress
kaof(PKA Family)		▲	▲	▲	Osmotic Stress
NRG1	▲	▲	▲	▲	Osmotic Stress
Ribosylation Activity of PARP1				▲	Osmotic Stress
taof(NFAT5)		▲			Osmotic Stress
taof(NR3C2)			▲		Osmotic Stress
CFTR		▲		▲	Osmotic Stress; Hypoxia; Oxidative Stress
1,2-Dithiol-3-thione				▲	Oxidative Stress
Acrolein		▲	▲		Oxidative Stress
Angiotensin ii	▲	▲	▲		Oxidative Stress
Arachidonic acid	▲	▲	▲	▲	Oxidative Stress
Hypothesis	Hypoxia	OxPAPC	Hyperoxia	HOCl	Building Block
catof(NOS1)			▲		Oxidative Stress
catof(SOD1)		▼			Oxidative Stress
gtpof(KRAS)	▲	▲		▲	Oxidative Stress
H6PD		▼			Oxidative Stress
Hyperoxia		▲	▲		Oxidative Stress
Hypochlorous acid		▲		▲	Oxidative Stress
kaof(CHUK)	▲				Oxidative Stress
kaof(IkappaB kinase complex)		▲	▲		Oxidative Stress
kaof(IKBKB)	▲				Oxidative Stress
kaof(MAP2K1)	▲		▲		Oxidative Stress
kaof(MAP2K6)			▲		Oxidative Stress
kaof(MAPK7)	▲	▲			Oxidative Stress
KEAP1		▼		▼	Oxidative Stress
KRAS				▼	Oxidative Stress
L-Sulforaphane			▲	▲	Oxidative Stress
Menadione		▲	▲	▲	Oxidative Stress
MIR29B1	▼				Oxidative Stress
NFE2L2	▼	▲		▲	Oxidative Stress
Oxidized Low Density Lipoprotein		▲	▲		Oxidative Stress
Ozone		▲	▲		Oxidative Stress
PARK7				▲	Oxidative Stress
Probucol				▼	Oxidative Stress
response to heat		▲	▲	▲	Oxidative Stress
response to oxidative stress		▲	▲	▲	Oxidative Stress
SOD2			▼		Oxidative Stress
STAT1			▲		Oxidative Stress
taof(BACH1)		▼			Oxidative Stress
taof(ELK1)		▲	▲		Oxidative Stress
taof(ETS2)			▲		Oxidative Stress
taof(FOS)			▲		Oxidative Stress
taof(FOXO1)		▲			Oxidative Stress
taof(JUN)		▲	▲		Oxidative Stress
taof(NFE2L1)		▲			Oxidative Stress
taof(PPARG)		▲			Oxidative Stress
taof(SP1)		▲	▲		Oxidative Stress
4-Hydroxy-2-nonenal	▼			▲	Oxidative Stress; Drug Metabolism
Curcumin		▲			Oxidative Stress; Drug Metabolism
taof(NFE2L2)		▲	▲	▲	Oxidative Stress; Drug Metabolism; ER Stress; Osmotic Stress; Shear Stress
Reactive Oxygen Species		▲	▲	▲	Oxidative Stress; Drug Metabolism; Hypoxia; Shear Stress
kaof(MAPK8)		▲	▲		Oxidative Stress; ER Stress
kaof(MAPK9)	▼		▲		Oxidative Stress; ER Stress
kaof(p38 MAPK family)	▲				Oxidative Stress; ER Stress
taof(AP-1 complex)		▲	▲		Oxidative Stress; ER Stress; Osmotic Stress
kaof(MAPK14)		▲	▲		Oxidative Stress; Osmotic Stress
catof(NOS3)		▲	▲		Oxidative Stress; Shear Stress
NOS3	▼		▼	▼	Oxidative Stress; Shear Stress
catof(F2)	▲	▲	▲		Shear Stress
catof(F2R)			▲		Shear Stress
catof(HMGCR)	▲				Shear Stress
Collagen type IV Family		▼	▼		Shear Stress
F2	▲	▲	▲		Shear Stress
FN1		▲		▲	Shear Stress
kaof(MAP2K5)	▲				Shear Stress
kaof(PI3K Family)			▲		Shear Stress
KLF2	▼				Shear Stress
laminar shear stress		▲	▲	▼	Shear Stress
monocyte adherence				▲	Shear Stress
taof(KLF2)	▼			▼	Shear Stress
taof(MEF2 Family)	▲	▲			Shear Stress
TNF		▲	▲		Shear Stress
NFKB Complex	▲				Shear Stress; ER Stress; Hypoxia; Osmotic Stress; Oxidative Stress
taof(NFKB Complex)	▲	▲	▲		Shear Stress; ER Stress; Hypoxia; Osmotic Stress; Oxidative Stress
catof(PTGS2)		▲			Shear Stress; Osmotic Stress; Oxidative Stress
PTGS2		▲	▲		Shear Stress; Osmotic Stress; Oxidative Stress
15-deoxy-D12,14-prostaglandin J2		▲			Shear Stress; Oxidative Stress
