# Supplementary material for: A computable cellular stress network model for non-diseased pulmonary and cardiovascular tissue
Source: BMC Syst Biol. 2011 Oct 19;5:168. doi: 10.1186/1752-0509-5-168 (PMC3224482; doi:10.1186/1752-0509-5-168)
Supplement: Additional file 3 — Data set-derived nodes added to the Cellular Stress Network based on their predictions as hypotheses. See Additional File 10 for color and abbreviation key. [file 1752-0509-5-168-S3.XLS]

## Sheet: Sheet1
	Vetted w/PMI								Hyps to add to network
	Node	HOCL	Hypoxia	SPC	OxPAPC	Hyperoxia	Block		Node	HOCL	Hypoxia	SPC	OxPAPC	Hyperoxia	Block	Initials
	gtpof(KRAS)	Ç					OxStress		clasto lactacystin beta lactone	Ç					ER	BF	Vetted w/PMI
	catof(F2)		Ç		Ç	Ç	OxStress		Tunicamycin	Ç	Ç	Ç	Ç		ER	BF	Vetted w/PMI
	catof(NOS3)				Ç	Ç	OxStress		taof(ATF4)				Ç	Ç	ER	BF	Vetted w/PMI
	clasto lactacystin beta lactone	Ç					ER		Thapsigargin		Ç		Ç	Ç	ER	BF	Vetted w/PMI
	Tunicamycin	Ç	Ç	Ç	Ç		ER		taof(XBP1)	Ç			Ç		ER	BF	Vetted w/PMI
	taof(ATF4)				Ç	Ç	ER		eif4G1	È		È	È		ER	BF	Vetted w/PMI
	Thapsigargin		Ç		Ç	Ç	ER		Laminar shear stress	È			Ç	Ç	Shear	BF	Vetted w/PMI
	taof(XBP1)	Ç			Ç		ER		Menadione	Ç			Ç	Ç	OxStress	BF	OK
	eif4G1	È		È	È		ER		catof(proteasome complex)	È					ER	BF	OK
	EPAS1		Ç			Ç	Hypoxia		EPAS1		Ç			Ç	Hypoxia	NC	Vetted w/PMI
	BNIP3L		Ç			Ç	Hypoxia		BNIP3L		Ç			Ç	Hypoxia	NC	Vetted w/PMI
	EDN1		Ç		Ç	Ç	Hypoxia		EDN1		Ç		Ç	Ç	Hypoxia	NC	Vetted w/PMI
	kaof(KDR)*		È				Hypoxia		kaof(KDR)*		È				Hypoxia	NC	Vetted w/PMI	adding exp(KDR) to network but not kaof(KDR) - is not consistent and is in proliferation network
	taof(HIF1A)		Ç	È	Ç	Ç	Hypoxia		taof(HIF1A)		Ç	È	Ç	Ç	Hypoxia	NC	Vetted w/PMI
	VEGFA		Ç		Ç	Ç	Hypoxia		VEGFA		Ç		Ç	Ç	Hypoxia	NC	Vetted w/PMI
	Dimethyloxalylglycine		Ç		Ç	Ç	Hypoxia		Dimethyloxalylglycine		Ç		Ç	Ç	Hypoxia	NC	Vetted w/PMI
	taof(ARNT)		Ç		Ç	Ç	DMR		trans10,cis12-Octadecadienoate*	Ç	Ç	È	Ç	Ç	Misc.	NC	Vetted w/PMI
	Diesel exhaust particles	Ç			Ç	Ç	DMR		TGFB1	Ç	Ç	È	Ç	Ç	Hypoxia	NC	OK
	Laminar shear stress	È			Ç	Ç	Shear		MIR21		Ç				Hypoxia	NC	OK	added link to hypoxia
	kaof(MET)*		Ç	Ç	Ç	Ç	Misc.		Activin A complex		Ç		Ç	Ç	Hypoxia	NC	OK, High value
	trans10,cis12-Octadecadienoate*	Ç	Ç	È	Ç	Ç	Misc.		gtpof(KRAS)	Ç					OxStress	WW	Vetted w/PMI
									catof(F2)		Ç		Ç	Ç	OxStress	WW	Vetted w/PMI
	*ATF4 up at depth 3								catof(NOS3)				Ç	Ç	OxStress	WW	Vetted w/PMI
	*More investigation needed								taof(ARNT)		Ç		Ç	Ç	DMR	WW	Vetted w/PMI
?	RAC1?								Diesel exhaust particles	Ç			Ç	Ç	DMR	WW	Vetted w/PMI
									kaof(MET)*		Ç	Ç	Ç	Ç	Misc.	WW	Vetted w/PMI
	Additional Nodes								Aldosterone		Ç		Ç	Ç	Osmotic	WW	OK
	Node	HOCL	Hypoxia	SPC	OxPAPC	Hyperoxia	Block		taof(Nr3c2)					Ç	Osmotic	WW	OK
	Aldosterone		Ç		Ç	Ç	Osmotic	OK	Angiotensin II		Ç		Ç	Ç	OxStress	WW	OK
	taof(Nr3c2)					Ç	Osmotic	OK	taof(ETS2)					Ç	OxStress	WW	OK, High value
	Angiotensin II		Ç		Ç	Ç	OxStress	OK	raof(Parp)	Ç					OxStress	WW	OK
	taof(ETS2)					Ç	OxStress	OK, High value	MIR29B1		È	Ç			Hypoxia	NC	Vetted w/PMI
	TGFB1	Ç	Ç	È	Ç	Ç	Hypoxia	OK	Deferoxamine	È	Ç	È	Ç	Ç	OxStress	NC	Vetted w/PMI
	MIR21		Ç				Hypoxia	OK	1,2-Dithiol-3-thione	Ç					OxStress	BF	Vetted w/PMI
	L-Homocysteine					Ç	ER		Probucol	È					OxStress	BF	Vetted w/PMI
	Menadione	Ç			Ç	Ç	OxStress	OK	Indirubin	È	Ç				DMR	WW	Vetted w/PMI
	Polynuclear aromatic hydrocarbons				Ç		DMR	OK	L-Sulphoraphne	Ç				Ç	OxStress	WW	Vetted w/PMI
	Node	HOCL	Hypoxia	SPC	OxPAPC	Hyperoxia	Block
	L-Methionine		È			È	ER	More investigation
	taof(NCOA2)					Ç	DMR
	Abcb1a					Ç	DMR	Discuss
	Angpt1				Ç	Ç	Hypoxia									added to network
	MIR29B1		È	Ç			Hypoxia									already in model (v2)
	3,3-Diindolylmethane		Ç		Ç	Ç	NRF2
	Ischemia				Ç	Ç	OxStress		Benzyloxycarbonylleucyl-leucyl-leucine- aldehyde	Ç					ER	BF	Remove via PMI
	Coleonol	Ç	Ç		Ç	Ç	Misc.		Polynuclear aromatic hydrocarbons				Ç		DMR	BF	Rescript to soot
				Ç	Predicted increased in abundance or activity
				È	Predicted decreased in abundance or activity
	Node	HOCL	Hypoxia	SPC	OxPAPC	Hyperoxia	Block
	Benzyloxycarbonylleucyl-leucyl-leucine- aldehyde	Ç					OxStress	OK
	Activin A complex		Ç		Ç	Ç	Hypoxia	OK, High value
	catof(proteasome complex)	È					Hypoxia	OK
	Node	HOCL	Hypoxia	SPC	OxPAPC	Hyperoxia	Block
	Epo	Ç					OxStress	no
	1,2-Dithiol-3-thione	Ç					OxStress	More investigation, Discuss
	Probucol	È					OxStress	More investigation
	raof(Parp)	Ç					OxStress	OK
	Node	HOCL	Hypoxia	SPC	OxPAPC	Hyperoxia	Block
	Deferoxamine	È	Ç	È	Ç	Ç	OxStress

## Sheet: Sheet 1
Node	HOCL	Hypoxia	OxPAPC	Hyperoxia
clasto lactacystin beta lactone	▲
Tunicamycin	▲	▲	▲
taof(ATF4)			▲	▲
Thapsigargin		▲	▲	▲
taof(XBP1)	▲		▲
eif4G1	▼		▼
Laminar shear stress	▼		▲	▲
Menadione	▲		▲	▲
catof(proteasome complex)	▼
EPAS1		▲		▲
BNIP3L		▲		▲
EDN1		▲	▲	▲
taof(HIF1A)		▲	▲	▲
VEGFA		▲	▲	▲
Dimethyloxalylglycine		▲	▲	▲
trans10,cis12-Octadecadienoate	▲	▲	▲	▲
TGFB1	▲	▲	▲	▲
MIR21		▲
Activin A complex		▲	▲	▲
gtpof(KRAS)	▲
catof(F2)		▲	▲	▲
catof(NOS3)			▲	▲
taof(ARNT)		▲	▲	▲
Diesel exhaust particles	▲		▲	▲
Aldosterone		▲	▲	▲
taof(Nr3c2)				▲
Angiotensin II		▲	▲	▲
taof(ETS2)				▲
raof(Parp)	▲
MIR29B1		▼
Deferoxamine	▼	▲	▲	▲
1,2-Dithiol-3-thione	▲
Probucol	▼
Indirubin	▼	▲
L-Sulphoraphne	▲			▲
