# Supplementary material for: A computable cellular stress network model for non-diseased pulmonary and cardiovascular tissue
Source: BMC Syst Biol. 2011 Oct 19;5:168. doi: 10.1186/1752-0509-5-168 (PMC3224482; doi:10.1186/1752-0509-5-168)
Supplement: Additional file 4 — Tables showing the nodes contained in each building block that comprise the Cellular Stress Network. [file 1752-0509-5-168-S4.XLS]

## Sheet: Xenobiotic Metabolism
	Xenobiotic Metabolism Response
	2-Amino-1-methyl-6-phenylimidazo(4,5-b)pyridine	catof(CYP1A2)	exp(AKR1C1)	Methyl 2-(1H-indole-3-carbonyl)-1,3-thiazole-4-carboxylate	SULT1A1
	4-Hydroxy-2-nonenal	catof(CYP1B1)	exp(AKR1C2)	NFE2L2	taof(AHR)
	8-Methyl-IQX	catof(GSTA2)	exp(AKR1C3)	NR1I2	taof(ARNT)
	AHR	catof(SULT1A1)	exp(ALDH3A1)	NR1I2:RXRA	taof(ESR1)
	AHR:HSP90AA1	Curcumin	exp(CYP1A1)	NR1I3	taof(HIF1A)
	AHRR	CYP1A1	exp(CYP1A2)	NR1I3:RXRA	taof(NFE2L2)
	ALDH3A1	CYP1A2	exp(CYP1B1)	oxof(CYP2E1)	taof(NR1I2)
	ARNT	CYP1B1	exp(GSTA5)	oxof(GPX1)	taof(NR1I3)
	ARNT:AHR	CYP2E1	GPX1	Particulate Matter	taof(RXRA)
	ARNT:ESR1	Diesel exhaust particles	GSTA2	Polycyclic Aromatic Hydrocarbons	Tetrachlorodibenzodioxin
	Benzo(a)pyrene	ESR1	HIF1A	Reactive Oxygen Species	Tretinoin
	BRCA1	Estradiol	HIF1A:ARNT	response to xenobiotic stimulus
	catof(ALDH3A1)	exp(AHRR)	HSP90AA1	RXRA
	catof(CYP1A1)	exp(AKR1B10)	Indirubin	Soot

## Sheet: ER Stress
	Endoplasmic Reticulum Stress
	7-Ketocholesterol	EIF2AK3	exp(TRIB3)	MDM2	taof(ATF2)
	Acrolein	EIF2S1	exp(WFS1)	NFE2L2	taof(ATF3)
	AP-1 Complex Hs	EIF2S1 P@S52	Glutathione	NFE2L2:ATF4	taof(ATF4)
	ATF2	EIF4EBP1	HERPUD1	NFKB Complex Hs	taof(ATF5)
	ATF2 P@T71	EIF4G1	HMOX1	Nitric oxide	taof(ATF6)
	ATF3	EIF4G1:NQO1	HSP90B1	NQO1	taof(DDIT3)
	ATF4	ER-associated protein catabolism	HSPA5	p38 MAPK Family Hs	taof(NFE2L2)
	ATF5	ERN1	Hyperoxia	paof(Ppp1r15a)	taof(NFKB Complex Hs)
	ATF6	ERO1L	JNK Family Hs	Particulate Matter	taof(STAT3)
	catof(MBTPS1)	exp(ATF4)	kaof(EIF2AK2)	PDIA3	taof(XBP1)
	catof(MBTPS2)	exp(DDIT3)	kaof(EIF2AK3)	Ppp1r15a	Thapsigargin
	catof(proteasome complex (sensu Eukarya) Hs)	exp(DNAJC3)	kaof(JNK family Hs)	proteasome complex (sensu Eukarya) Hs	TLR3
	catof(TLR3)	exp(ERO1L)	kaof(MAP3K5)	protein biosynthesis	TLR4
	catof(TLR4)	exp(HERPUD1)	kaof(MAPK8)	protein maturation	translation
	cell death	exp(HMOX1)	kaof(MAPK9)	Reactive Oxygen Species	TRIB3
	clasto lactacystin beta lactone	exp(HSP90B1)	kaof(p38 MAPK family Hs)	response to endoplasmic reticulum stress	Tunicamycin
	DDIT3	exp(HSPA5)	MAP3K5	response to unfolded protein	WFS1
	degradationof(ATF3)	exp(NOX4)	MAPK8	STAT3	XBP1
	degradationof(EIF4G1)	exp(PDIA3)	MAPK9	SYVN1
	DNAJC3	exp(Ppp1r15a)	MBTPS1	T(ATF6)
	EIF2AK2	exp(SYVN1)	MBTPS2	taof(AP-1 complex Hs)

## Sheet: Shear Stress
	Endothelial Shear Stress
	15-deoxy-D12,14-prostaglandin J2	ELAVL1	FN1	MAPK1	PI3K Family Hs
	Adenosine phosphate	exp(ELAVL1)	HDAC5	MAPK3	PRKAA1
	AKT1	exp(F2R)	HDAC5 P@S	MEF2 Family Hs	PRKAA1 P@T183
	AMP-activated protein kinase complex Hs	exp(F3)	HDAC5:MEF2 family Hs	MIR21	PTGS2
	AQP5	exp(ICAM1)	HMGCR	mitochondrion organization and biogenesis	Reactive Oxygen Species
	atherogenic shear stress	exp(KLF2)	ICAM1	monocyte adherence	SELE
	atheroprotective shear stress	exp(KLF4)	kaof(AKT1)	NADPH oxidase complex Hs	SIRT1
	catof(F2)	exp(NFE2L2)	kaof(AMP-activated protein kinase complex Hs)	NFE2L2	SIRT1:NOS3
	catof(F2R)	exp(NOS3)	kaof(MAP2K5)	NFKB Complex Hs	T(NFKBIA)
	catof(F3)	exp(PTGS2)	kaof(MAPK1)	NFKBIA	taof(KLF2)
	catof(HMGCR)	exp(SELE)	kaof(MAPK3)	Nitric oxide	taof(MEF2 Family Hs)
	catof(NOS3)	exp(TFPI2)	kaof(NFKBIA)	NOS3	taof(NFE2L2)
	catof(PTGS2)	exp(THBD)	kaof(PI3K Family Hs)	NOS3 A@?	taof(NFKB Complex Hs)
	catof(SIRT1)	exp(VCAM1)	KEAP1	NOS3 P@?	TFPI2
	Cell Surface Expression of AQP5	extracellular matrix	KEAP1:NFE2L2	NOS3 P@S1177	TNF
	Collagen type IV Family Hs	F2	KLF2	NOS3 P@S633	turbulent shear stress
	Collagen type IV Family Hs Expression	F2R	laminar shear stress	oxof(NADPH oxidase complex Hs)	VCAM1
	degradationof(AQP5)	F3	MAP2K5	PECAM1

## Sheet: Hypoxic Stress
	Hypoxic Stress
	14-3-3 Family Hs	EGLN2	exp(TXNIP)	oxidative phosphorylation	taof(CREB1)
	activin A complex	EGLN3	exp(VEGFA)	oxof(HIF1AN)	taof(EPAS1)
	ACVR2A	EIF2AK3	FRAP1:RICTOR:GBL	Oxygen	taof(HIF1A)
	AMP-activated protein kinase complex Hs	EIF2AK4	Glutathione	PDK1	taof(NFKB Complex Hs)
	ARNT	EIF2S1	glycolysis	PFKFB3	taof(SMAD3)
	ATF4	EIF2S1 P@S52	gtpof(RHEB)	PRKAA1	TCEB1
	autophagy	ENaC Complex Rn	HIF1A	PRKAA1 P@T183	TCEB2
	BNIP3	EP300	HIF1A:ARNT	PRKCZ	TGFB1
	BNIP3L	EPAS1	HIF1A:CREBBP	PRKCZ P@T410	TGFBR1
	catof(EGLN1)	EPAS1:EP300	HIF1A:EP300	RBX1	TORC1 Complex Hs
	catof(EGLN2)	exp(ACE)	HIF1AN	Reactive Oxygen Species	tportof(CFTR)
	catof(EGLN3)	exp(BNIP3)	HIF3A	respiratory chain complex I	tportof(ENaC Complex Mm)
	catof(HIF1AN)	exp(BNIP3L)	Hif3a:Arnt	response to hypoxia	tportof(SCNN1A:SCNN1B:SCNN1G)
	catof(respiratory chain complex I)	exp(CFTR)	IL6	RHEB	tportof(SLC2A1)
	catof(TSC1:TSC2)	exp(DDIT4)	Iron	SCNN1A	tportof(sodium/potassium-exchanging ATPase complex Hs)
	CFTR	exp(EDN1)	ISCU	SCNN1A:SCNN1B:SCNN1G	trans10,cis12-Octadecadienoate
	CFTR P@S768	exp(IL6)	kaof(ACVR2A)	SCNN1B	translation
	CREB1	exp(INHBA)	kaof(AMP-activated protein kinase complex Hs)	SCNN1G	TSC1
	CREBBP	exp(KDR)	kaof(EIF2AK3)	sec(EDN1)	TSC1:TSC2
	CUL2	exp(NOX4)	kaof(EIF2AK4)	sec(IL6)	TSC1:TSC2:DOCK7
	DDIT4	exp(PDK1)	kaof(PDK1)	sec(TGFB1)	TSC2
	Deferoxamine	exp(PFKFB3)	kaof(PFKFB3)	sec(VEGFA)	TSC2:14-3-3 Family Hs
	degradationof(EPAS1)	exp(SCNN1A)	kaof(PRKCZ)	SLC2A1	TXNIP
	degradationof(HIF1A)	exp(SCNN1B)	kaof(TGFBR1)	SMAD3	UBE2 Family Hs
	degradationof(HIF3A)	exp(SCNN1G)	kaof(TORC1 Complex Hs)	sodium/potassium-exchanging ATPase complex Hs	VEGFA
	dimethyloxalylglycine	exp(SLC2A1)	MIR21	T(sodium/potassium-exchanging ATPase complex Hs)	VHL
	EDN1	exp(TGFB1)	MIR210	T(sodium/potassium-exchanging ATPase complex Rn)	VHL:TCEB2:TCEB1:CUL2:RBX1:UBE2 Family Hs
	EGLN1	exp(TGFB2)	NFKB Complex Hs	taof(ARNT)

## Sheet: Oxidative Stress
	Oxidative Stress
	1,2-Dithiol-3-thione	CTTN	GPX2	kaof(MAPK12)	NCF1	PTGS2
	15-deoxy-D12,14-prostaglandin J2	CTTN:NCF1	GSK3B	kaof(MAPK13)	NCF2	Quercetin
	4-Hydroxy-2-nonenal	CUL3	GSK3B P@Y216	kaof(MAPK14)	NCF4	RAC1
	8-Isoprostane	Curcumin	GSR	kaof(MAPK3)	NFE2L1	RAC2
	ACE	CYBA	GSS	kaof(MAPK7)	NFE2L1:MAFG	RAS Family Hs
	Acrolein	CYBB	Gst Family Hs	kaof(MAPK8)	NFE2L2	RBX1
	AGTR1	Cysteine	GSTA1	kaof(MAPK9)	NFE2L2 P@S40	Reactive Nitrogen Species
	AKT Family Hs	Cysteine -> glutathione	Gsta4	kaof(MAPKAPK2)	NFE2L2 P@ST	Reactive Oxygen Species
	AKT1	degradationof(NFE2L2)	GSTP1	kaof(p38 MAPK family Hs)	NFE2L2 P@Y576	respiratory chain complex I
	ALOX12	degradationof(Nfkbia)	gtpof(KRAS)	kaof(PDPK1)	NFE2L2 ubiquitinated at K	respiratory chain complex II
	AMP-activated protein kinase complex Hs	DLD	gtpof(RAC1)	kaof(PI3K Family Hs)	NFE2L2:ATF4	respiratory chain complex III
	Angiotensin ii	DLD:OGDH:DLST	gtpof(Ras family Hs)	kaof(PKC Family Hs)	NFE2L2:EIF2AK3	response to heat
	AP-1 Complex Hs	DLST	H6PD	kaof(PRKCA)	NFE2L2:KEAP1:RBX1:CUL3	response to oxidative stress
	Arachidonic acid	DUOX1	Heme	kaof(PRKCI)	NFE2L2:MAFF	Resveratrol
	Ascorbic acid	DUOX2	heme -> biliverdine + Iron + Carbon monoxide	kaof(RPS6KB1)	NFE2L2:MAFG	RPS6KA5
	ATF4	EGFR	HMMR	kaof(RPS6KB2)	NFE2L2:MAFK	RPS6KB1
	BACH1	EIF2AK3	HMOX1	kaof(SRC family Hs)	NFKB Complex Hs	RPS6KB2
	Bach1:Maff	ELK1	HSPA1A	kaof(SRC)	NFKB1:NFKB2	Selenium
	BACH1:MAFG	endothelial barrier function	HSPB1	KEAP1	NFKBIA	SIRT1
	BACH1:MAFK	Epigallocatechin gallate	HSPB1 P@S	KEAP1:15-deoxy-D12,14-prostaglandin J2	NFKBIA P@S32	SOD1
	Bilirubin	ERK Family Hs	HSPB1 P@S78	KEAP1:IKBKB	NFKBIA P@ST	SOD2
	Biliverdine	ETS2	Hydrochloric acid	KEAP1:NFE2L2	Nitric oxide	SOD3
	Biliverdine + NADPH -> Bilirubin + NADP	exp(ATF4)	Hydrogen peroxide	KRAS	NOS1	SP1
	BLVRA	exp(CAV1)	Hydrogen peroxide -> Hydroxyl radical	laminar shear stress	NOS2	SQSTM1
	CAND1	exp(CFTR)	Hydrogen peroxide -> Hypochlorous acid	Lipid peroxidation	NOS3	SQSTM1:KEAP1
	Carbon monoxide	exp(CYBB)	Hydroxyl radical	L-Sulforaphane	NOX1	SRC
	CAT	exp(GCLC)	Hyperoxia	MAFF	NOX3	SRC Family Hs
	catof(ACE)	exp(GCLM)	Hypochlorous acid	MAFG	NOX4	STAT1
	catof(AGTR1)	exp(GGT1)	IkappaB kinase complex Hs	MAFK	NOX5	STAT1 P@S727
	catof(ALOX12)	exp(GPX2)	IKBKB	MAP2K1	NQO1	STAT1 P@Y701
	catof(CAT)	exp(GSS)	IKBKG	MAP2K3	OGDH	STAT3
	catof(G6PD)	exp(GSTA1)	Iron	MAP2K4	oxidative phosphorylation	Superoxides
	catof(GCLC)	exp(GSTA5)	JNK Family Hs	MAP2K6	Oxidized Low Density Lipoprotein	superoxides -> Hydrogen peroxide
	catof(GCLM)	exp(GSTP1)	JUN	MAP2K6 P@S207	Oxiglutatione	T(Keap1)
	catof(GCLM:GCLC)	exp(HMOX1)	JUN P@S73	MAP2K6 P@T211	oxof(BLVRA)	T(NFE2L2)
	catof(GGT1)	exp(HSPA1A)	JUN:NFE2L1	MAP2K7	oxof(DUOX1)	taof(AP-1 complex Hs)
	catof(GPX2)	exp(HSPA1B)	JUN:NFE2L2	MAP3K5	oxof(DUOX2)	taof(BACH1)
	catof(GSS)	exp(NOS2)	JUNB	MAPK1	oxof(GPX1)	taof(ELK1)
	catof(Gsta4)	exp(NOS3)	JUNB:NFE2L1	MAPK1 P@T185	oxof(GSR)	taof(ETS2)
	catof(H6PD)	exp(NOX1)	JUNB:NFE2L2	MAPK1 P@Y	oxof(NADPH oxidase complex Hs)	taof(FOS)
	catof(HMOX1)	exp(NOX4)	JUND	MAPK1 P@Y187	oxof(NOX1)	taof(FOXO1)
	catof(MPO)	exp(NQO1)	JUND:NFE2L1	MAPK10	oxof(NOX3)	taof(JUN)
	catof(NOS1)	exp(PRDX1)	JUND:NFE2L2	MAPK11	oxof(NOX4)	taof(NFE2L1)
	catof(NOS2)	exp(PTGS2)	kaof(AKT Family Hs)	MAPK12	oxof(NOX5)	taof(NFE2L2)
	catof(NOS3)	exp(SOD1)	kaof(AKT1)	MAPK13	Ozone	taof(NFKB Complex Hs)
	catof(NOX1)	exp(SOD2)	kaof(AMP-activated protein kinase complex Hs)	MAPK14	p38 MAPK Family Hs	taof(PPARG)
	catof(NQO1)	exp(SOD3)	kaof(CHUK)	MAPK14 P@T180	PARK7	taof(SP1)
	catof(PLA2G4A)	exp(SQSTM1)	kaof(CSNK2A1)	MAPK14 P@Y182	Particulate Matter	taof(STAT1)
	catof(PRDX1)	exp(SRXN1)	kaof(EGFR)	MAPK3	PDPK1	taof(STAT3)
	catof(PRDX2)	exp(TXNIP)	kaof(EIF2AK3)	MAPK7	PDPK1 P@S241	Thioredoxin
	catof(proteasome complex (sensu Eukarya) Hs)	exp(TXNRD1)	kaof(ERK family Hs)	MAPK8	Peroxynitrite	Thioredoxin:MAP3K5
	catof(PTGS2)	FOS	kaof(FYN)	MAPK8 P@T183	PI3K Family Hs	tportof(CFTR)
	catof(respiratory chain complex I)	FOS:JUN	kaof(GSK3B)	MAPK8 P@Y185	PKC Family Hs	Tretinoin
	catof(respiratory chain complex II)	FOSL1	kaof(IkappaB kinase complex Hs)	MAPK9	PLA2G4A	TXN
	catof(respiratory chain complex III)	FOXO1	kaof(IKBKB)	MAPK9 P@T183	PLA2G4A P@S505	TXN:MAP3K5
	catof(SIRT1)	FYN	kaof(JNK family Hs)	MAPK9 P@Y185	PLA2G4A:RPS6KA5	TXNIP
	catof(SOD1)	FYN P@T	kaof(MAP2K1)	MAPKAPK2	PPARG	TXNRD1
	catof(SOD2)	G6PD	kaof(MAP2K3)	Melatonin	PRDX1	Vitamin E
	catof(SOD3)	GADD45GIP1	kaof(MAP2K4)	Menadione	PRDX2	XDH
	catof(TXNRD1)	GCLC	kaof(MAP2K6)	MIR29B1	PRKCA	Zinc
	catof(XDH)	GCLM	kaof(MAP2K7)	MPO	PRKCA P@S657
	CFTR	GCLM:GCLC	kaof(MAP3K5)	NADP	PRKCA P@T638
	CHUK	GGT1	kaof(MAPK1)	NADP+	PRKCI
	Cinnamaldehyde	Glutathione	kaof(MAPK10)	NADPH	Probucol
	CSNK2A1	GPX1	kaof(MAPK11)	NADPH oxidase complex Hs	proteasome complex (sensu Eukarya) Hs

## Sheet: Osmotic Stress
	Osmotic Stress
	Aldosterone	CFTR P@S768	exp(HSPA1A)	NADPH oxidase complex Hs	sodium/potassium-exchanging ATPase complex
	AMP-activated protein kinase complex Hs	cyclic stretch	exp(HSPA1B)	NFAT5	T(Hydrogen peroxide)
	AP-1 Complex Hs	Dinoprostone	exp(SLC5A3)	NFE2L2	taof(AP-1 complex Hs)
	AQP3	EGF	exp(SLC6A12)	NFKB1:NFKB2	taof(EPAS1)
	AQP5	EGFR	HIF1A	NFKBIA	taof(HIF1A)
	AQP8	EGFR P@Y	Hydrogen peroxide	NR3C2	taof(NFAT5)
	ATM	EPAS1	hyperosmotic response	NRG1	taof(NFE2L2)
	ATP1A1	ERBB3	Hyperoxia	oxof(NADPH oxidase complex Hs)	taof(NFKB Complex Hs)
	ATP1B1	ERK Family Hs	kaof(AMP-activated protein kinase complex Hs)	PARP1	taof(NR3C2)
	Calcium	exp(AKR1B1)	kaof(ATM)	PKA Family Hs	tportof(AQP3)
	catof(ERBB3)	exp(AQP1)	kaof(EGFR)	PLCG1	tportof(AQP8)
	catof(PTGES2)	exp(AQP5)	kaof(ERK family Hs)	PLCG1 P@Y	tportof(CFTR)
	catof(PTGS2)	exp(ATP1A1)	kaof(MAPK14)	PTGES2
	catof(sodium/potassium-exchanging ATPase complex)	exp(ATP1B1)	kaof(PKA Family Hs)	PTGS2
	CFTR	exp(CFTR)	MAPK14	Ribosylation Activity of PARP1
