# Supplementary material for: A computable cellular stress network model for non-diseased pulmonary and cardiovascular tissue
Source: BMC Syst Biol. 2011 Oct 19;5:168. doi: 10.1186/1752-0509-5-168 (PMC3224482; doi:10.1186/1752-0509-5-168)
Supplement: Additional file 9 — RCR-predicted Cellular Stress Network model hypotheses for the test data set comparisons. Hypotheses are grouped by pattern of prediction across the three test data set comparisons. See Additional File 10 for color and abbreviation key. [file 1752-0509-5-168-S9.XLS]

## Sheet: Sheet1
Cluster	Hypothesis	WT 1d vs. sham	Nrf2 KO 1d vs. sham	Nrf2 KO 1d vs. WT 1d
A	taof(Ahr)	▲		▼
A	taof(Nr1i2)	▲		▼
A	taof(Arnt)	▲		▼
A	4-Hydroxy-2-nonenal	▲		▼
A	Nfe2l1	▲		▼
A	Nfe2l2	▲		▼
A	Acrolein	▲		▼
A	kaof(PI3K Family)	▲		▼
B	Curcumin	▲	▲	▼
B	taof(Nfe2l2)	▲	▲	▼
B	Hyperoxia	▲	▲	▼
B	Hypochlorous acid	▲	▲	▼
B	L-Sulforaphane	▲	▲	▼
B	Menadione	▲	▲	▼
B	Oxidized Low Density Lipoprotein	▲	▲	▼
B	response to oxidative stress	▲	▲	▼
B	taof(NFKB Complex)	▲	▲	▼
B	Tnf	▲	▲	▼
B	catof(Sod1)	▼	▼	▲
B	Keap1	▼	▼	▲
C	Estradiol	▲	▲
C	Diesel exhaust particles	▲	▲
C	Atf6	▲	▲
C	catof(Tlr4)	▲	▲
C	response to ER stress	▲	▲
C	Tunicamycin	▲	▲
C	Atf4	▲	▲
C	trans10,cis12-Octadecadienoate	▲	▲
C	taof(Hif1a)	▲	▲
C	gtpof(Kras)	▲	▲
C	taof(AP-1 Complex)	▲	▲
C	taof(Jun)	▲	▲
C	taof(Klf2)	▲	▲
D	taof(Creb1)	▲
D	Arachidonic acid	▲
D	Eif4g1	▼
D	Deferoxamine	▼
D	Nos3	▼
E	reactive oxygen species		▲	▼
E	Tretinoin		▲	▼
E	taof(Esr1)		▲
E	Tetrachlorodibenzodioxin		▲
E	catof(Tlr3)		▲
E	Eif2ak2		▲
E	taof(Atf4)		▲
E	taof(Stat3)		▲
E	Il6		▲
E	kaof(Acvr2a)		▲
E	Vegfa		▲
E	kaof(Mapk14)		▲
E	hyperosmotic response		▲
E	kaof(PKA Family)		▲
E	Nrg1		▲
E	Angiotensin II		▲
E	catof(Agtr1)		▲
E	taof(Sp1)		▲
E	taof(Stat1)		▲
E	catof(F2)		▲
E	F2		▲
E	kaof(Akt1)		▲
E	laminar shear stress		▲
E	Collagen type IV Family		▼
