# Supplementary material for: A computable cellular stress network model for non-diseased pulmonary and cardiovascular tissue
Source: BMC Syst Biol. 2011 Oct 19;5:168. doi: 10.1186/1752-0509-5-168 (PMC3224482; doi:10.1186/1752-0509-5-168)
Supplement: Additional file 10 — Color and abbreviation key for hypothesis nodes. [file 1752-0509-5-168-S10.XLS]

## Sheet: Sheet1
	Heatmap Key
	▲	Predicted increase in abundance or activity
	▼	Predicted decrease in abundance or activity
		No prediction
	X	Abundance of X
	catof(X)	Catalytic activity of X
	exp(X)	RNA expression of X
	gtpof(X)	GTP-bound activity of X
	kaof(X)	Kinase activity of X
	oxof(X)	Oxidoreductase activity of X
	paof(X)	Phosphatase axtivity of X
	taof(X)	Transcriptional activity of X
	P@Y	Phosphorylation at residue Y
		Causal assertion - activation
		Causal assertion - inhibition

## Sheet: Sheet2
					Heatmap Tables Key
						Expected increase in abundance or activity
					Ç	Predicted increase in abundance or activity (p<0.001)
					Ç	Predicted increase in abundance or activity (0.001 <p<0.05)
					Ç	Predicted increase in abundance or activity (0.05<p<0.1)
						Not predicted (p>0.1)
						Expected decrease in abundance or activity
					È	Predicted decrease in abundance or activity (p<0.001)
					È	Predicted decrease in abundance or activity (0.001 <p<0.05)
					È	Predicted decrease in abundance or activity (0.05<p<0.1)
						Gene expression data set
					L	Node derived from the Literature Model
					D	Node derived from Data Set Driven Analysis
					exp(X)	RNA expression of X
					taof(X)	Transcriptional activity of X
					kaof(X)	Kinase activity of X
					catof(X)	Catalytic activity of X
					gtpof(X)	GTP-bound activity of X
					paof(X)	Phosphatase activity of X

## Sheet: Sheet3
Ç	Observed State Change increase
È	Observed State Change decrease
Ç	Predicted hypothesis increase (p > 0.1)
È	Predicted hypothesis decrease (p > 0.1)
	No prediction
[N]	N gene expression changes supporting a given hypothesis
exp(X)	RNA expression of X
taof(X)	Transcriptional activity of X
kaof(X)	Kinase activity of X
catof(X)	Catalytic activity of X
gtpof(X)	GTP-bound activity of X
paof(X)	Phosphatase activity of X
X	Abundance of X
X:Y	Complex of X and Y
	Causal assertion - activation
	Causal assertion - inhibition
	Predicted increase in abundance or activity (p < 0.001)
	Predicted increase in abundance or activity (0.001 < p < 0.05)
	Predicted increase in abundance or activity (0.05 < p < 0.1)
	No prediction
	Predicted decrease in abundance of activity (p < 0.001)
	Predicted decrease in abundance of activity (0.001 < p < 0.05)
	Predicted decrease in abundance of activity (0.05 < p < 0.1)
*	Richness > 0.1
