# Supplementary material for: A computable cellular stress network model for non-diseased pulmonary and cardiovascular tissue
Source: BMC Syst Biol. 2011 Oct 19;5:168. doi: 10.1186/1752-0509-5-168 (PMC3224482; doi:10.1186/1752-0509-5-168)
Supplement: Additional file 11 — The Cellular Stress Network,.xls format. [file 1752-0509-5-168-S11.XLS]

## Sheet: Model and Key
Model Report
Generated By	Selventa's Genstruct Technology Platform (GTP) Ver 1.3.1
Created On	2011-07-07 11:16:09
Model	Cell Stress Final Model
Version	1.0
Created	2010-12-22 13:43:56
Last Updated	2010-12-22 13:43:56
Edge	Source Label	Relationship		Target Label
Numerical identifier given to each unique edge in the model	Name of the source node	Relationship between the source and target nodes		Name of the target node
		->	Increases
		=>	Directly increases
		-|	Decreases
		=|	Directly decreases
		activator	Activator
		-e->	Effector
		-cat->	Catalyzed by
		-react->	Reactant
		-prod->	Product
		|-cw-|	Competes with
		-gp->	Gene product
		-translocates-*	Translocates
		-to-	Translocated to
		-from-	Translocated from
		-@-	Modification of
		-cc-	Complex component
		-sub->	Subset of
		-other-	Other

## Sheet: Nodes
Node	Label
1	MPO
2	AP-1 Complex Hs
3	catof(GCLM)
4	catof(HMGCR)
5	exp(TGFB1)
6	NR3C2
7	CAND1
8	NOX4
9	AMP-activated protein kinase complex Hs
10	HIF1A:ARNT
11	STAT3
12	exp(NOX4)
13	exp(GSS)
14	XDH
15	1,2-Dithiol-3-thione
16	CREBBP
17	2-Amino-1-methyl-6-phenylimidazo(4,5-b)pyridine
18	catof(GPX2)
19	IKBKB
20	degradationof(AQP5)
21	PRKAA1
22	exp(SRXN1)
23	catof(EGLN3)
24	NOS2
25	VCAM1
26	NFKBIA P@S32
27	catof(AGTR1)
28	PRKCI
29	PRKCZ
30	PRKCZ P@T410
31	PDPK1
32	T(NFE2L2)
33	exp(IL6)
34	oxof(GPX1)
35	PRDX2
36	taof(KLF2)
37	autophagy
38	Tunicamycin
39	exp(NOS2)
40	cytoplasm
41	DUOX1
42	SOD2
43	taof(NFKB Complex Hs)
44	taof(SMAD3)
45	EIF2AK4
46	MIR29B1
47	degradationof(Nfkbia)
48	sec(IL6)
49	HIF1AN
50	exp(HERPUD1)
51	PTGES2
52	STAT1
53	exp(CFTR)
54	PLCG1
55	exp(GCLC)
56	exp(ICAM1)
57	SULT1A1
58	KLF2
59	Soot
60	ERBB3
61	Curcumin
62	exp(PTGS2)
63	gtpof(RHEB)
64	exp(BNIP3L)
65	NQO1
66	MAPK7
67	ATP1A1
68	kaof(SRC)
69	kaof(MAP2K5)
70	exp(SYVN1)
71	SCNN1A:SCNN1B:SCNN1G
72	HIF1A:EP300
73	kaof(p38 MAPK family Hs)
74	dimethyloxalylglycine
75	HSPB1
76	NRG1
77	exp(HSP90B1)
78	Estradiol
79	oxof(HIF1AN)
80	HDAC5 P@S
81	kaof(MAPK8)
82	exp(TFPI2)
83	MAPK8 P@T183
84	exp(GSTA1)
85	Reactive Oxygen Species
86	MAP2K6
87	Lipid peroxidation
88	ALDH3A1
89	degradationof(ATF3)
90	ACE
91	cell surface
92	Deferoxamine
93	protein biosynthesis
94	NOS3 P@S633
95	Methyl 2-(1H-indole-3-carbonyl)-1,3-thiazole-4-carboxylate
96	exp(HSPA1B)
97	FN1
98	MIR21
99	taof(ATF3)
100	CYP2E1
101	Cinnamaldehyde
102	exp(CYP1A2)
103	Diesel exhaust particles
104	mitochondrion organization and biogenesis
105	EIF4G1:NQO1
106	NFE2L2 P@?
107	MAP2K1
108	catof(F3)
109	oxidative phosphorylation
110	NFKBIA P@ST
111	endothelial barrier function
112	NFE2L1:MAFG
113	Thioredoxin
114	EGLN1
115	taof(ATF5)
116	Arachidonic acid
117	DUOX2
118	kaof(MAP2K7)
119	EIF2S1
120	EDN1
121	SMAD3
122	T(NFKBIA)
123	NOX1
124	NFE2L2 P@ST
125	H6PD
126	Oxygen
127	catof(XDH)
128	catof(GSS)
129	MAPK1 P@T185
130	JUNB:NFE2L2
131	exp(BNIP3)
132	Hydrogen peroxide -> Hypochlorous acid
133	TLR3
134	PRKCA
135	RAC1
136	FOXO1
137	G6PD
138	taof(NR3C2)
139	PRKCA P@T638
140	exp(TXNIP)
141	taof(ATF2)
142	cell death
143	SIRT1:NOS3
144	Hydrogen peroxide -> Hydroxyl radical
145	kaof(PDK1)
146	plasma membrane
147	kaof(MAPK13)
148	IkappaB kinase complex Hs
149	kaof(GSK3B)
150	response to oxidative stress
151	Polycyclic Aromatic Hydrocarbons
152	AQP5
153	oxof(NOX4)
154	kaof(EIF2AK4)
155	ARNT:AHR
156	exp(HSPA1A)
157	JUN:NFE2L1
158	NFKB1:NFKB2
159	p38 MAPK Family Hs
160	JUN P@S73
161	ATM
162	exp(F2R)
163	JNK Family Hs
164	15-deoxy-D12,14-prostaglandin J2
165	catof(NOS3)
166	CUL3
167	SRC Family Hs
168	heme -> biliverdine + Iron + Carbon monoxide
169	exp(AQP5)
170	catof(Gsta4)
171	SELE
172	MBTPS1
173	PRDX1
174	ATF4
175	ATF2 P@T71
176	Ppp1r15a
177	kaof(NFKBIA)
178	NR1I3:RXRA
179	exp(EDN1)
180	T(sodium/potassium-exchanging ATPase complex Hs)
181	catof(NOS2)
182	hyperosmotic response
183	HSPA5
184	catof(proteasome complex (sensu Eukarya) Hs)
185	taof(STAT1)
186	exp(GCLM)
187	KEAP1:NFE2L2
188	PFKFB3
189	F3
190	oxof(BLVRA)
191	MAPK11
192	taof(JUN)
193	SCNN1B:SCNN1G
194	exp(ATP1B1)
195	TNF
196	NADPH oxidase complex Hs
197	catof(ERBB3)
198	exp(SOD3)
199	PDPK1 P@S241
200	BRCA1
201	kaof(MAPK1)
202	kaof(PDPK1)
203	oxof(NOX3)
204	exp(PDIA3)
205	Gst Family Hs
206	MAPKAPK2
207	PRKCA P@S657
208	taof(AHR)
209	taof(ATF6)
210	EIF2S1 P@S52
211	NFE2L1
212	RAC2
213	HIF1A:CREBBP
214	RCAN1
215	sec(VEGFA)
216	INHBA
217	JUN
218	exp(AKR1C1)
219	MAP2K6 P@S207
220	cell
221	NFE2L2 ubiquitinated at K
222	EGLN3
223	catof(respiratory chain complex III)
224	response to unfolded protein
225	Thapsigargin
226	NFE2L2:MAFK
227	NOS3
228	catof(F2)
229	kaof(MAP2K3)
230	GSR
231	PARK7
232	AHR:HSP90AA1
233	exp(VCAM1)
234	catof(CYP1B1)
235	ARNT
236	extracellular matrix
237	TCEB2
238	exp(AKR1B10)
239	taof(CREB1)
240	catof(CAT)
241	catof(GCLM:GCLC)
242	protein maturation
243	GGT1
244	response to heat
245	kaof(EIF2AK3)
246	BNIP3L
247	GSK3B P@Y216
248	exp(ACE)
249	kaof(PKC Family Hs)
250	AQP3
251	sec(EDN1)
252	TCEB1
253	RPS6KA5
254	superoxides -> Hydrogen peroxide
255	PARP1
256	HDAC5:MEF2 family Hs
257	GCLC
258	Biliverdine
259	MDM2
260	laminar shear stress
261	catof(GCLC)
262	catof(SOD1)
263	BLVRA
264	HIF1A
265	CYBB
266	cyclic stretch
267	HMGCR
268	kaof(PRKCA)
269	CYP1B1
270	activin A complex
271	SOD3
272	HIF3A
273	MAP2K4
274	Indirubin
275	SLC2A1
276	EIF2AK2
277	kaof(RPS6KB1)
278	turbulent shear stress
279	respiratory chain complex III
280	Hyperoxia
281	MAFF
282	kaof(MAP2K1)
283	MAP3K5
284	ERK Family Hs
285	HDAC5
286	kaof(FYN)
287	tportof(ENaC Complex Mm)
288	exp(KLF2)
289	KEAP1:IKBKB
290	MAPK1 P@Y187
291	kaof(AMP-activated protein kinase complex Hs)
292	Menadione
293	exp(TRIB3)
294	Collagen type IV Family Hs
295	T(Nfe2l2)
296	TSC1
297	NFE2L2
298	NOS3 A@?
299	ALOX12
300	kaof(AKT Family Hs)
301	exp(SOD2)
302	exp(CYP1A1)
303	glycolysis
304	catof(MBTPS2)
305	catof(CYP1A2)
306	TSC2:14-3-3 Family Hs
307	gtpof(RAC1)
308	catof(G6PD)
309	VHL
310	exp(ATF4)
311	degradationof(EIF4G1)
312	AKT1
313	AQP8
314	Bilirubin
315	catof(TLR3)
316	EGFR
317	kaof(PFKFB3)
318	gtpof(Ras family Hs)
319	catof(SOD2)
320	IL6
321	kaof(SRC family Hs)
322	taof(DDIT3)
323	Hydrochloric acid
324	Aldosterone
325	taof(SP1)
326	EIF2AK3 P@?
327	TORC1 Complex Hs
328	TGFB1
329	kaof(PI3K Family Hs)
330	degradationof(NFKBIA)
331	NFE2L2:MAFG
332	AHR
333	HMOX1
334	SRC
335	DLD:OGDH:DLST
336	CREB1
337	exp(TXNRD1)
338	catof(TSC1:TSC2)
339	NOS3 P@?
340	Particulate Matter
341	Hydroxyl radical
342	catof(SIRT1)
343	GSS
344	MAPK10
345	catof(respiratory chain complex I)
346	FOS
347	taof(ESR1)
348	GSTA2
349	AGTR1
350	EP300
351	exp(AKR1C3)
352	catof(NOX1)
353	PLA2G4A P@S505
354	DDIT3
355	Angiotensin ii
356	exp(DNAJC3)
357	HSP90AA1
358	TXN:MAP3K5
359	exp(KLF4)
360	Biliverdine + NADPH -> Bilirubin + NADP
361	Tretinoin
362	catof(HIF1AN)
363	exp(CAV1)
364	kaof(TORC1 Complex Hs)
365	SYVN1
366	exp(SLC6A12)
367	PLA2G4A
368	JUNB
369	clasto lactacystin beta lactone
370	Acrolein
371	Collagen type IV Family Hs Expression
372	trans10,cis12-Octadecadienoate
373	exp(AKR1C2)
374	WFS1
375	oxof(NOX1)
376	ACVR2A
377	NFAT5
378	NFE2L2:KEAP1:RBX1:CUL3
379	exp(SCNN1B)
380	CHUK
381	Hypochlorous acid
382	exp(KDR)
383	EGFR P@Y
384	catof(PTGS2)
385	oxof(GSR)
386	exp(TGFB2)
387	catof(ALDH3A1)
388	exp(NQO1)
389	NADP+
390	exp(HMOX1)
391	kaof(EIF2AK2)
392	oxof(DUOX1)
393	MAPK8 P@Y185
394	MAPK9
395	exp(SQSTM1)
396	kaof(ATM)
397	DNAJC3
398	8-Isoprostane
399	TFPI2
400	VHL:TCEB2:TCEB1:CUL2:RBX1:UBE2 Family Hs
401	MBTPS2
402	oxof(CYP2E1)
403	RPS6KB2
404	endosome
405	tportof(AQP8)
406	KEAP1:15-deoxy-D12,14-prostaglandin J2
407	catof(NOS1)
408	tportof(SLC2A1)
409	Ascorbic acid
410	kaof(PRKCZ)
411	TLR4
412	CYP1A1
413	Reactive Nitrogen Species
414	SCNN1G
415	EGLN2
416	Vitamin E
417	MAPK3
418	exp(DDIT4)
419	exp(PRDX1)
420	EPAS1
421	taof(BACH1)
422	kaof(MAPK3)
423	kaof(CHUK)
424	Adenosine phosphate
425	kaof(PRKCI)
426	GSTA1
427	exp(PFKFB3)
428	exp(GGT1)
429	Resveratrol
430	NOX3
431	degradationof(EPAS1)
432	catof(NQO1)
433	NFKB Complex Hs
434	NCF2
435	taof(XBP1)
436	degradationof(HIF3A)
437	MAPK14 P@Y182
438	exp(SLC5A3)
439	MAPK12
440	catof(HMOX1)
441	NFE2L2:EIF2AK3
442	exp(AKR1B1)
443	MAPK1
444	DDIT4
445	ERO1L
446	Cysteine -> glutathione
447	exp(NOS3)
448	STAT1 P@Y701
449	Cell Surface Expression of AQP5
450	HSPB1 P@S
451	ATF2
452	exp(SCNN1A)
453	MAPK13
454	exp(CYBB)
455	exp(PDK1)
456	taof(HIF1A)
457	F2R
458	catof(respiratory chain complex II)
459	T(Hydrogen peroxide)
460	exp(AHRR)
461	4-Hydroxy-2-nonenal
462	Peroxynitrite
463	kaof(TGFBR1)
464	Quercetin
465	tportof(CFTR)
466	ER-associated protein catabolism
467	Glutathione
468	kaof(JNK family Hs)
469	RPS6KB1
470	taof(PPARG)
471	PRKAA1 P@T183
472	F2
473	MAP2K7
474	TSC1:TSC2
475	taof(FOS)
476	exp(WFS1)
477	atheroprotective shear stress
478	catof(PLA2G4A)
479	MEF2 Family Hs
480	ATF5
481	NR1I2
482	taof(NFAT5)
483	Cysteine
484	GSK3B
485	CTTN
486	Calcium
487	exp(DDIT3)
488	OGDH
489	sodium/potassium-exchanging ATPase complex
490	catof(EGLN1)
491	exp(GSTA5)
492	respiratory chain complex I
493	TSC1:TSC2:DOCK7
494	Bach1:Maff
495	RXRA
496	catof(ACE)
497	catof(PRDX1)
498	kaof(MAPK12)
499	SCNN1B
500	nucleus
501	kaof(PKA Family Hs)
502	PDK1
503	GPX2
504	Benzo(a)pyrene
505	Thioredoxin:MAP3K5
506	MAPK9 P@Y185
507	ATP1B1
508	taof(MEF2 Family Hs)
509	Gsta4
510	paof(Ppp1r15a)
511	NFKBIA
512	Selenium
513	NFE2L2 P@Y576
514	exp(ELAVL1)
515	T(sodium/potassium-exchanging ATPase complex Rn)
516	Hydrogen peroxide
517	JUND:NFE2L1
518	PTGS2
519	SIRT1
520	UBE2 Family Hs
521	GCLM:GCLC
522	SQSTM1:KEAP1
523	taof(EPAS1)
524	Superoxides
525	TSC2
526	ATF6
527	ETS2
528	exp(SLC2A1)
529	NFE2L2 P@S40
530	L-Sulforaphane
531	PECAM1
532	NOX5
533	MAP2K5
534	NCF4
535	Ribosylation Activity of PARP1
536	exp(SELE)
537	taof(ELK1)
538	oxof(NADPH oxidase complex Hs)
539	IKBKG
540	sodium/potassium-exchanging ATPase complex Hs
541	catof(ALOX12)
542	NOS1
543	catof(CYP1A1)
544	PDIA3
545	NOS3 P@S1177
546	PLCG1 P@Y
547	Carbon monoxide
548	taof(ATF4)
549	NR1I2:RXRA
550	degradationof(HIF1A)
551	taof(NFE2L2)
552	FYN
553	KRAS
554	HSP90B1
555	exp(ATP1A1)
556	EIF2S1 P@?
557	kaof(IkappaB kinase complex Hs)
558	JUNB:NFE2L1
559	PKA Family Hs
560	exp(NOX1)
561	RAS Family Hs
562	GADD45GIP1
563	taof(AP-1 complex Hs)
564	catof(F2R)
565	FOS:JUN
566	BACH1:MAFK
567	degradationof(NFE2L2)
568	8-Methyl-IQX
569	GCLM
570	HMGCR P@?
571	Melatonin
572	kaof(IKBKB)
573	MAP2K3
574	T(ATF6)
575	SOD1
576	TXNIP
577	Heme
578	proteasome complex (sensu Eukarya) Hs
579	PI3K Family Hs
580	T(Keap1)
581	MAPK14
582	Ozone
583	NADPH
584	FRAP1:RICTOR:GBL
585	exp(SOD1)
586	14-3-3 Family Hs
587	taof(ETS2)
588	JUND:NFE2L2
589	TGFBR1
590	exp(HSPA5)
591	SP1
592	EGF
593	MAPK9 P@T183
594	exp(THBD)
595	catof(TLR4)
596	PPARG
597	GPX1
598	catof(GSTA2)
599	catof(MPO)
600	taof(NR1I3)
601	EIF4EBP1
602	HSPA1A
603	kaof(RPS6KB2)
604	CUL2
605	exp(ERO1L)
606	kaof(MAP2K6)
607	kaof(MAPK10)
608	Dinoprostone
609	MAPK14 P@T180
610	XBP1
611	catof(MBTPS1)
612	PLA2G4A:RPS6KA5
613	HMMR
614	ISCU
615	catof(sodium/potassium-exchanging ATPase complex)
616	ELAVL1
617	extracellular
618	CAT
619	atherogenic shear stress
620	catof(PTGES2)
621	AKT Family Hs
622	AHRR
623	ELK1
624	Nitric oxide
625	exp(AQP1)
626	translation
627	response to endoplasmic reticulum stress
628	MAPK1 P@Y
629	catof(GGT1)
630	NADP
631	catof(PRDX2)
632	oxof(DUOX2)
633	HSPB1 P@S78
634	VEGFA
635	catof(TXNRD1)
636	response to hypoxia
637	EIF2AK3
638	TXN
639	catof(SULT1A1)
640	Probucol
641	Oxiglutatione
642	taof(ARNT)
643	NR1I3
644	kaof(ERK family Hs)
645	exp(F3)
646	CYP1A2
647	ERN1
648	EIF4G1
649	CFTR
650	TRIB3
651	catof(H6PD)
652	Epigallocatechin gallate
653	kaof(MAP2K4)
654	CFTR P@S768
655	MAFK
656	MAPK8
657	MAFG
658	exp(CYP1B1)
659	RHEB
660	kaof(CSNK2A1)
661	Zinc
662	tportof(AQP3)
663	response to xenobiotic stimulus
664	MIR210
665	tportof(sodium/potassium-exchanging ATPase complex Hs)
666	KEAP1
667	kaof(EGFR)
668	kaof(MAPK9)
669	FYN P@T
670	taof(FOXO1)
671	respiratory chain complex II
672	CSNK2A1
673	Tetrachlorodibenzodioxin
674	Oxidized Low Density Lipoprotein
675	NFE2L2:MAFF
676	BNIP3
677	ATF3
678	RBX1
679	taof(NFE2L1)
680	exp(Ppp1r15a)
681	ICAM1
682	catof(EGLN2)
683	BACH1
684	Hif3a:Arnt
685	NFE2L2:ATF4
686	exp(INHBA)
687	DLD
688	exp(SCNN1G)
689	gtpof(KRAS)
690	BACH1:MAFG
691	GSTP1
692	catof(SOD3)
693	CTTN:NCF1
694	ARNT:ESR1
695	monocyte adherence
696	kaof(ACVR2A)
697	exp(GSTP1)
698	7-Ketocholesterol
699	kaof(AKT1)
700	Iron
701	HERPUD1
702	exp(VEGFA)
703	FOSL1
704	STAT1 P@S727
705	TXNRD1
706	intracellular
707	exp(NFE2L2)
708	kaof(MAP3K5)
709	exp(GPX2)
710	SQSTM1
711	EPAS1:EP300
712	DLST
713	exp(ALDH3A1)
714	CYBA
715	taof(RXRA)
716	PKC Family Hs
717	SCNN1A
718	MAP2K6 P@T211
719	kaof(MAPK11)
720	JUN:NFE2L2
721	kaof(MAPK7)
722	kaof(MAPKAPK2)
723	oxof(NOX5)
724	kaof(MAPK14)
725	ESR1
726	sec(TGFB1)
727	taof(STAT3)
728	JUND
729	taof(NR1I2)
730	NCF1

## Sheet: Edges
Edge	Source Label	Relationship	Target Label
1	HIF1A	-e->	taof(HIF1A)
2	ERK Family Hs	-sub->	MAPK3
3	taof(AP-1 complex Hs)	->	exp(NOX4)
4	Polycyclic Aromatic Hydrocarbons	->	catof(CYP1B1)
5	AHR:HSP90AA1	-cc-	AHR
6	BRCA1	->	taof(NFE2L2)
7	Vitamin E	-|	Reactive Oxygen Species
8	taof(NR1I2)	->	exp(GSTA5)
9	JUND:NFE2L2	=>	taof(NFE2L2)
10	STAT1 P@Y701	=>	taof(STAT1)
11	exp(CFTR)	-gp->	CFTR
12	8-Methyl-IQX	->	taof(AHR)
13	taof(MEF2 Family Hs)	->	exp(NOS3)
14	oxof(GSR)	-|	Oxiglutatione
15	HIF1AN	-cat->	oxof(HIF1AN)
16	MAPK14 P@T180	=>	kaof(MAPK14)
17	GSTP1	->	kaof(JNK family Hs)
18	exp(SOD2)	-gp->	SOD2
19	NADPH oxidase complex Hs	-cc-	NCF1
20	HSPB1 P@S	-@-	HSPB1
21	catof(NOS2)	=>	Nitric oxide
22	response to hypoxia	->	sec(TGFB1)
23	trans10,cis12-Octadecadienoate	->	kaof(AMP-activated protein kinase complex Hs)
24	EIF2AK3 P@?	=>	kaof(EIF2AK3)
25	laminar shear stress	->	SIRT1
26	oxof(NOX5)	->	Reactive Oxygen Species
27	Hydrogen peroxide	->	MAPK14 P@Y182
28	DDIT3	->	exp(TRIB3)
29	degradationof(ATF3)	=|	ATF3
30	FOSL1	=|	taof(AP-1 complex Hs)
31	EGLN3	-cat->	catof(EGLN3)
32	Hydrogen peroxide	->	PLCG1 P@Y
33	CYP1B1	-cat->	catof(CYP1B1)
34	catof(respiratory chain complex I)	->	Superoxides
35	ARNT:AHR	=>	taof(AHR)
36	exp(TGFB1)	-gp->	TGFB1
37	NR1I2:RXRA	-cc-	NR1I2
38	taof(HIF1A)	=>	exp(BNIP3L)
39	TSC1:TSC2	-|	kaof(TORC1 Complex Hs)
40	PDPK1 P@S241	-@-	PDPK1
41	taof(MEF2 Family Hs)	->	exp(KLF4)
42	PRKAA1 P@T183	-@-	PRKAA1
43	Quercetin	=|	catof(TXNRD1)
44	T(sodium/potassium-exchanging ATPase complex Hs)	-to-	endosome
45	NFE2L2:MAFF	-cc-	NFE2L2
46	PLA2G4A P@S505	=>	catof(PLA2G4A)
47	exp(VEGFA)	-gp->	VEGFA
48	taof(KLF2)	-|	exp(F2R)
49	T(ATF6)	-translocates-*	ATF6
50	EGLN1	-cat->	catof(EGLN1)
51	RPS6KB2	-cat->	kaof(RPS6KB2)
52	JUN P@S73	-@-	JUN
53	exp(PDIA3)	-gp->	PDIA3
54	Hydrogen peroxide	-|	catof(SIRT1)
55	NFKBIA P@ST	=>	degradationof(NFKBIA)
56	catof(NOX1)	->	oxof(NADPH oxidase complex Hs)
57	Acrolein	->	MAPK14 P@Y182
58	taof(KLF2)	->	taof(NFE2L2)
59	dimethyloxalylglycine	=|	catof(HIF1AN)
60	TGFB1	=>	kaof(TGFBR1)
61	catof(HMOX1)	-cat->	heme -> biliverdine + Iron + Carbon monoxide
62	MBTPS1	-cat->	catof(MBTPS1)
63	Heme	=|	taof(BACH1)
64	response to endoplasmic reticulum stress	->	ERN1
65	catof(F2)	->	Reactive Oxygen Species
66	HMGCR P@?	-|	catof(HMGCR)
67	Diesel exhaust particles	->	taof(AHR)
68	Superoxides	->	STAT1 P@S727
69	NFE2L2 ubiquitinated at K	-@-	NFE2L2
70	kaof(ERK family Hs)	->	AQP5
71	ERN1	->	taof(ATF6)
72	EGFR P@Y	-@-	EGFR
73	laminar shear stress	->	HDAC5 P@S
74	STAT1 P@S727	-@-	STAT1
75	taof(NFE2L2)	->	exp(AKR1B10)
76	NOS3 P@?	-@-	NOS3
77	laminar shear stress	->	exp(PTGS2)
78	KEAP1:NFE2L2	-|	T(NFE2L2)
79	laminar shear stress	-|	catof(F3)
80	response to hypoxia	-|	exp(KDR)
81	HIF1AN	-cat->	catof(HIF1AN)
82	ATF2 P@T71	=>	taof(ATF2)
83	SIRT1:NOS3	-cc-	SIRT1
84	ELAVL1	-|	exp(NOS3)
85	kaof(PI3K Family Hs)	->	taof(NFE2L2)
86	response to unfolded protein	->	taof(ATF6)
87	Curcumin	->	catof(SIRT1)
88	NFE2L2 ubiquitinated at K	->	degradationof(NFE2L2)
89	EIF2S1 P@?	->	exp(ATF4)
90	FOS:JUN	-e->	taof(AP-1 complex Hs)
91	DLD:OGDH:DLST	-cc-	DLD
92	VHL:TCEB2:TCEB1:CUL2:RBX1:UBE2 Family Hs	-cc-	TCEB2
93	NADPH oxidase complex Hs	-cat->	oxof(NADPH oxidase complex Hs)
94	degradationof(NFKBIA)	=|	NFKBIA
95	Particulate Matter	-sub->	Soot
96	NQO1	-cat->	catof(NQO1)
97	Hyperoxia	->	kaof(MAPK1)
98	SIRT1:NOS3	-cc-	NOS3
99	HSPB1 P@S78	-@-	HSPB1
100	sec(TGFB1)	-from-	cell
101	MAPK9 P@T183	-@-	MAPK9
102	taof(HIF1A)	->	exp(SLC2A1)
103	catof(GCLM:GCLC)	->	Cysteine -> glutathione
104	HSPB1 P@S	-|	endothelial barrier function
105	degradationof(EPAS1)	=|	EPAS1
106	MAPK8 P@Y185	-@-	MAPK8
107	HIF1A	-cc-	HSP90AA1
108	Thapsigargin	->	response to endoplasmic reticulum stress
109	taof(NFE2L2)	->	exp(GSS)
110	JUNB:NFE2L1	-cc-	JUNB
111	NFE2L2:EIF2AK3	-cc-	NFE2L2
112	NFE2L2:ATF4	-cc-	NFE2L2
113	MPO	-cat->	catof(MPO)
114	laminar shear stress	->	exp(KLF2)
115	MAPK1 P@Y187	-@-	MAPK1
116	SCNN1B:SCNN1G	-cc-	SCNN1B
117	heme -> biliverdine + Iron + Carbon monoxide	-prod->	Biliverdine
118	kaof(PRKCI)	->	T(NFE2L2)
119	NOS3 P@?	=>	catof(NOS3)
120	Reactive Oxygen Species	->	Lipid peroxidation
121	activin A complex	-cc-	INHBA
122	catof(SIRT1)	->	mitochondrion organization and biogenesis
123	TXN	-|	Reactive Oxygen Species
124	FOSL1	=|	taof(NFE2L2)
125	Acrolein	-|	Glutathione
126	activin A complex	=>	kaof(ACVR2A)
127	kaof(MAPK14)	=>	taof(SP1)
128	FOS:JUN	-cc-	FOS
129	NFE2L2:KEAP1:RBX1:CUL3	-cc-	KEAP1
130	SCNN1A:SCNN1B:SCNN1G	-cc-	SCNN1G
131	Particulate Matter	->	taof(ATF6)
132	taof(NFE2L2)	=>	exp(NQO1)
133	PDIA3	-|	exp(HSPA5)
134	AHRR	-|	taof(AHR)
135	SP1	-e->	taof(SP1)
136	MAPK9 P@Y185	=>	kaof(MAPK9)
137	AHR	-e->	taof(AHR)
138	kaof(MAP3K5)	-|	kaof(PDPK1)
139	AQP3	-cat->	tportof(AQP3)
140	taof(AHR)	->	exp(GSTA5)
141	CYP1A1	-cat->	catof(CYP1A1)
142	ELAVL1	->	VCAM1
143	kaof(AKT1)	->	taof(NFE2L2)
144	response to endoplasmic reticulum stress	->	T(ATF6)
145	MIR210	=|	ISCU
146	TXNRD1	-cat->	catof(TXNRD1)
147	HSP90B1	->	protein maturation
148	exp(AQP5)	-gp->	AQP5
149	CREBBP	=>	taof(HIF1A)
150	EPAS1	-e->	taof(EPAS1)
151	taof(HIF1A)	->	exp(AQP5)
152	catof(PTGS2)	->	15-deoxy-D12,14-prostaglandin J2
153	NR1I2:RXRA	-cc-	RXRA
154	catof(SOD2)	-|	Reactive Oxygen Species
155	laminar shear stress	-|	exp(VCAM1)
156	exp(WFS1)	-gp->	WFS1
157	4-Hydroxy-2-nonenal	->	kaof(MAPK8)
158	response to unfolded protein	->	ERN1
159	NCF4	-cc-	NADPH oxidase complex Hs
160	kaof(PKC Family Hs)	-|	tportof(CFTR)
161	BACH1:MAFK	-cc-	BACH1
162	taof(STAT1)	-|	exp(CFTR)
163	STAT1 P@Y701	-@-	STAT1
164	NFE2L2:KEAP1:RBX1:CUL3	-cc-	NFE2L2
165	Iron	=>	oxof(HIF1AN)
166	T(NFKBIA)	->	kaof(NFKBIA)
167	Hydrochloric acid	->	kaof(MAPK3)
168	kaof(PDPK1)	=>	kaof(RPS6KB2)
169	response to oxidative stress	-|	NFE2L2:KEAP1:RBX1:CUL3
170	PRKCA P@T638	-@-	PRKCA
171	NFE2L2 P@S40	=|	KEAP1:NFE2L2
172	TSC1:TSC2	-cc-	TSC2
173	Hydrogen peroxide	->	EGFR P@Y
174	T(sodium/potassium-exchanging ATPase complex Hs)	-translocates-*	sodium/potassium-exchanging ATPase complex Hs
175	ARNT:ESR1	=|	taof(AHR)
176	XBP1	-e->	taof(XBP1)
177	FYN P@T	->	kaof(FYN)
178	kaof(PKA Family Hs)	->	tportof(CFTR)
179	kaof(AMP-activated protein kinase complex Hs)	=>	NOS3 P@S1177
180	sec(IL6)	-from-	cell
181	NR1I3	-e->	taof(NR1I3)
182	EIF2S1 P@?	-@-	EIF2S1
183	kaof(MAPK11)	->	taof(STAT3)
184	NCF1	-cc-	NADPH oxidase complex Hs
185	kaof(MAPK9)	=>	taof(JUN)
186	Acrolein	->	ATF3
187	Polycyclic Aromatic Hydrocarbons	->	taof(AHR)
188	ARNT:ESR1	-cc-	ARNT
189	PARP1	-e->	Ribosylation Activity of PARP1
190	taof(SP1)	->	exp(SOD2)
191	Benzo(a)pyrene	=>	taof(AHR)
192	Polycyclic Aromatic Hydrocarbons	->	catof(CYP1A1)
193	catof(CYP1B1)	->	Reactive Oxygen Species
194	kaof(MAPK11)	=>	NFE2L2 P@ST
195	NFKBIA P@S32	=>	degradationof(NFKBIA)
196	NCF1	-cc-	RAC1
197	HIF1A:ARNT	-cc-	HIF1A
198	EGF	->	PLCG1 P@Y
199	NOS3 P@S633	-|	NOS3 A@?
200	NADPH oxidase complex Hs	-cc-	CYBA
201	GSTP1	->	kaof(MAP2K3)
202	NFE2L1	-e->	taof(NFE2L1)
203	degradationof(EIF4G1)	-|	EIF4G1
204	exp(SOD1)	-gp->	SOD1
205	MAPK13	-cat->	kaof(MAPK13)
206	exp(PRDX1)	-gp->	PRDX1
207	NFAT5	-e->	taof(NFAT5)
208	taof(EPAS1)	=>	exp(IL6)
209	kaof(GSK3B)	->	FYN P@T
210	kaof(SRC)	->	kaof(MAPK8)
211	gtpof(RHEB)	->	kaof(TORC1 Complex Hs)
212	protein biosynthesis	->	response to endoplasmic reticulum stress
213	Acrolein	->	MAPK1 P@Y187
214	kaof(MAP2K1)	=>	MAPK1 P@Y187
215	MAP2K5	-cat->	kaof(MAP2K5)
216	XDH	-cat->	catof(XDH)
217	Ascorbic acid	-|	Reactive Oxygen Species
218	Quercetin	->	NFE2L2
219	Reactive Oxygen Species	->	kaof(SRC family Hs)
220	MAPK14	-cat->	kaof(MAPK14)
221	JUND:NFE2L2	-cc-	JUND
222	NOX1	-cat->	oxof(NOX1)
223	kaof(JNK family Hs)	-sub->	kaof(MAPK10)
224	ACE	-cat->	catof(ACE)
225	oxof(CYP2E1)	->	Reactive Oxygen Species
226	kaof(MAP2K4)	=>	kaof(MAPK9)
227	taof(NFKB Complex Hs)	->	exp(ICAM1)
228	taof(HIF1A)	=>	exp(IL6)
229	laminar shear stress	->	catof(SIRT1)
230	EIF4G1:NQO1	-cc-	EIF4G1
231	gtpof(Ras family Hs)	->	kaof(ERK family Hs)
232	sec(VEGFA)	-translocates-*	VEGFA
233	exp(CYP1A2)	-gp->	CYP1A2
234	NFE2L2:KEAP1:RBX1:CUL3	->	NFE2L2 ubiquitinated at K
235	Reactive Oxygen Species	->	kaof(AMP-activated protein kinase complex Hs)
236	MAPK11	-cat->	kaof(MAPK11)
237	PTGES2	-cat->	catof(PTGES2)
238	GCLM	-cat->	catof(GCLM)
239	MAPK9 P@Y185	-@-	MAPK9
240	VCAM1	->	monocyte adherence
241	Oxygen	=>	catof(EGLN1)
242	catof(SOD2)	-cat->	superoxides -> Hydrogen peroxide
243	MAPK14 P@Y182	=>	kaof(MAPK14)
244	HDAC5 P@S	-@-	HDAC5
245	ATM	-cat->	kaof(ATM)
246	Ozone	->	Reactive Oxygen Species
247	taof(NFE2L2)	=|	exp(CFTR)
248	MAPK14 P@Y182	-@-	MAPK14
249	Diesel exhaust particles	->	Reactive Oxygen Species
250	Particulate Matter	-sub->	Polycyclic Aromatic Hydrocarbons
251	taof(BACH1)	|-cw-|	taof(NFE2L2)
252	MAPK1 P@T185	-@-	MAPK1
253	VHL:TCEB2:TCEB1:CUL2:RBX1:UBE2 Family Hs	-cc-	TCEB1
254	kaof(AMP-activated protein kinase complex Hs)	=|	tportof(CFTR)
255	exp(NOS2)	-gp->	NOS2
256	EGF	=>	kaof(EGFR)
257	TORC1 Complex Hs	-cat->	kaof(TORC1 Complex Hs)
258	exp(SCNN1G)	-gp->	SCNN1G
259	taof(STAT1)	=>	exp(HMOX1)
260	PRKCA P@S657	=>	kaof(PRKCA)
261	Polycyclic Aromatic Hydrocarbons	-sub->	Benzo(a)pyrene
262	exp(SQSTM1)	-gp->	SQSTM1
263	kaof(SRC family Hs)	->	kaof(MAPK1)
264	oxof(NOX1)	->	Reactive Oxygen Species
265	Biliverdine	-react->	Biliverdine + NADPH -> Bilirubin + NADP
266	exp(TRIB3)	-gp->	TRIB3
267	laminar shear stress	->	exp(TFPI2)
268	F2	-cat->	catof(F2)
269	p38 MAPK Family Hs	-cat->	kaof(p38 MAPK family Hs)
270	paof(Ppp1r15a)	->	protein biosynthesis
271	T(NFE2L2)	-to-	nucleus
272	CSNK2A1	-cat->	kaof(CSNK2A1)
273	JUN	-|	HSPA5
274	BACH1:MAFG	-cc-	MAFG
275	laminar shear stress	-|	exp(ICAM1)
276	MAP2K6	-cat->	kaof(MAP2K6)
277	15-deoxy-D12,14-prostaglandin J2	-|	exp(CYBB)
278	degradationof(HIF1A)	=|	HIF1A
279	NOX1	-cat->	catof(NOX1)
280	kaof(MAP2K1)	=>	MAPK1 P@Y
281	T(NFE2L2)	-from-	cytoplasm
282	taof(NFAT5)	=>	exp(SLC5A3)
283	Glutathione	-|	Reactive Oxygen Species
284	taof(NFE2L2)	->	exp(NQO1)
285	HMMR	=|	taof(BACH1)
286	NFE2L2:KEAP1:RBX1:CUL3	-sub->	KEAP1:NFE2L2
287	kaof(p38 MAPK family Hs)	=>	KEAP1:NFE2L2
288	clasto lactacystin beta lactone	-|	catof(proteasome complex (sensu Eukarya) Hs)
289	Aldosterone	->	oxof(NADPH oxidase complex Hs)
290	EIF2AK2	-cat->	kaof(EIF2AK2)
291	FYN P@T	-@-	FYN
292	FYN	-cat->	kaof(FYN)
293	L-Sulforaphane	->	taof(NFE2L2)
294	HIF1A:CREBBP	-cc-	CREBBP
295	GSK3B P@Y216	=>	kaof(GSK3B)
296	NFE2L2	-e->	taof(NFE2L2)
297	kaof(TORC1 Complex Hs)	->	translation
298	SOD2	-cat->	catof(SOD2)
299	EIF2S1 P@S52	-|	protein biosynthesis
300	CTTN:NCF1	-cc-	NCF1
301	exp(INHBA)	-gp->	INHBA
302	exp(SYVN1)	-gp->	SYVN1
303	Hyperoxia	->	kaof(MAPK3)
304	exp(TFPI2)	-gp->	TFPI2
305	BACH1:MAFK	-|	exp(HMOX1)
306	sec(IL6)	-translocates-*	IL6
307	taof(NFE2L2)	->	exp(HSPA1A)
308	T(sodium/potassium-exchanging ATPase complex Rn)	-from-	plasma membrane
309	taof(NR1I3)	->	exp(CYP1A1)
310	Reactive Oxygen Species	->	gtpof(Ras family Hs)
311	CYP2E1	-cat->	oxof(CYP2E1)
312	turbulent shear stress	->	kaof(MAPK1)
313	exp(SELE)	-gp->	SELE
314	T(Keap1)	-to-	nucleus
315	ISCU	->	catof(respiratory chain complex I)
316	kaof(AMP-activated protein kinase complex Hs)	->	catof(SIRT1)
317	ELAVL1	->	ICAM1
318	EIF2S1 P@S52	->	ATF4
319	kaof(AMP-activated protein kinase complex Hs)	-|	tportof(ENaC Complex Mm)
320	Ppp1r15a	-cat->	paof(Ppp1r15a)
321	Oxygen	=>	catof(HIF1AN)
322	degradationof(NFE2L2)	=|	NFE2L2
323	1,2-Dithiol-3-thione	-|	Reactive Oxygen Species
324	turbulent shear stress	->	exp(ICAM1)
325	taof(NFE2L2)	->	exp(HSPA1B)
326	HMOX1	-|	Reactive Oxygen Species
327	HIF1A:EP300	-cc-	EP300
328	NFKBIA P@ST	-@-	NFKBIA
329	1,2-Dithiol-3-thione	->	Glutathione
330	kaof(MAPK1)	=>	taof(AP-1 complex Hs)
331	PRDX1	-cat->	catof(PRDX1)
332	Cysteine -> glutathione	-prod->	Glutathione
333	H6PD	-cat->	catof(H6PD)
334	taof(SP1)	=>	exp(SOD3)
335	SIRT1	-cat->	catof(SIRT1)
336	BLVRA	-cat->	oxof(BLVRA)
337	NOX5	-cat->	oxof(NOX5)
338	taof(NFE2L2)	->	exp(GCLC)
339	ATP1A1	-cc-	sodium/potassium-exchanging ATPase complex
340	taof(HIF1A)	=>	exp(DDIT4)
341	2-Amino-1-methyl-6-phenylimidazo(4,5-b)pyridine	->	taof(AHR)
342	Hyperoxia	-|	catof(sodium/potassium-exchanging ATPase complex)
343	exp(SOD3)	-gp->	SOD3
344	taof(NFAT5)	->	exp(SLC6A12)
345	laminar shear stress	-|	exp(F3)
346	catof(CAT)	-|	Hydrogen peroxide
347	tportof(AQP8)	->	T(Hydrogen peroxide)
348	response to hypoxia	-|	exp(SCNN1G)
349	TLR4	-cat->	catof(TLR4)
350	exp(CYP1A1)	-gp->	CYP1A1
351	kaof(PFKFB3)	->	glycolysis
352	catof(EGLN1)	->	degradationof(EPAS1)
353	JUN:NFE2L2	=>	taof(NFE2L2)
354	Resveratrol	->	catof(SIRT1)
355	catof(H6PD)	->	NADPH
356	exp(SLC2A1)	-gp->	SLC2A1
357	dimethyloxalylglycine	=|	catof(EGLN2)
358	T(ATF6)	-to-	nucleus
359	taof(ATF4)	->	exp(HMOX1)
360	IKBKB	-cat->	kaof(IKBKB)
361	NFE2L2:KEAP1:RBX1:CUL3	-cc-	RBX1
362	kaof(IKBKB)	->	degradationof(Nfkbia)
363	taof(HIF1A)	=>	MIR210
364	sodium/potassium-exchanging ATPase complex	-cat->	catof(sodium/potassium-exchanging ATPase complex)
365	NFKB1:NFKB2	-e->	taof(NFKB Complex Hs)
366	STAT3	-e->	taof(STAT3)
367	MAPK1	-cat->	kaof(MAPK1)
368	Adenosine phosphate	->	kaof(AMP-activated protein kinase complex Hs)
369	PDPK1	-cat->	kaof(PDPK1)
370	catof(GGT1)	-|	Glutathione
371	CTTN:NCF1	-cc-	CTTN
372	kaof(MAPK14)	->	taof(NFAT5)
373	kaof(EGFR)	->	Hydrogen peroxide
374	NFE2L1:MAFG	-cc-	MAFG
375	sec(VEGFA)	-from-	cell
376	RAC2	-cc-	NADPH oxidase complex Hs
377	Menadione	=>	Superoxides
378	laminar shear stress	->	exp(THBD)
379	Bach1:Maff	-cc-	MAFF
380	TSC1:TSC2	-cc-	TSC1
381	kaof(ATM)	=>	taof(NFAT5)
382	oxof(DUOX2)	->	Reactive Oxygen Species
383	response to hypoxia	->	taof(CREB1)
384	kaof(EIF2AK3)	->	kaof(JNK family Hs)
385	F2R	-cat->	catof(F2R)
386	taof(HIF1A)	=|	exp(CFTR)
387	Oxygen	=>	catof(EGLN3)
388	kaof(AMP-activated protein kinase complex Hs)	-|	kaof(IkappaB kinase complex Hs)
389	ELK1	-e->	taof(ELK1)
390	Acrolein	->	taof(XBP1)
391	taof(STAT1)	->	exp(NOS3)
392	T(Hydrogen peroxide)	-translocates-*	Hydrogen peroxide
393	Reactive Oxygen Species	->	kaof(AKT1)
394	MAPK12	-cat->	kaof(MAPK12)
395	kaof(MAP3K5)	=>	kaof(MAP2K3)
396	Hyperoxia	-|	exp(PDIA3)
397	Hydrochloric acid	->	kaof(p38 MAPK family Hs)
398	gtpof(Ras family Hs)	->	Reactive Oxygen Species
399	kaof(MAPK8)	=>	JUN P@S73
400	VHL	->	degradationof(EPAS1)
401	response to endoplasmic reticulum stress	->	HERPUD1
402	catof(HIF1AN)	=|	taof(HIF1A)
403	AHRR	=|	taof(ESR1)
404	T(ATF6)	-from-	cytoplasm
405	catof(GCLC)	->	Glutathione
406	KEAP1	-|	taof(NFE2L2)
407	catof(PTGS2)	->	Dinoprostone
408	kaof(MAP2K7)	=>	kaof(JNK family Hs)
409	tportof(CFTR)	-|	Glutathione
410	response to hypoxia	->	kaof(AMP-activated protein kinase complex Hs)
411	dimethyloxalylglycine	=|	catof(EGLN1)
412	exp(TXNIP)	-gp->	TXNIP
413	GSR	-cat->	oxof(GSR)
414	cyclic stretch	->	Aldosterone
415	taof(ATF3)	-|	exp(DDIT3)
416	taof(HIF1A)	=>	exp(ACE)
417	catof(PTGS2)	->	Reactive Oxygen Species
418	taof(KLF2)	-|	exp(VCAM1)
419	VHL:TCEB2:TCEB1:CUL2:RBX1:UBE2 Family Hs	-cc-	CUL2
420	response to hypoxia	->	Reactive Oxygen Species
421	NFKBIA P@S32	-@-	NFKBIA
422	7-Ketocholesterol	->	response to endoplasmic reticulum stress
423	Reactive Oxygen Species	-sub->	Hydroxyl radical
424	catof(HIF1AN)	=|	HIF1A:EP300
425	PARK7	-|	degradationof(NFE2L2)
426	BACH1:MAFG	-|	exp(HMOX1)
427	kaof(MAP2K7)	=>	MAPK8 P@T183
428	oxidative phosphorylation	=>	Reactive Oxygen Species
429	proteasome complex (sensu Eukarya) Hs	-cat->	catof(proteasome complex (sensu Eukarya) Hs)
430	MAP2K6 P@S207	-@-	MAP2K6
431	Acrolein	->	MAPK9 P@Y185
432	EP300	=>	taof(HIF1A)
433	taof(NFE2L2)	->	kaof(MAPK1)
434	PRKCZ P@T410	-@-	PRKCZ
435	4-Hydroxy-2-nonenal	->	kaof(MAPK3)
436	kaof(PI3K Family Hs)	-|	KEAP1:NFE2L2
437	tportof(AQP3)	->	T(Hydrogen peroxide)
438	NOS3 P@S1177	-@-	NOS3
439	NR1I3:RXRA	-cc-	NR1I3
440	CYP1A2	-cat->	catof(CYP1A2)
441	hyperosmotic response	->	taof(HIF1A)
442	catof(PRDX1)	-|	Hydrogen peroxide
443	Collagen type IV Family Hs Expression	-gp->	Collagen type IV Family Hs
444	kaof(AMP-activated protein kinase complex Hs)	=>	catof(TSC1:TSC2)
445	response to hypoxia	->	glycolysis
446	TXN:MAP3K5	-cc-	TXN
447	taof(NFAT5)	->	exp(AKR1B1)
448	ATF5	-e->	taof(ATF5)
449	taof(BACH1)	=|	exp(HMOX1)
450	MAPK8 P@T183	=>	kaof(MAPK8)
451	Nitric oxide	-|	Cell Surface Expression of AQP5
452	taof(ATF4)	=>	exp(DDIT3)
453	PI3K Family Hs	->	kaof(AKT1)
454	hyperosmotic response	->	kaof(ERK family Hs)
455	taof(NFE2L2)	->	exp(PRDX1)
456	exp(ERO1L)	-gp->	ERO1L
457	BNIP3L	->	autophagy
458	GSTA2	-cat->	catof(GSTA2)
459	Cell Surface Expression of AQP5	-to-	cell surface
460	kaof(MAP2K6)	=>	kaof(MAPK12)
461	response to hypoxia	->	exp(TGFB1)
462	MAPK1 P@Y187	=>	kaof(MAPK1)
463	response to unfolded protein	->	kaof(EIF2AK3)
464	NQO1	-|	degradationof(EIF4G1)
465	MAPK1 P@Y	=>	kaof(MAPK1)
466	catof(EGLN2)	->	degradationof(HIF1A)
467	T(sodium/potassium-exchanging ATPase complex Rn)	-translocates-*	sodium/potassium-exchanging ATPase complex Hs
468	4-Hydroxy-2-nonenal	->	kaof(MAPK1)
469	taof(KLF2)	-|	exp(SELE)
470	sec(VEGFA)	-to-	extracellular
471	taof(AHR)	=>	exp(CYP1A1)
472	taof(HIF1A)	->	exp(TXNIP)
473	NOS3 A@?	-@-	NOS3
474	VHL	=>	degradationof(HIF3A)
475	kaof(MAP2K3)	=>	kaof(MAPK12)
476	response to hypoxia	-|	tportof(sodium/potassium-exchanging ATPase complex Hs)
477	taof(NFE2L2)	=>	exp(TXNRD1)
478	MIR21	->	NOS3 P@?
479	JUN:NFE2L1	=>	taof(NFE2L1)
480	KEAP1:15-deoxy-D12,14-prostaglandin J2	-cc-	KEAP1
481	Hydrogen peroxide	->	MAPK14 P@T180
482	Heme	->	exp(HMOX1)
483	exp(ATP1A1)	-gp->	ATP1A1
484	turbulent shear stress	->	exp(ELAVL1)
485	catof(PTGES2)	->	Dinoprostone
486	exp(ALDH3A1)	-gp->	ALDH3A1
487	Hydrogen peroxide -> Hydroxyl radical	-prod->	Hydroxyl radical
488	IkappaB kinase complex Hs	-sub->	IKBKG
489	Resveratrol	->	taof(NFE2L2)
490	CFTR P@S768	=|	tportof(CFTR)
491	turbulent shear stress	->	kaof(MAPK3)
492	MBTPS2	-cat->	catof(MBTPS2)
493	PDK1	-cat->	kaof(PDK1)
494	exp(NOX1)	-gp->	NOX1
495	4-Hydroxy-2-nonenal	->	kaof(ERK family Hs)
496	NR3C2	-e->	taof(NR3C2)
497	exp(GGT1)	-gp->	GGT1
498	Diesel exhaust particles	->	catof(CYP1A1)
499	SRC Family Hs	-cat->	kaof(SRC family Hs)
500	CFTR	-cat->	tportof(CFTR)
501	VHL:TCEB2:TCEB1:CUL2:RBX1:UBE2 Family Hs	-cc-	VHL
502	DDIT3	->	exp(ERO1L)
503	GCLC	-cat->	catof(GCLC)
504	sec(TGFB1)	-translocates-*	TGFB1
505	Carbon monoxide	->	kaof(MAPK11)
506	PRKCA P@T638	=>	kaof(PRKCA)
507	respiratory chain complex I	-cat->	catof(respiratory chain complex I)
508	taof(AP-1 complex Hs)	->	exp(PTGS2)
509	SOD3	-cat->	catof(SOD3)
510	NADPH oxidase complex Hs	-cc-	DUOX2
511	kaof(p38 MAPK family Hs)	-sub->	kaof(MAPK13)
512	exp(EDN1)	-gp->	EDN1
513	ATF4	-e->	taof(ATF4)
514	kaof(PKA Family Hs)	->	taof(NFAT5)
515	kaof(MAP2K4)	=>	MAPK9 P@Y185
516	Hydrogen peroxide	->	catof(PLA2G4A)
517	SULT1A1	-cat->	catof(SULT1A1)
518	GSTP1	->	kaof(p38 MAPK family Hs)
519	DLD:OGDH:DLST	->	Superoxides
520	kaof(MAPK8)	=|	taof(SP1)
521	turbulent shear stress	-sub->	atherogenic shear stress
522	Ribosylation Activity of PARP1	-|	kaof(ATM)
523	taof(NFE2L2)	->	exp(AKR1C3)
524	sec(EDN1)	-from-	cell
525	Dinoprostone	->	kaof(PKA Family Hs)
526	Reactive Nitrogen Species	-sub->	Peroxynitrite
527	JUN P@S73	=>	taof(JUN)
528	NFE2L2:EIF2AK3	-cc-	EIF2AK3
529	exp(TXNRD1)	-gp->	TXNRD1
530	Iron	-cat->	Hydrogen peroxide -> Hydroxyl radical
531	NFE2L2 P@ST	-@-	NFE2L2
532	catof(EGLN3)	->	degradationof(HIF1A)
533	BNIP3	->	autophagy
534	taof(KLF2)	->	catof(NOS3)
535	NFE2L2:MAFK	->	exp(HMOX1)
536	PKC Family Hs	-cat->	kaof(PKC Family Hs)
537	taof(NFAT5)	=>	exp(AQP1)
538	ERBB3	-cat->	catof(ERBB3)
539	taof(NFE2L2)	->	catof(proteasome complex (sensu Eukarya) Hs)
540	kaof(IkappaB kinase complex Hs)	=>	NFKBIA P@S32
541	Reactive Oxygen Species	->	response to oxidative stress
542	Curcumin	-|	catof(CYP1A1)
543	T(Keap1)	-translocates-*	KEAP1
544	kaof(AMP-activated protein kinase complex Hs)	->	catof(NOS3)
545	PKA Family Hs	-cat->	kaof(PKA Family Hs)
546	kaof(MAPKAPK2)	=>	HSPB1 P@S78
547	taof(NFKB Complex Hs)	=>	exp(VCAM1)
548	7-Ketocholesterol	->	ERN1
549	HSPA5	->	protein maturation
550	NOS3	-cat->	catof(NOS3)
551	ATF6	-e->	taof(ATF6)
552	taof(ETS2)	=>	exp(HMOX1)
553	TGFBR1	-cat->	kaof(TGFBR1)
554	EGFR	-cat->	kaof(EGFR)
555	taof(STAT1)	=>	exp(NOS2)
556	T(sodium/potassium-exchanging ATPase complex Hs)	-from-	plasma membrane
557	Particulate Matter	->	Superoxides
558	taof(NFE2L2)	=>	exp(GPX2)
559	JUN	->	RCAN1
560	laminar shear stress	->	kaof(AMP-activated protein kinase complex Hs)
561	kaof(MAPK12)	->	taof(ELK1)
562	exp(HMOX1)	-gp->	HMOX1
563	exp(DDIT4)	-gp->	DDIT4
564	exp(GPX2)	-gp->	GPX2
565	response to hypoxia	-|	degradationof(EPAS1)
566	MAPK1 P@Y	-@-	MAPK1
567	catof(G6PD)	->	NADPH
568	ERK Family Hs	-cat->	kaof(ERK family Hs)
569	NFE2L2 P@S40	=>	T(NFE2L2)
570	GCLM:GCLC	-cc-	GCLM
571	Reactive Oxygen Species	-sub->	Nitric oxide
572	KEAP1:15-deoxy-D12,14-prostaglandin J2	-cc-	15-deoxy-D12,14-prostaglandin J2
573	15-deoxy-D12,14-prostaglandin J2	-|	exp(NOX1)
574	MAPK10	-cat->	kaof(MAPK10)
575	JNK Family Hs	-cat->	kaof(JNK family Hs)
576	exp(PDK1)	-gp->	PDK1
577	exp(VCAM1)	-gp->	VCAM1
578	catof(TXNRD1)	->	TXN
579	NFE2L2:MAFF	->	exp(HMOX1)
580	laminar shear stress	->	exp(ELAVL1)
581	FOS	-e->	taof(FOS)
582	ERN1	-|	taof(AP-1 complex Hs)
583	taof(NFE2L2)	->	exp(AKR1C1)
584	Bach1:Maff	-|	exp(HMOX1)
585	MAP2K6 P@S207	->	kaof(MAP2K6)
586	VHL:TCEB2:TCEB1:CUL2:RBX1:UBE2 Family Hs	=>	degradationof(HIF1A)
587	exp(HSP90B1)	-gp->	HSP90B1
588	GSS	-cat->	catof(GSS)
589	MAPK8 P@T183	-@-	MAPK8
590	oxof(NOX3)	->	Reactive Oxygen Species
591	FOS:JUN	-cc-	JUN
592	CAT	-cat->	catof(CAT)
593	JUNB:NFE2L1	=>	taof(NFE2L1)
594	taof(ATF6)	=>	exp(HSPA5)
595	EPAS1:EP300	-cc-	EPAS1
596	taof(NFAT5)	->	exp(HSPA1A)
597	CYBB	-cc-	NADPH oxidase complex Hs
598	taof(NFE2L2)	-|	response to endoplasmic reticulum stress
599	EIF4G1:NQO1	-cc-	NQO1
600	JUND:NFE2L1	-cc-	NFE2L1
601	Hydrogen peroxide	->	tportof(CFTR)
602	NFE2L1:MAFG	=>	taof(NFE2L1)
603	kaof(MAPK14)	->	STAT1 P@S727
604	exp(DNAJC3)	-gp->	DNAJC3
605	catof(ACE)	=>	Angiotensin ii
606	hyperosmotic response	->	NRG1
607	Curcumin	->	T(Nfe2l2)
608	PDIA3	-|	taof(STAT3)
609	DLD:OGDH:DLST	-cc-	DLST
610	Carbon monoxide	->	kaof(MAPK14)
611	PFKFB3	-cat->	kaof(PFKFB3)
612	Probucol	-|	Reactive Oxygen Species
613	catof(F2R)	->	taof(NFKB Complex Hs)
614	DDIT3	-|	Glutathione
615	catof(SOD1)	-cat->	superoxides -> Hydrogen peroxide
616	kaof(JNK family Hs)	->	taof(ETS2)
617	ARNT:AHR	-cc-	ARNT
618	NR1I2	-e->	taof(NR1I2)
619	JUND:NFE2L1	=>	taof(NFE2L1)
620	PLA2G4A	-cat->	catof(PLA2G4A)
621	KEAP1:IKBKB	-cc-	IKBKB
622	Reactive Oxygen Species	->	kaof(MAP3K5)
623	respiratory chain complex II	-cat->	catof(respiratory chain complex II)
624	PRKCZ	-cat->	kaof(PRKCZ)
625	T(NFE2L2)	-translocates-*	NFE2L2
626	laminar shear stress	->	catof(PTGS2)
627	Selenium	->	oxof(GPX1)
628	NADPH oxidase complex Hs	-cc-	CYBB
629	Biliverdine + NADPH -> Bilirubin + NADP	-prod->	NADP
630	Oxygen	->	degradationof(HIF1A)
631	Hyperoxia	->	degradationof(NFKBIA)
632	ATF2	-e->	taof(ATF2)
633	TSC1:TSC2:DOCK7	-cc-	TSC1
634	NFE2L2 P@Y576	=|	T(NFE2L2)
635	taof(AHR)	->	exp(CYP1B1)
636	AKT Family Hs	-cat->	kaof(AKT Family Hs)
637	NR1I3:RXRA	-cc-	RXRA
638	NADPH oxidase complex Hs	-cc-	DUOX1
639	VHL	->	degradationof(HIF1A)
640	NFE2L2:KEAP1:RBX1:CUL3	-cc-	CUL3
641	turbulent shear stress	-|	Nitric oxide
642	SCNN1A:SCNN1B:SCNN1G	-cat->	tportof(ENaC Complex Mm)
643	Selenium	->	catof(TXNRD1)
644	TRIB3	-|	exp(DDIT3)
645	Tetrachlorodibenzodioxin	=>	taof(AHR)
646	kaof(MAP3K5)	=>	kaof(MAP2K6)
647	Hydrogen peroxide	->	catof(PTGES2)
648	kaof(MAP2K6)	=>	MAPK14 P@T180
649	Acrolein	->	ATF4
650	Melatonin	->	taof(AP-1 complex Hs)
651	catof(PRDX2)	-|	Hydrogen peroxide
652	degradationof(NFE2L2)	-|	NFE2L2
653	kaof(MAP2K7)	=>	MAPK9 P@T183
654	kaof(TGFBR1)	=>	taof(SMAD3)
655	kaof(NFKBIA)	-|	taof(NFKB Complex Hs)
656	response to hypoxia	=|	catof(EGLN3)
657	taof(NR1I2)	->	exp(CYP1A1)
658	turbulent shear stress	->	oxof(NADPH oxidase complex Hs)
659	taof(NR1I3)	->	exp(GSTA5)
660	Tretinoin	=>	taof(RXRA)
661	FN1	->	taof(NFKB Complex Hs)
662	EPAS1:EP300	-cc-	EP300
663	Diesel exhaust particles	->	catof(CYP1B1)
664	kaof(SRC)	->	kaof(MAPK9)
665	NFE2L2 P@?	-@-	NFE2L2
666	kaof(MAP2K4)	=>	kaof(MAPK8)
667	FOXO1	-e->	taof(FOXO1)
668	IkappaB kinase complex Hs	-sub->	CHUK
669	catof(CYP1A1)	->	Reactive Oxygen Species
670	ATF2 P@T71	-@-	ATF2
671	AHR:HSP90AA1	-cc-	HSP90AA1
672	taof(ATF5)	=>	exp(DDIT3)
673	GSK3B	-cat->	kaof(GSK3B)
674	ERO1L	->	protein maturation
675	Heme	-react->	heme -> biliverdine + Iron + Carbon monoxide
676	response to endoplasmic reticulum stress	->	exp(HERPUD1)
677	ERN1	-|	taof(NFKB Complex Hs)
678	RPS6KB1	-cat->	kaof(RPS6KB1)
679	catof(TLR4)	-|	exp(DDIT3)
680	PRKCA P@S657	-@-	PRKCA
681	Acrolein	->	EIF2S1 P@S52
682	TSC1:TSC2:DOCK7	-cc-	TSC2
683	kaof(MAP3K5)	->	kaof(JNK family Hs)
684	exp(NOX4)	-gp->	NOX4
685	T(NFE2L2)	->	taof(NFE2L2)
686	kaof(MAPK11)	->	taof(STAT1)
687	turbulent shear stress	->	exp(VCAM1)
688	F3	-cat->	catof(F3)
689	ICAM1	->	monocyte adherence
690	kaof(RPS6KB2)	=>	HSPB1 P@S78
691	kaof(PRKCA)	->	oxof(DUOX1)
692	response to hypoxia	=|	catof(EGLN1)
693	KEAP1	-|	T(NFE2L2)
694	kaof(EIF2AK3)	=>	EIF2S1 P@?
695	kaof(p38 MAPK family Hs)	=>	ATF2 P@T71
696	catof(HIF1AN)	=|	HIF1A:CREBBP
697	exp(GSTP1)	-gp->	GSTP1
698	response to unfolded protein	->	exp(DNAJC3)
699	taof(NFE2L2)	->	exp(GCLM)
700	catof(SOD3)	-cat->	superoxides -> Hydrogen peroxide
701	kaof(AMP-activated protein kinase complex Hs)	->	T(sodium/potassium-exchanging ATPase complex Rn)
702	Reactive Oxygen Species	->	taof(NFKB Complex Hs)
703	GPX1	-cat->	oxof(GPX1)
704	Reactive Oxygen Species	-sub->	Hydrogen peroxide
705	response to hypoxia	->	exp(TGFB2)
706	response to hypoxia	-|	exp(CFTR)
707	Soot	->	taof(AHR)
708	kaof(ERK family Hs)	->	exp(AQP5)
709	SCNN1B:SCNN1G	-cc-	SCNN1G
710	PI3K Family Hs	-cat->	kaof(PI3K Family Hs)
711	exp(ELAVL1)	-gp->	ELAVL1
712	FOSL1	-cc-	AP-1 Complex Hs
713	exp(ACE)	-gp->	ACE
714	NFE2L2:ATF4	-cc-	ATF4
715	taof(ATF3)	=|	exp(DDIT3)
716	DUOX2	-cat->	oxof(DUOX2)
717	RHEB	-cat->	gtpof(RHEB)
718	taof(SMAD3)	->	exp(NOX4)
719	EP300	=>	taof(EPAS1)
720	Zinc	->	taof(NFE2L2)
721	STAT1	-e->	taof(STAT1)
722	NOS3 A@?	-|	catof(NOS3)
723	kaof(p38 MAPK family Hs)	-sub->	kaof(MAPK12)
724	exp(ATP1B1)	-gp->	ATP1B1
725	laminar shear stress	->	kaof(MAPK1)
726	taof(NFE2L2)	->	exp(AKR1C2)
727	NOS1	-cat->	catof(NOS1)
728	ETS2	-e->	taof(ETS2)
729	Calcium	-|	AQP5
730	Methyl 2-(1H-indole-3-carbonyl)-1,3-thiazole-4-carboxylate	->	taof(AHR)
731	catof(MBTPS1)	->	taof(ATF6)
732	taof(AHR)	->	exp(AHRR)
733	catof(F2)	=>	catof(F2R)
734	catof(GPX2)	-|	Reactive Oxygen Species
735	Thioredoxin:MAP3K5	-cc-	MAP3K5
736	taof(NFE2L1)	=>	exp(GSTA1)
737	HSPA1A	-|	kaof(MAP3K5)
738	Curcumin	-|	catof(SULT1A1)
739	taof(NR3C2)	->	catof(sodium/potassium-exchanging ATPase complex)
740	taof(ESR1)	->	exp(CYP1A1)
741	EIF2AK3	-cat->	kaof(EIF2AK3)
742	catof(GCLM)	->	Glutathione
743	catof(proteasome complex (sensu Eukarya) Hs)	-|	response to endoplasmic reticulum stress
744	sec(EDN1)	-translocates-*	EDN1
745	kaof(MAPK3)	->	taof(NFE2L2)
746	BACH1:MAFK	-cc-	MAFK
747	response to xenobiotic stimulus	->	taof(NR1I2)
748	EIF2S1 P@?	-|	protein biosynthesis
749	kaof(CSNK2A1)	->	taof(NFE2L2)
750	PLA2G4A:RPS6KA5	-cc-	RPS6KA5
751	kaof(p38 MAPK family Hs)	->	taof(FOXO1)
752	Reactive Oxygen Species	-sub->	Hypochlorous acid
753	taof(AHR)	->	exp(ALDH3A1)
754	IkappaB kinase complex Hs	-cat->	kaof(IkappaB kinase complex Hs)
755	hyperosmotic response	->	kaof(ATM)
756	PRKCA	-cat->	kaof(PRKCA)
757	degradationof(ATF3)	-|	ATF3
758	DLD:OGDH:DLST	->	Hydrogen peroxide
759	catof(respiratory chain complex II)	->	Superoxides
760	NFKBIA	=|	taof(NFKB Complex Hs)
761	1,2-Dithiol-3-thione	->	catof(proteasome complex (sensu Eukarya) Hs)
762	kaof(AMP-activated protein kinase complex Hs)	=>	CFTR P@S768
763	oxof(GPX1)	->	Oxiglutatione
764	SELE	->	monocyte adherence
765	taof(ARNT)	=>	taof(EPAS1)
766	EIF2AK4	-cat->	kaof(EIF2AK4)
767	Hyperoxia	->	kaof(SRC family Hs)
768	MDM2	->	degradationof(ATF3)
769	catof(TXNRD1)	-|	Reactive Oxygen Species
770	HMGCR	-cat->	catof(HMGCR)
771	catof(NQO1)	-|	Reactive Oxygen Species
772	SCNN1A:SCNN1B:SCNN1G	-cc-	SCNN1A
773	HMGCR P@?	-@-	HMGCR
774	kaof(MAPK14)	->	taof(STAT3)
775	SQSTM1:KEAP1	-cc-	KEAP1
776	MIR210	-|	catof(respiratory chain complex I)
777	kaof(AMP-activated protein kinase complex Hs)	=>	PRKCZ P@T410
778	NOX3	-cat->	oxof(NOX3)
779	exp(ATF4)	-gp->	ATF4
780	catof(Gsta4)	-|	4-Hydroxy-2-nonenal
781	exp(KLF2)	-gp->	KLF2
782	TXN	->	catof(PRDX1)
783	CAND1	-|	taof(NFE2L2)
784	GCLM:GCLC	-cat->	catof(GCLM:GCLC)
785	Oxygen	=>	catof(EGLN2)
786	EIF4G1	->	translation
787	response to endoplasmic reticulum stress	->	taof(ATF6)
788	kaof(PDPK1)	=>	kaof(RPS6KB1)
789	taof(NFKB Complex Hs)	->	SELE
790	RAC1	-cat->	gtpof(RAC1)
791	Bilirubin	-|	Reactive Oxygen Species
792	EIF2S1 P@S52	-|	translation
793	IkappaB kinase complex Hs	-cc-	CHUK
794	kaof(SRC family Hs)	->	CTTN:NCF1
795	exp(IL6)	-gp->	IL6
796	EGF	->	EGFR P@Y
797	Reactive Oxygen Species	->	4-Hydroxy-2-nonenal
798	kaof(JNK family Hs)	-sub->	kaof(MAPK9)
799	GPX2	-cat->	catof(GPX2)
800	tportof(SLC2A1)	->	glycolysis
801	taof(NFE2L2)	->	exp(GSTA5)
802	JUND:NFE2L2	-cc-	NFE2L2
803	NOX4	-cat->	oxof(NOX4)
804	Reactive Oxygen Species	-|	Thioredoxin:MAP3K5
805	kaof(EIF2AK4)	->	EIF2S1 P@S52
806	paof(Ppp1r15a)	-|	EIF2S1 P@S52
807	NRG1	->	catof(ERBB3)
808	taof(HIF1A)	=>	exp(PFKFB3)
809	SQSTM1:KEAP1	-cc-	SQSTM1
810	ACVR2A	-cat->	kaof(ACVR2A)
811	T(Hydrogen peroxide)	-to-	intracellular
812	NFE2L2:MAFK	-cc-	NFE2L2
813	Gst Family Hs	-sub->	GSTP1
814	15-deoxy-D12,14-prostaglandin J2	=>	taof(PPARG)
815	JUN:NFE2L1	-cc-	NFE2L1
816	exp(NOS3)	-gp->	NOS3
817	exp(BNIP3)	-gp->	BNIP3
818	CFTR	-|	NFKBIA
819	Iron	=>	catof(EGLN3)
820	MAP2K1	-cat->	kaof(MAP2K1)
821	NADPH oxidase complex Hs	-cc-	NOX4
822	CHUK	-cat->	kaof(CHUK)
823	SMAD3	-e->	taof(SMAD3)
824	TXN:MAP3K5	-|	kaof(MAP3K5)
825	Diesel exhaust particles	->	taof(NFE2L2)
826	catof(ALOX12)	->	Reactive Oxygen Species
827	Cell Surface Expression of AQP5	-translocates-*	AQP5
828	ATF3	-e->	taof(ATF3)
829	NFE2L2:MAFG	-cc-	MAFG
830	taof(ARNT)	=>	taof(HIF1A)
831	NFKB Complex Hs	-e->	taof(NFKB Complex Hs)
832	exp(AHRR)	-gp->	AHRR
833	T(sodium/potassium-exchanging ATPase complex Rn)	-to-	endosome
834	kaof(IKBKB)	->	taof(NFKB Complex Hs)
835	HIF1A:ARNT	=>	taof(HIF1A)
836	Hydrogen peroxide	->	FOSL1
837	SLC2A1	-cat->	tportof(SLC2A1)
838	DUOX1	-cat->	oxof(DUOX1)
839	taof(SP1)	=>	exp(CAV1)
840	kaof(AMP-activated protein kinase complex Hs)	-|	FOXO1
841	gtpof(Ras family Hs)	-sub->	gtpof(KRAS)
842	taof(ATF6)	->	exp(HSP90B1)
843	catof(EGLN3)	->	degradationof(EPAS1)
844	T(Keap1)	-from-	cytoplasm
845	kaof(MAP2K3)	=>	MAPK14 P@Y182
846	TSC2:14-3-3 Family Hs	-cc-	TSC2
847	DNAJC3	=|	kaof(EIF2AK2)
848	oxof(BLVRA)	-cat->	Biliverdine + NADPH -> Bilirubin + NADP
849	kaof(MAP2K4)	=>	MAPK8 P@Y185
850	kaof(MAP2K3)	=>	MAPK14 P@T180
851	Oxygen	=|	response to hypoxia
852	kaof(MAPK9)	=>	ATF2 P@T71
853	kaof(MAP3K5)	=>	kaof(MAP2K4)
854	kaof(PI3K Family Hs)	->	kaof(AKT1)
855	laminar shear stress	->	exp(NFE2L2)
856	degradationof(AQP5)	-|	AQP5
857	response to hypoxia	=|	catof(EGLN2)
858	turbulent shear stress	-|	kaof(NFKBIA)
859	ARNT	-e->	taof(ARNT)
860	kaof(MAPK14)	=>	NFE2L2 P@ST
861	Thioredoxin:MAP3K5	-cc-	Thioredoxin
862	catof(PTGS2)	-|	kaof(PI3K Family Hs)
863	response to hypoxia	-|	exp(SCNN1A)
864	catof(MPO)	-cat->	Hydrogen peroxide -> Hypochlorous acid
865	taof(AHR)	=>	exp(CYP1A2)
866	catof(ALDH3A1)	-|	4-Hydroxy-2-nonenal
867	taof(MEF2 Family Hs)	->	exp(KLF2)
868	KEAP1	-|	IKBKB
869	heme -> biliverdine + Iron + Carbon monoxide	-prod->	Carbon monoxide
870	taof(DDIT3)	=>	exp(Ppp1r15a)
871	kaof(AMP-activated protein kinase complex Hs)	=>	kaof(PFKFB3)
872	AKT1	-cat->	kaof(AKT1)
873	oxof(DUOX1)	->	Reactive Oxygen Species
874	JUN	-e->	taof(JUN)
875	HDAC5:MEF2 family Hs	=|	taof(MEF2 Family Hs)
876	laminar shear stress	-sub->	atheroprotective shear stress
877	IkappaB kinase complex Hs	-cc-	IKBKB
878	MAP2K3	-cat->	kaof(MAP2K3)
879	NFE2L2 P@S40	-@-	NFE2L2
880	taof(NR3C2)	->	exp(ATP1A1)
881	HDAC5:MEF2 family Hs	-cc-	HDAC5
882	Acrolein	->	MAPK9 P@T183
883	NFE2L1:MAFG	-cc-	NFE2L1
884	FRAP1:RICTOR:GBL	-cat->	kaof(TORC1 Complex Hs)
885	catof(SIRT1)	-|	NOS3 A@?
886	ARNT:ESR1	-cc-	ESR1
887	NFE2L2	->	exp(SOD1)
888	kaof(CHUK)	->	degradationof(Nfkbia)
889	KEAP1:15-deoxy-D12,14-prostaglandin J2	=|	KEAP1:NFE2L2
890	oxof(GSR)	-|	NADPH
891	Hydrogen peroxide	->	kaof(MAPK8)
892	IkappaB kinase complex Hs	-cc-	IKBKG
893	kaof(p38 MAPK family Hs)	-sub->	kaof(MAPK11)
894	L-Sulforaphane	->	Glutathione
895	JUNB:NFE2L2	-cc-	JUNB
896	JUN:NFE2L2	-cc-	NFE2L2
897	Particulate Matter	->	response to unfolded protein
898	NFE2L2:MAFF	-cc-	MAFF
899	Biliverdine + NADPH -> Bilirubin + NADP	-prod->	Bilirubin
900	TXN:MAP3K5	-cc-	MAP3K5
901	15-deoxy-D12,14-prostaglandin J2	-|	exp(NOX4)
902	Indirubin	->	taof(AHR)
903	taof(NFE2L2)	->	kaof(MAPK3)
904	Nitric oxide	->	response to endoplasmic reticulum stress
905	NOS3 P@S1177	-|	NOS3 A@?
906	Iron	=>	catof(EGLN1)
907	ERN1	->	kaof(JNK family Hs)
908	taof(XBP1)	->	exp(SYVN1)
909	4-Hydroxy-2-nonenal	->	kaof(p38 MAPK family Hs)
910	laminar shear stress	->	T(NFE2L2)
911	PTGS2	-cat->	catof(PTGS2)
912	Cinnamaldehyde	-|	taof(NFKB Complex Hs)
913	NFKBIA	-cat->	kaof(NFKBIA)
914	response to hypoxia	-|	Reactive Oxygen Species
915	TNF	->	taof(NFKB Complex Hs)
916	taof(NFE2L2)	->	exp(GSTP1)
917	TSC1:TSC2:DOCK7	-cat->	catof(TSC1:TSC2)
918	Hydrochloric acid	->	kaof(JNK family Hs)
919	Bach1:Maff	-cc-	BACH1
920	HIF1A:EP300	-cc-	HIF1A
921	ATP1B1	-cc-	sodium/potassium-exchanging ATPase complex
922	ARNT:AHR	-cc-	AHR
923	taof(NFE2L2)	=>	exp(GCLC)
924	JUND:NFE2L1	-cc-	JUND
925	response to heat	->	STAT1 P@Y701
926	GCLM:GCLC	-cc-	GCLC
927	BACH1	-e->	taof(BACH1)
928	IkappaB kinase complex Hs	-sub->	IKBKB
929	exp(HSPA5)	-gp->	HSPA5
930	catof(CYP1A2)	->	Reactive Oxygen Species
931	kaof(MAPK8)	=>	taof(AP-1 complex Hs)
932	dimethyloxalylglycine	=|	catof(EGLN3)
933	laminar shear stress	->	FN1
934	catof(SIRT1)	-|	taof(AP-1 complex Hs)
935	NADPH oxidase complex Hs	-cc-	NCF4
936	ERN1	->	taof(XBP1)
937	sodium/potassium-exchanging ATPase complex Hs	-cat->	tportof(sodium/potassium-exchanging ATPase complex Hs)
938	HDAC5:MEF2 family Hs	-cc-	MEF2 Family Hs
939	laminar shear stress	->	TFPI2
940	Oxidized Low Density Lipoprotein	->	Reactive Oxygen Species
941	laminar shear stress	->	MIR21
942	Reactive Oxygen Species	->	kaof(p38 MAPK family Hs)
943	kaof(AKT Family Hs)	->	taof(NFKB Complex Hs)
944	taof(HIF1A)	=>	exp(BNIP3)
945	Quercetin	->	catof(SIRT1)
946	BACH1:MAFG	-cc-	BACH1
947	catof(GSTA2)	->	oxof(GPX1)
948	HDAC5 P@S	-|	HDAC5:MEF2 family Hs
949	VHL:TCEB2:TCEB1:CUL2:RBX1:UBE2 Family Hs	-cc-	RBX1
950	taof(NFE2L2)	=>	exp(ATF4)
951	BRCA1	=|	taof(ESR1)
952	PDPK1 P@S241	=>	kaof(PDPK1)
953	TXNIP	-|	taof(HIF1A)
954	kaof(PDK1)	->	glycolysis
955	KLF2	-e->	taof(KLF2)
956	ELAVL1	-|	exp(KLF2)
957	JUN	-cc-	AP-1 Complex Hs
958	NR1I3:RXRA	->	taof(NR1I3)
959	G6PD	-cat->	catof(G6PD)
960	kaof(MAPKAPK2)	=>	HSPB1 P@S
961	MAPK9 P@T183	=>	kaof(MAPK9)
962	TSC1:TSC2	-cat->	catof(TSC1:TSC2)
963	SRC	-cat->	kaof(SRC)
964	response to endoplasmic reticulum stress	->	exp(WFS1)
965	exp(CYBB)	-gp->	CYBB
966	catof(respiratory chain complex III)	->	Superoxides
967	gtpof(KRAS)	->	catof(PTGS2)
968	catof(GGT1)	->	Cysteine
969	1,2-Dithiol-3-thione	->	taof(NFE2L2)
970	laminar shear stress	->	NOS3
971	exp(ICAM1)	-gp->	ICAM1
972	PLA2G4A:RPS6KA5	-cc-	PLA2G4A
973	taof(HIF1A)	->	exp(INHBA)
974	NFE2L2:KEAP1:RBX1:CUL3	-|	taof(NFE2L2)
975	4-Hydroxy-2-nonenal	-|	Glutathione
976	EIF2S1 P@S52	-@-	EIF2S1
977	MAP2K6 P@T211	->	kaof(MAP2K6)
978	GADD45GIP1	=>	degradationof(NFE2L2)
979	JUNB:NFE2L2	=>	taof(NFE2L2)
980	EGF	->	Hydrogen peroxide
981	Angiotensin ii	=>	catof(AGTR1)
982	response to hypoxia	->	sec(EDN1)
983	taof(NFE2L2)	=>	exp(GCLM)
984	ALOX12	-cat->	catof(ALOX12)
985	response to endoplasmic reticulum stress	->	exp(ATF4)
986	laminar shear stress	->	exp(NOS3)
987	PRKAA1 P@T183	=>	kaof(AMP-activated protein kinase complex Hs)
988	JUNB:NFE2L2	-cc-	NFE2L2
989	Hydrogen peroxide	->	MAPK8 P@Y185
990	response to hypoxia	->	sec(VEGFA)
991	sodium/potassium-exchanging ATPase complex Hs	-cc-	ATP1B1
992	Cell Surface Expression of AQP5	-from-	intracellular
993	extracellular matrix	-sub->	Collagen type IV Family Hs
994	catof(EGLN2)	->	degradationof(EPAS1)
995	HIF1A:ARNT	=>	taof(ARNT)
996	NFE2L2:MAFG	-cc-	NFE2L2
997	Reactive Oxygen Species	-sub->	Peroxynitrite
998	degradationof(HIF3A)	=|	HIF3A
999	kaof(MAPK14)	->	taof(STAT1)
1000	Reactive Oxygen Species	-sub->	Superoxides
1001	JUN:NFE2L2	-cc-	JUN
1002	taof(AP-1 complex Hs)	=>	taof(NFAT5)
1003	kaof(AMP-activated protein kinase complex Hs)	=|	kaof(TORC1 Complex Hs)
1004	catof(TSC1:TSC2)	=|	gtpof(RHEB)
1005	catof(HIF1AN)	=|	EPAS1:EP300
1006	taof(NR1I2)	->	exp(CYP1A2)
1007	Lipid peroxidation	->	4-Hydroxy-2-nonenal
1008	Particulate Matter	->	taof(AHR)
1009	NADPH oxidase complex Hs	-cc-	NOX5
1010	Hypochlorous acid	->	Oxidized Low Density Lipoprotein
1011	MEF2 Family Hs	-e->	taof(MEF2 Family Hs)
1012	catof(EGLN1)	->	degradationof(HIF1A)
1013	RXRA	-e->	taof(RXRA)
1014	taof(NFE2L2)	->	exp(ALDH3A1)
1015	taof(NFKB Complex Hs)	->	FN1
1016	oxof(NOX4)	->	Reactive Oxygen Species
1017	EGLN2	-cat->	catof(EGLN2)
1018	MAP2K4	-cat->	kaof(MAP2K4)
1019	Gst Family Hs	-sub->	Gsta4
1020	kaof(MAPK12)	=>	NFE2L2 P@ST
1021	taof(NFAT5)	->	exp(HSPA1B)
1022	RAS Family Hs	-cat->	gtpof(Ras family Hs)
1023	degradationof(Nfkbia)	=|	NFKBIA
1024	MAPK9	-cat->	kaof(MAPK9)
1025	MAPKAPK2	-cat->	kaof(MAPKAPK2)
1026	exp(SCNN1B)	-gp->	SCNN1B
1027	TLR3	-cat->	catof(TLR3)
1028	taof(NFE2L2)	->	exp(SRXN1)
1029	kaof(MAPK7)	->	taof(JUN)
1030	FOS	-cc-	AP-1 Complex Hs
1031	laminar shear stress	->	kaof(MAPK3)
1032	Hif3a:Arnt	-cc-	ARNT
1033	DNAJC3	-|	EIF2S1 P@?
1034	exp(NQO1)	-gp->	NQO1
1035	PRKCI	-cat->	kaof(PRKCI)
1036	exp(Ppp1r15a)	-gp->	Ppp1r15a
1037	GSTP1	->	kaof(MAP2K7)
1038	CREB1	-e->	taof(CREB1)
1039	Gst Family Hs	-sub->	GSTA1
1040	taof(AP-1 complex Hs)	=>	exp(GCLM)
1041	kaof(EIF2AK3)	->	kaof(p38 MAPK family Hs)
1042	Hif3a:Arnt	-cc-	HIF3A
1043	GGT1	-cat->	catof(GGT1)
1044	kaof(EIF2AK3)	=|	NFE2L2:KEAP1:RBX1:CUL3
1045	exp(NFE2L2)	-gp->	NFE2L2
1046	TSC2:14-3-3 Family Hs	=|	catof(TSC1:TSC2)
1047	hyperosmotic response	->	kaof(PKA Family Hs)
1048	kaof(MAP2K6)	=>	MAPK14 P@Y182
1049	sec(EDN1)	-to-	extracellular
1050	kaof(MAPK11)	=>	kaof(MAPKAPK2)
1051	sodium/potassium-exchanging ATPase complex Hs	-cc-	ATP1A1
1052	taof(AP-1 complex Hs)	=>	exp(GCLC)
1053	exp(HERPUD1)	-gp->	HERPUD1
1054	EDN1	->	Reactive Oxygen Species
1055	catof(GSS)	->	Glutathione
1056	oxof(NADPH oxidase complex Hs)	=>	Reactive Oxygen Species
1057	taof(NFKB Complex Hs)	=>	exp(IL6)
1058	oxof(GPX1)	-|	Glutathione
1059	AGTR1	-cat->	catof(AGTR1)
1060	DDIT3	->	cell death
1061	taof(NFE2L2)	->	exp(SQSTM1)
1062	MAP2K7	-cat->	kaof(MAP2K7)
1063	catof(AGTR1)	->	oxof(NADPH oxidase complex Hs)
1064	MAPK7	-cat->	kaof(MAPK7)
1065	DNAJC3	-|	exp(HSPA5)
1066	response to hypoxia	->	exp(VEGFA)
1067	Reactive Oxygen Species	->	kaof(EGFR)
1068	Tunicamycin	->	response to endoplasmic reticulum stress
1069	taof(EPAS1)	=>	exp(KDR)
1070	DDIT4	=|	TSC2:14-3-3 Family Hs
1071	catof(TXNRD1)	-|	NADPH
1072	DDIT3	-e->	taof(DDIT3)
1073	Nitric oxide	->	T(NFKBIA)
1074	Ozone	->	FOSL1
1075	exp(PFKFB3)	-gp->	PFKFB3
1076	Hyperoxia	->	NFKBIA P@S32
1077	T(NFE2L2)	-|	NFE2L2 ubiquitinated at K
1078	catof(MBTPS2)	->	taof(ATF6)
1079	EIF4G1	->	protein biosynthesis
1080	Reactive Oxygen Species	->	PRKAA1 P@T183
1081	MAPK3	-cat->	kaof(MAPK3)
1082	gtpof(RAC1)	->	oxof(NADPH oxidase complex Hs)
1083	Vitamin E	-|	kaof(PKC Family Hs)
1084	PLCG1 P@Y	-@-	PLCG1
1085	SCNN1B:SCNN1G	-cc-	SCNN1A
1086	NADPH oxidase complex Hs	-cc-	NCF2
1087	Hydrogen peroxide	->	catof(PTGS2)
1088	kaof(AKT1)	->	taof(NFKB Complex Hs)
1089	exp(BNIP3L)	-gp->	BNIP3L
1090	Glutathione	-|	exp(DDIT3)
1091	KEAP1:NFE2L2	-cc-	NFE2L2
1092	exp(GSS)	-gp->	GSS
1093	degradationof(NFKBIA)	->	taof(NFKB Complex Hs)
1094	response to hypoxia	->	sec(IL6)
1095	Iron	=>	catof(EGLN2)
1096	oxof(GSR)	->	Glutathione
1097	AKT Family Hs	-sub->	AKT1
1098	kaof(p38 MAPK family Hs)	->	taof(NFKB Complex Hs)
1099	taof(NFE2L2)	=>	exp(HMOX1)
1100	exp(GCLC)	-gp->	GCLC
1101	taof(FOXO1)	->	exp(TXNIP)
1102	catof(XDH)	->	Reactive Oxygen Species
1103	HMOX1	-cat->	catof(HMOX1)
1104	ERN1	->	kaof(MAP3K5)
1105	kaof(ERK family Hs)	->	AQP3
1106	NADPH oxidase complex Hs	-cc-	NOX1
1107	KEAP1:IKBKB	-cc-	KEAP1
1108	taof(NR3C2)	->	exp(ATP1B1)
1109	MAPK8	-cat->	kaof(MAPK8)
1110	T(sodium/potassium-exchanging ATPase complex Hs)	=|	tportof(sodium/potassium-exchanging ATPase complex Hs)
1111	Curcumin	->	NFE2L2
1112	taof(HIF1A)	=>	exp(VEGFA)
1113	taof(ATF6)	=>	exp(DDIT3)
1114	taof(EPAS1)	->	exp(CFTR)
1115	catof(PLA2G4A)	->	Arachidonic acid
1116	kaof(FYN)	=>	NFE2L2 P@Y576
1117	exp(PTGS2)	-gp->	PTGS2
1118	kaof(SRC family Hs)	->	kaof(MAPK3)
1119	CREBBP	=>	taof(EPAS1)
1120	taof(NFE2L2)	->	exp(TXNRD1)
1121	ESR1	-e->	taof(ESR1)
1122	exp(F2R)	-gp->	F2R
1123	Hydrogen peroxide	-react->	Hydrogen peroxide -> Hydroxyl radical
1124	NFE2L2 P@Y576	-@-	NFE2L2
1125	Ozone	->	NFKBIA P@ST
1126	taof(FOS)	=>	taof(AP-1 complex Hs)
1127	KEAP1:NFE2L2	-cc-	KEAP1
1128	taof(NFE2L2)	=>	exp(SQSTM1)
1129	MAPK8 P@Y185	=>	kaof(MAPK8)
1130	HIF1A:ARNT	-cc-	ARNT
1131	kaof(MAPK8)	=>	ATF2 P@T71
1132	response to hypoxia	-|	exp(SCNN1B)
1133	Diesel exhaust particles	->	catof(CYP1A2)
1134	respiratory chain complex III	-cat->	catof(respiratory chain complex III)
1135	Nitric oxide	->	exp(DDIT3)
1136	Hyperoxia	->	Reactive Oxygen Species
1137	kaof(ERK family Hs)	->	exp(AQP1)
1138	Hyperoxia	-|	MIR29B1
1139	taof(AP-1 complex Hs)	=>	exp(NOS2)
1140	TXN	->	catof(PRDX2)
1141	JUNB:NFE2L1	-cc-	NFE2L1
1142	Acrolein	->	MAPK14 P@T180
1143	kaof(JNK family Hs)	=>	taof(AP-1 complex Hs)
1144	degradationof(EIF4G1)	=|	EIF4G1
1145	ERK Family Hs	-sub->	MAPK1
1146	Acrolein	->	MAPK8 P@T183
1147	Cinnamaldehyde	->	Reactive Oxygen Species
1148	Tretinoin	-|	catof(MPO)
1149	taof(XBP1)	->	ER-associated protein catabolism
1150	SCNN1A:SCNN1B:SCNN1G	-cc-	SCNN1B
1151	response to hypoxia	->	MIR21
1152	catof(Gsta4)	-|	Glutathione
1153	hyperosmotic response	->	kaof(MAPK14)
1154	PRDX2	-cat->	catof(PRDX2)
1155	Particulate Matter	->	response to endoplasmic reticulum stress
1156	CYBA	-cc-	NADPH oxidase complex Hs
1157	EIF2AK3 P@?	-@-	EIF2AK3
1158	AP-1 Complex Hs	-e->	taof(AP-1 complex Hs)
1159	NFE2L2:MAFG	->	exp(HMOX1)
1160	DNAJC3	=|	kaof(EIF2AK3)
1161	oxof(GPX1)	=|	Hydrogen peroxide
1162	kaof(PKC Family Hs)	=>	NFE2L2 P@S40
1163	NADPH oxidase complex Hs	-cc-	NOX3
1164	catof(GSTA2)	-|	4-Hydroxy-2-nonenal
1165	MAP3K5	-cat->	kaof(MAP3K5)
1166	Hydrogen peroxide	->	MAPK8 P@T183
1167	KEAP1	=|	taof(NFE2L2)
1168	heme -> biliverdine + Iron + Carbon monoxide	-prod->	Iron
1169	catof(NOS3)	=>	Nitric oxide
1170	exp(F3)	-gp->	F3
1171	response to xenobiotic stimulus	->	taof(NR1I3)
1172	Cysteine	-react->	Cysteine -> glutathione
1173	catof(SOD2)	-|	Superoxides
1174	TSC2:14-3-3 Family Hs	-cc-	14-3-3 Family Hs
1175	Curcumin	-|	catof(CYP1A2)
1176	ELAVL1	->	taof(NFKB Complex Hs)
1177	ERN1	->	exp(DDIT3)
1178	CTTN:NCF1	->	oxof(NADPH oxidase complex Hs)
1179	SYVN1	->	ER-associated protein catabolism
1180	Deferoxamine	-|	Iron
1181	PRKCZ P@T410	=>	kaof(PRKCZ)
1182	MAPK14 P@T180	-@-	MAPK14
1183	p38 MAPK Family Hs	->	STAT1 P@S727
1184	NR1I2:RXRA	=>	taof(NR1I2)
1185	Estradiol	=>	taof(ESR1)
1186	Aldosterone	=>	taof(NR3C2)
1187	kaof(JNK family Hs)	->	DDIT3
1188	kaof(CSNK2A1)	->	NFE2L2
1189	sec(IL6)	-to-	extracellular
1190	TXNIP	-|	Thioredoxin
1191	laminar shear stress	->	kaof(MAP2K5)
1192	JUN	-|	DDIT3
1193	SOD1	-cat->	catof(SOD1)
1194	laminar shear stress	->	SIRT1:NOS3
1195	oxof(GSR)	->	NADP+
1196	kaof(MAPK13)	=>	NFE2L2 P@ST
1197	exp(DDIT3)	-gp->	DDIT3
1198	NADPH oxidase complex Hs	-cc-	RAC1
1199	WFS1	-|	taof(ATF6)
1200	laminar shear stress	->	Collagen type IV Family Hs Expression
1201	kaof(MAPK11)	=>	taof(SP1)
1202	taof(HIF1A)	=>	exp(EDN1)
1203	NADPH	-react->	Biliverdine + NADPH -> Bilirubin + NADP
1204	taof(NFE2L2)	=>	exp(GGT1)
1205	kaof(EIF2AK3)	=>	EIF2S1 P@S52
1206	Gsta4	-cat->	catof(Gsta4)
1207	catof(NOS1)	=>	Nitric oxide
1208	taof(ESR1)	=>	exp(CYP1B1)
1209	DLD:OGDH:DLST	->	Reactive Oxygen Species
1210	kaof(SRC family Hs)	->	kaof(MAPK7)
1211	CFTR P@S768	-@-	CFTR
1212	kaof(MAP2K5)	->	taof(MEF2 Family Hs)
1213	response to hypoxia	->	MIR210
1214	response to hypoxia	->	kaof(EIF2AK4)
1215	kaof(JNK family Hs)	-sub->	kaof(MAPK8)
1216	taof(HIF1A)	=>	exp(KDR)
1217	taof(HIF1A)	->	exp(PDK1)
1218	exp(HSPA1A)	-gp->	HSPA1A
1219	Particulate Matter	->	kaof(EIF2AK3)
1220	taof(ATF4)	=>	exp(HSPA5)
1221	degradationof(AQP5)	=|	AQP5
1222	HIF1A:CREBBP	-cc-	HIF1A
1223	kaof(AMP-activated protein kinase complex Hs)	->	NOS3 P@S633
1224	DNAJC3	-|	exp(DDIT3)
1225	exp(CYP1B1)	-gp->	CYP1B1
1226	laminar shear stress	-|	NOS3 A@?
1227	ERN1	->	exp(HSPA5)
1228	catof(SOD3)	-|	Reactive Oxygen Species
1229	Hydrochloric acid	->	kaof(MAPK1)
1230	VHL:TCEB2:TCEB1:CUL2:RBX1:UBE2 Family Hs	-cc-	UBE2 Family Hs
1231	exp(GCLM)	-gp->	GCLM
1232	taof(JUN)	=>	taof(AP-1 complex Hs)
1233	NFE2L2:MAFK	-cc-	MAFK
1234	exp(SCNN1A)	-gp->	SCNN1A
1235	NFE2L2 P@?	-|	NFE2L2:KEAP1:RBX1:CUL3
1236	GSK3B P@Y216	-@-	GSK3B
1237	response to hypoxia	->	kaof(EIF2AK3)
1238	JUN:NFE2L1	-cc-	JUN
1239	taof(XBP1)	->	exp(HSPA5)
1240	DDIT4	-|	kaof(TORC1 Complex Hs)
1241	kaof(MAPK14)	=>	kaof(MAPKAPK2)
1242	kaof(EIF2AK3)	=>	NFE2L2 P@?
1243	sec(TGFB1)	-to-	extracellular
1244	NOS2	-cat->	catof(NOS2)
1245	catof(SOD1)	-|	Reactive Oxygen Species
1246	PECAM1	->	FN1
1247	response to oxidative stress	->	T(Keap1)
1248	DLD:OGDH:DLST	-cc-	OGDH
1249	taof(NFKB Complex Hs)	=>	exp(SELE)
1250	AMP-activated protein kinase complex Hs	-cat->	kaof(AMP-activated protein kinase complex Hs)
1251	Acrolein	-|	catof(SIRT1)
1252	SQSTM1:KEAP1	=|	KEAP1:NFE2L2
1253	ALDH3A1	-cat->	catof(ALDH3A1)
1254	KRAS	-cat->	gtpof(KRAS)
1255	T(ATF6)	->	taof(ATF6)
1256	taof(KLF2)	->	exp(NOS3)
1257	taof(ATF2)	->	exp(DDIT3)
1258	Acrolein	->	MAPK1 P@T185
1259	response to endoplasmic reticulum stress	->	response to unfolded protein
1260	Particulate Matter	->	Reactive Oxygen Species
1261	Hydrogen peroxide	->	kaof(MAPK7)
1262	exp(GSTA1)	-gp->	GSTA1
1263	Epigallocatechin gallate	->	taof(NFE2L2)
1264	PPARG	-e->	taof(PPARG)
1265	T(Hydrogen peroxide)	-from-	extracellular
1266	PLA2G4A P@S505	-@-	PLA2G4A
1267	taof(ATF3)	-|	taof(ATF4)
1268	catof(ERBB3)	->	kaof(ERK family Hs)
1269	NCF2	-cc-	NADPH oxidase complex Hs
1270	kaof(MAP3K5)	=>	kaof(MAP2K7)
1271	MAP2K6 P@T211	-@-	MAP2K6
1272	kaof(AMP-activated protein kinase complex Hs)	->	HMGCR P@?
1273	Acrolein	->	MAPK8 P@Y185
1274	NOS3 P@S633	-@-	NOS3
1275	Reactive Oxygen Species	->	8-Isoprostane
1276	AQP8	-cat->	tportof(AQP8)
1277	EIF4EBP1	-|	EIF4G1
1278	kaof(p38 MAPK family Hs)	-sub->	kaof(MAPK14)
1279	catof(TLR3)	-|	exp(DDIT3)
1280	Reactive Nitrogen Species	-sub->	Nitric oxide
