# Supplementary material for: A computable cellular stress network model for non-diseased pulmonary and cardiovascular tissue
Source: BMC Syst Biol. 2011 Oct 19;5:168. doi: 10.1186/1752-0509-5-168 (PMC3224482; doi:10.1186/1752-0509-5-168)
Supplement: Additional file 12 — The Cellular Stress Network,.owl format. This file can be viewed using freely available network visualization software such as Cytoscape http://www.cytoscape.org/. [file 1752-0509-5-168-S12.OWL]

<?xml version="1.0" encoding="UTF-8"?>
<rdf:RDF xmlns:rdf="http://www.w3.org/1999/02/22-rdf-syntax-ns#" xmlns:rdfs="http://www.w3.org/2000/01/rdf-schema#" xmlns:xsd="http://www.w3.org/2001/XMLSchema#" xmlns:owl="http://www.w3.org/2002/07/owl#" xmlns:bp="http://www.biopax.org/release/biopax-level3.owl#">
  <rdfs:Class rdf:about="http://www.w3.org/2000/01/rdf-schema#Resource">
  <rdfs:isDefinedBy rdf:resource="http://www.w3.org/2000/01/rdf-schema#"/>
  <rdfs:label>Selventa GTP Model Export</rdfs:label>
  <rdfs:comment>
	++++++++++++++++++++++++++++++++++++++++++++++++++++++++++++++++++++++++++++++++
	    
	Generated By: Selventa's Genstruct Technology Platform (GTP) Ver 1.3.1
	    
	  Created On: 04 May 2011 09:51AM EDT
	   Id String: d9999dddb9d76817a642b681760775dfb9e8c7ef
	              0153a18d7229fbf664393cf5170dabf1cdc9999c
	       
	  Disclaimer: THIS DATA IS PROVIDED AS IS. SELVENTA MAKES NO WARRANTY, 
	              EXPRESSED OR IMPLIED, AS TO THE CORRECTNESS OF THIS DATA
	              OR ITS FIT FOR USE IN ANY CIRCUMSTANCES.
	
	++++++++++++++++++++++++++++++++++++++++++++++++++++++++++++++++++++++++++++++++
  </rdfs:comment>
  </rdfs:Class>
				
<owl:Ontology rdf:about="">
 <owl:imports rdf:resource="http://www.biopax.org/release/biopax-level3.owl#"/>
</owl:Ontology>

<bp:UnificationXref rdf:about="urn:miriam:entrez:gene:22926:GS3273534:d6bf5eb6-334a-42db-b28f-ac044184be8f">
 <bp:id rdf:datatype="xsd:string">22926</bp:id>
 <bp:db rdf:datatype="xsd:string">Entrez Gene</bp:db>
</bp:UnificationXref>

<bp:BiochemicalReaction rdf:about="5dd79add-0752-4693-af15-46ca1b34c6fa">
 <bp:left rdf:resource="e6d4254e-a3b8-48c3-8e50-59e630d6fc87"/>
 <bp:displayName rdf:datatype="xsd:string">Reactive Oxygen Species -sub-&gt; Hypochlorous acid</bp:displayName>
 <bp:right rdf:resource="f2b8e61d-579b-45d3-955c-895ffce55deb"/>
</bp:BiochemicalReaction>

<bp:MolecularInteraction rdf:about="c491698b-8bf3-4149-b260-cf6598f8edfe">
 <bp:displayName rdf:datatype="xsd:string">PRKCA P@T638 -@- PRKCA</bp:displayName>
 <bp:participant rdf:resource="957cec2c-5d2e-445c-a496-397be3d88bf6"/>
 <bp:participant rdf:resource="cbc6f6fe-a631-4ee7-81f7-8474dbbec1ae"/>
</bp:MolecularInteraction>

<bp:PhysicalEntity rdf:about="afe67020-548e-4148-aaba-d506d3111f29">
 <bp:displayName rdf:datatype="xsd:string">kaof(RPS6KB1)</bp:displayName>
 <bp:xref rdf:resource="urn:miriam:uniprot:P23443:GS3243677:29adca9c-b82d-4b3a-af3f-ebdacec254d9"/>
 <bp:xref rdf:resource="urn:selventa:UnificationXref:Genstruct:kaof(RPS6KB1):21eb101f-ffc1-452a-91c1-bca8428ab7ec"/>
 <bp:xref rdf:resource="urn:miriam:entrez:gene:6198:GS3243677:7a645b64-dda8-49d3-bf61-567ce785a186"/>
</bp:PhysicalEntity>

<bp:PhysicalEntity rdf:about="5011f536-e272-43ed-8a70-e2a600aec8e8">
 <bp:displayName rdf:datatype="xsd:string">catof(GSTA2)</bp:displayName>
</bp:PhysicalEntity>

<bp:BiochemicalReaction rdf:about="c90047d9-de99-4adc-919b-666a7ac2dcce">
 <bp:left rdf:resource="b5361ba9-ed2b-4927-afd2-883da2bb2436"/>
 <bp:displayName rdf:datatype="xsd:string">DUOX2 -cat-&gt; oxof(DUOX2)</bp:displayName>
 <bp:right rdf:resource="5b81ddee-65c6-4a16-8414-265946aef2a6"/>
</bp:BiochemicalReaction>

<bp:PhysicalEntity rdf:about="38577827-607e-47e0-8a26-94487afca119">
 <bp:displayName rdf:datatype="xsd:string">degradationof(HIF1A)</bp:displayName>
</bp:PhysicalEntity>

<bp:UnificationXref rdf:about="urn:selventa:UnificationXref:Genstruct:MAP2K7:b43d5a09-0b75-44a9-9e4b-f0796df14393">
 <bp:id rdf:datatype="xsd:string">GS1403037</bp:id>
 <bp:db rdf:datatype="xsd:string">Genstruct</bp:db>
</bp:UnificationXref>

<bp:BiochemicalReaction rdf:about="a6a1ff64-0536-422a-87f4-e72a502f25e9">
 <bp:left rdf:resource="8b963388-14ec-47a2-8016-9e88b05ade0b"/>
 <bp:displayName rdf:datatype="xsd:string">MAPK1 P@Y187 =&gt; kaof(MAPK1)</bp:displayName>
 <bp:right rdf:resource="bbfd7867-5ec2-4ef1-b4d6-445e50fdde10"/>
</bp:BiochemicalReaction>

<bp:BiochemicalReaction rdf:about="1605c16b-9a53-457d-bdb2-bd59c85c9f03">
 <bp:left rdf:resource="3dced36f-23cc-415a-9d75-bd4169539ace"/>
 <bp:displayName rdf:datatype="xsd:string">response to hypoxia -&gt; MIR210</bp:displayName>
 <bp:right rdf:resource="2ac1b991-6f7e-43b6-97fb-ad01079d9473"/>
</bp:BiochemicalReaction>

<bp:MolecularInteraction rdf:about="159b3e52-f473-46ff-ac44-999772981d9c">
 <bp:displayName rdf:datatype="xsd:string">PRKCZ P@T410 -@- PRKCZ</bp:displayName>
 <bp:participant rdf:resource="c2e0e04e-22d6-49e5-93c1-c4aa9df41740"/>
 <bp:participant rdf:resource="0e7515ac-57bc-4e60-ad38-eba9d579a563"/>
</bp:MolecularInteraction>

<bp:PhysicalEntity rdf:about="12c5da74-6b60-4200-9e3c-17a1eddb3829">
 <bp:displayName rdf:datatype="xsd:string">cyclic stretch</bp:displayName>
 <bp:xref rdf:resource="urn:selventa:UnificationXref:Genstruct:cyclic stretch:6b9a6700-6bb7-40f9-a3f5-eb59ecad5082"/>
</bp:PhysicalEntity>

<bp:BiochemicalReaction rdf:about="5d865b90-0b90-4eb9-8b23-0c21d8cd64bd">
 <bp:left rdf:resource="8dbcdba1-8815-4230-9896-77d26d4201fc"/>
 <bp:displayName rdf:datatype="xsd:string">taof(NFE2L2) =&gt; exp(GGT1)</bp:displayName>
 <bp:right rdf:resource="d00b8b84-3841-4572-8e25-c584aa150f5a"/>
</bp:BiochemicalReaction>

<bp:BiochemicalReaction rdf:about="8f7f73c5-315e-4b28-90f9-259a31b820c2">
 <bp:left rdf:resource="8dbcdba1-8815-4230-9896-77d26d4201fc"/>
 <bp:displayName rdf:datatype="xsd:string">taof(NFE2L2) =&gt; exp(GCLC)</bp:displayName>
 <bp:right rdf:resource="52374fc4-158b-4aff-9184-967987c38e2f"/>
</bp:BiochemicalReaction>

<bp:MolecularInteraction rdf:about="e99660e5-9d0d-4c27-8429-d111ba22edbc">
 <bp:displayName rdf:datatype="xsd:string">VHL:TCEB2:TCEB1:CUL2:RBX1:UBE2 Family Hs -cc- UBE2 Family Hs</bp:displayName>
 <bp:participant rdf:resource="c4ef4d2a-79cd-4b28-ad8d-1bef01100f30"/>
 <bp:participant rdf:resource="83f8a5aa-1e0e-4440-86ef-2dd14226d9c5"/>
</bp:MolecularInteraction>

<bp:BiochemicalReaction rdf:about="cb7b6d41-8eb1-4bb2-9a42-8f8de7a3434b">
 <bp:left rdf:resource="34e67ca9-96d4-4def-9808-06e6fa6f2a84"/>
 <bp:displayName rdf:datatype="xsd:string">Particulate Matter -sub-&gt; Polycyclic Aromatic Hydrocarbons</bp:displayName>
 <bp:right rdf:resource="8905d9a5-8bea-4210-a752-e238d4e3cfc9"/>
</bp:BiochemicalReaction>

<bp:PhysicalEntity rdf:about="8905d9a5-8bea-4210-a752-e238d4e3cfc9">
 <bp:displayName rdf:datatype="xsd:string">Polycyclic Aromatic Hydrocarbons</bp:displayName>
 <bp:xref rdf:resource="urn:selventa:UnificationXref:Genstruct:Polycyclic Aromatic Hydrocarbons:6f7e5fd2-178d-41ac-a436-7ef3fa2366ed"/>
</bp:PhysicalEntity>

<bp:MolecularInteraction rdf:about="0ddc90f7-f878-4e54-9bd0-e42076d6ccab">
 <bp:displayName rdf:datatype="xsd:string">sec(IL6) -from- cell</bp:displayName>
 <bp:participant rdf:resource="e4f16790-1bf6-4071-af4b-35a81f38cfab"/>
 <bp:participant rdf:resource="75e77cac-e4eb-44ca-9821-e8939a9b7bc1"/>
</bp:MolecularInteraction>

<bp:UnificationXref rdf:about="urn:miriam:uniprot:P45985:GS3222073:7fb99a02-0466-47d3-b099-066093b3b547">
 <bp:id rdf:datatype="xsd:string">P45985</bp:id>
 <bp:db rdf:datatype="xsd:string">UniProt</bp:db>
</bp:UnificationXref>

<bp:UnificationXref rdf:about="urn:selventa:UnificationXref:Genstruct:RAS Family Hs:38830bb0-21de-48be-80ee-f69f190dce28">
 <bp:id rdf:datatype="xsd:string">GS3162577</bp:id>
 <bp:db rdf:datatype="xsd:string">Genstruct</bp:db>
</bp:UnificationXref>

<bp:UnificationXref rdf:about="urn:selventa:UnificationXref:Genstruct:FOXO1:7dcb5ee2-51f2-4ac9-bfb2-0de07e4a9f19">
 <bp:id rdf:datatype="xsd:string">GS1344164</bp:id>
 <bp:db rdf:datatype="xsd:string">Genstruct</bp:db>
</bp:UnificationXref>

<bp:UnificationXref rdf:about="urn:miriam:uniprot:P42330:GS1435744:19c8f4d2-3b1e-428a-b744-49edca495eb6">
 <bp:id rdf:datatype="xsd:string">P42330</bp:id>
 <bp:db rdf:datatype="xsd:string">UniProt</bp:db>
</bp:UnificationXref>

<bp:BiochemicalReaction rdf:about="c25f5409-b1ca-4373-aa46-f634b744ae28">
 <bp:left rdf:resource="34e67ca9-96d4-4def-9808-06e6fa6f2a84"/>
 <bp:displayName rdf:datatype="xsd:string">Particulate Matter -&gt; response to endoplasmic reticulum stress</bp:displayName>
 <bp:right rdf:resource="2844c146-18c3-4774-8f30-ea13690ae59f"/>
</bp:BiochemicalReaction>

<bp:UnificationXref rdf:about="urn:selventa:UnificationXref:Genstruct:cell:92141d74-ff5d-4fcd-aadd-1aedb2987785">
 <bp:id rdf:datatype="xsd:string">GS64</bp:id>
 <bp:db rdf:datatype="xsd:string">Genstruct</bp:db>
</bp:UnificationXref>

<bp:BiochemicalReaction rdf:about="827b6caf-7259-4d07-a597-0a93e9a81d82">
 <bp:left rdf:resource="a2945f4a-94ff-416e-a08c-ea3dbf169e9c"/>
 <bp:displayName rdf:datatype="xsd:string">taof(HIF1A) -&gt; exp(AQP5)</bp:displayName>
 <bp:right rdf:resource="140d84ee-5c1e-4f59-b0c0-038f35d90ea6"/>
</bp:BiochemicalReaction>

<bp:UnificationXref rdf:about="urn:selventa:UnificationXref:Genstruct:Quercetin:976bbe57-8463-40de-8b4d-53c5e2452448">
 <bp:id rdf:datatype="xsd:string">GS52005</bp:id>
 <bp:db rdf:datatype="xsd:string">Genstruct</bp:db>
</bp:UnificationXref>

<bp:UnificationXref rdf:about="urn:selventa:UnificationXref:Genstruct:kaof(MAP2K7):50e507e8-aaa0-4c20-87a1-0c0679c0c43e">
 <bp:id rdf:datatype="xsd:string">GS3252366</bp:id>
 <bp:db rdf:datatype="xsd:string">Genstruct</bp:db>
</bp:UnificationXref>

<bp:BiochemicalReaction rdf:about="e48d1114-f641-4fbe-b00a-8667713a965f">
 <bp:left rdf:resource="eebf7b6e-125e-4876-82c6-809df5bc6f36"/>
 <bp:displayName rdf:datatype="xsd:string">kaof(MAPK11) =&gt; kaof(MAPKAPK2)</bp:displayName>
 <bp:right rdf:resource="d3a44049-ebc0-460a-8e52-a5fcfb0e124f"/>
</bp:BiochemicalReaction>

<bp:UnificationXref rdf:about="urn:selventa:UnificationXref:Genstruct:exp(TRIB3):58b77c08-3c2b-4535-95b0-baa334db1846">
 <bp:id rdf:datatype="xsd:string">GS1735054</bp:id>
 <bp:db rdf:datatype="xsd:string">Genstruct</bp:db>
</bp:UnificationXref>

<bp:UnificationXref rdf:about="urn:miriam:uniprot:P27361:GS3222161:5d8abcad-623f-4fab-8447-4f0782e27d36">
 <bp:id rdf:datatype="xsd:string">P27361</bp:id>
 <bp:db rdf:datatype="xsd:string">UniProt</bp:db>
</bp:UnificationXref>

<bp:UnificationXref rdf:about="urn:miriam:uniprot:O75807:GS3363405:20ab8930-baf4-4c26-9c62-81745746b5ac">
 <bp:id rdf:datatype="xsd:string">O75807</bp:id>
 <bp:db rdf:datatype="xsd:string">UniProt</bp:db>
</bp:UnificationXref>

<bp:UnificationXref rdf:about="urn:miriam:entrez:gene:83990:GS3327727:4dba6684-8e89-4e7e-a646-8bf704419f98">
 <bp:id rdf:datatype="xsd:string">83990</bp:id>
 <bp:db rdf:datatype="xsd:string">Entrez Gene</bp:db>
</bp:UnificationXref>

<bp:BiochemicalReaction rdf:about="9725973b-0646-4199-b7b8-8ff889331df3">
 <bp:left rdf:resource="52374fc4-158b-4aff-9184-967987c38e2f"/>
 <bp:displayName rdf:datatype="xsd:string">exp(GCLC) -gp-&gt; GCLC</bp:displayName>
 <bp:right rdf:resource="59140b2a-63d9-4e93-b006-48f835a95f5c"/>
</bp:BiochemicalReaction>

<bp:PhysicalEntity rdf:about="81908476-ea03-4c4a-9ec6-b44f311432bc">
 <bp:displayName rdf:datatype="xsd:string">exp(F3)</bp:displayName>
 <bp:xref rdf:resource="urn:miriam:uniprot:Q12860:GS1342355:f05ebd0e-2348-493a-bde4-b3f4a942ae5c"/>
 <bp:xref rdf:resource="urn:selventa:UnificationXref:Genstruct:exp(F3):c54b34a5-44a6-46ea-9760-e144a7713385"/>
 <bp:xref rdf:resource="urn:miriam:entrez:gene:1272:GS1342355:c1427d7a-229b-4264-bc38-1a853335f779"/>
 <bp:xref rdf:resource="urn:miriam:uniprot:P02787:GS1342355:a1baa6f3-de51-4908-88c5-4af0ab3a62b9"/>
 <bp:xref rdf:resource="urn:miriam:entrez:gene:2152:GS1342355:cbc4cba8-3ec0-45eb-8a27-cbda34951e3d"/>
 <bp:xref rdf:resource="urn:miriam:uniprot:P13726:GS1342355:3ad8f810-82fd-4678-88aa-59399d8777fd"/>
</bp:PhysicalEntity>

<bp:PhysicalEntity rdf:about="9f9bf504-b9b2-4e30-a38e-8e7017ffc672">
 <bp:displayName rdf:datatype="xsd:string">response to oxidative stress</bp:displayName>
 <bp:xref rdf:resource="urn:selventa:UnificationXref:Genstruct:response to oxidative stress:8039c7ba-0301-4cfb-870f-4a15a83a088b"/>
</bp:PhysicalEntity>

<bp:BiochemicalReaction rdf:about="598eb512-672a-4b4d-9e92-7f1f7f81586d">
 <bp:left rdf:resource="f985d682-07f5-4b8b-818b-c4a5423e9bb3"/>
 <bp:displayName rdf:datatype="xsd:string">degradationof(AQP5) =| AQP5</bp:displayName>
 <bp:right rdf:resource="7ab3e0d9-1990-412b-9140-03c58dea7c99"/>
</bp:BiochemicalReaction>

<bp:UnificationXref rdf:about="urn:miriam:uniprot:P15559:GS4434367:af58a58c-fe63-49ef-8a2b-c5d645accfc1">
 <bp:id rdf:datatype="xsd:string">P15559</bp:id>
 <bp:db rdf:datatype="xsd:string">UniProt</bp:db>
</bp:UnificationXref>

<bp:BiochemicalReaction rdf:about="623a5df2-40b1-4c32-bec0-ed464c8d2870">
 <bp:left rdf:resource="bcd722eb-3995-44ff-99a0-7fc3d6386472"/>
 <bp:displayName rdf:datatype="xsd:string">kaof(AMP-activated protein kinase complex Hs) -&gt; catof(NOS3)</bp:displayName>
 <bp:right rdf:resource="faab2fa5-8087-4096-a116-40adfb27acad"/>
</bp:BiochemicalReaction>

<bp:UnificationXref rdf:about="urn:selventa:UnificationXref:Genstruct:EPAS1:EP300:fd519ec5-dcc9-48d4-af09-9ccd2ea8c076">
 <bp:id rdf:datatype="xsd:string">GS7700305</bp:id>
 <bp:db rdf:datatype="xsd:string">Genstruct</bp:db>
</bp:UnificationXref>

<bp:PhysicalEntity rdf:about="897c75ad-18dc-4d01-8781-d150f30e82cc">
 <bp:displayName rdf:datatype="xsd:string">kaof(MAPK7)</bp:displayName>
 <bp:xref rdf:resource="urn:miriam:uniprot:Q13164:GS3252300:8978e873-f127-4324-9228-1cb580914a49"/>
 <bp:xref rdf:resource="urn:miriam:entrez:gene:5598:GS3252300:fdfd5dd3-37c2-473e-b225-0d157bf93917"/>
 <bp:xref rdf:resource="urn:selventa:UnificationXref:Genstruct:kaof(MAPK7):0088f607-e7b2-4c95-8d3f-6f77d836d29f"/>
</bp:PhysicalEntity>

<bp:PhysicalEntity rdf:about="da2b39ff-e0d6-47c7-949f-19e1644653ab">
 <bp:displayName rdf:datatype="xsd:string">F2</bp:displayName>
 <bp:xref rdf:resource="urn:selventa:UnificationXref:Genstruct:F2:2c3efd55-af41-4c67-b7c0-8ee26b446d7a"/>
</bp:PhysicalEntity>

<bp:PhysicalEntity rdf:about="89115774-7da7-4228-99ec-b3ac5ef5f756">
 <bp:displayName rdf:datatype="xsd:string">catof(NOX1)</bp:displayName>
 <bp:xref rdf:resource="urn:miriam:entrez:gene:27035:GS3246131:0a0b0108-2016-4e11-9b5f-2cdc8978df71"/>
 <bp:xref rdf:resource="urn:selventa:UnificationXref:Genstruct:catof(NOX1):cfb6e1ca-7b43-48d2-80ff-b9451495c7ea"/>
 <bp:xref rdf:resource="urn:miriam:uniprot:Q9Y5S8:GS3246131:76eb49e0-8e0e-4abd-b386-05aad61507e2"/>
</bp:PhysicalEntity>

<bp:PhysicalEntity rdf:about="605d858d-9857-48e2-9e4b-ff8c0d843a9f">
 <bp:displayName rdf:datatype="xsd:string">taof(NFKB Complex Hs)</bp:displayName>
 <bp:xref rdf:resource="urn:selventa:UnificationXref:Genstruct:taof(NFKB Complex Hs):be658379-1a85-4205-9733-6d7b43316df4"/>
</bp:PhysicalEntity>

<bp:BiochemicalReaction rdf:about="60aff53f-4dbe-4619-84c5-a0edbc2cb828">
 <bp:left rdf:resource="45f01912-9436-44ba-b2d9-e2c346c7001e"/>
 <bp:displayName rdf:datatype="xsd:string">MAPK3 -cat-&gt; kaof(MAPK3)</bp:displayName>
 <bp:right rdf:resource="7aaefa57-81c3-4a01-936d-aa758a1ae5f9"/>
</bp:BiochemicalReaction>

<bp:BiochemicalReaction rdf:about="fa01cfb1-4fe5-4508-9a52-0a0b0dfb2346">
 <bp:left rdf:resource="7e16a162-a132-4742-8273-f2afba998364"/>
 <bp:displayName rdf:datatype="xsd:string">catof(EGLN2) -&gt; degradationof(HIF1A)</bp:displayName>
 <bp:right rdf:resource="38577827-607e-47e0-8a26-94487afca119"/>
</bp:BiochemicalReaction>

<bp:UnificationXref rdf:about="urn:miriam:uniprot:Q03701:GS1335535:a9e2e03e-6415-4998-a6aa-4b8fe7d91e2f">
 <bp:id rdf:datatype="xsd:string">Q03701</bp:id>
 <bp:db rdf:datatype="xsd:string">UniProt</bp:db>
</bp:UnificationXref>

<bp:MolecularInteraction rdf:about="4b30c0d2-08d8-49bc-9f20-926158e5e1b2">
 <bp:displayName rdf:datatype="xsd:string">HMGCR P@? -@- HMGCR</bp:displayName>
 <bp:participant rdf:resource="cec508c1-e28c-4b8a-a2bf-837d300189e1"/>
 <bp:participant rdf:resource="436e629d-083f-4f11-aa87-b5ed96762570"/>
</bp:MolecularInteraction>

<bp:UnificationXref rdf:about="urn:selventa:UnificationXref:Genstruct:exp(Ppp1r15a):0c51b2f9-0e4d-4734-a611-593c9fe7844c">
 <bp:id rdf:datatype="xsd:string">GS1602271</bp:id>
 <bp:db rdf:datatype="xsd:string">Genstruct</bp:db>
</bp:UnificationXref>

<bp:PhysicalEntity rdf:about="8dbcdba1-8815-4230-9896-77d26d4201fc">
 <bp:displayName rdf:datatype="xsd:string">taof(NFE2L2)</bp:displayName>
 <bp:xref rdf:resource="urn:selventa:UnificationXref:Genstruct:taof(NFE2L2):2c0b5b68-3de6-41cd-86ef-a1e0a359d240"/>
 <bp:xref rdf:resource="urn:miriam:uniprot:Q16236:GS3225034:769f993f-29be-4a33-92d1-6fce6a66c244"/>
 <bp:xref rdf:resource="urn:miriam:entrez:gene:4780:GS3225034:ae5d2cd7-1e27-4ff5-b320-84d8c53bf6be"/>
</bp:PhysicalEntity>

<bp:BiochemicalReaction rdf:about="26e07437-9043-4d8b-84a6-7ff7c966f723">
 <bp:left rdf:resource="4984002b-2ca8-482b-8fa8-62da41db6478"/>
 <bp:displayName rdf:datatype="xsd:string">JUN P@S73 =&gt; taof(JUN)</bp:displayName>
 <bp:right rdf:resource="d7b9862d-bac7-4e66-91b3-7d44db6a59d6"/>
</bp:BiochemicalReaction>

<bp:UnificationXref rdf:about="urn:selventa:UnificationXref:Genstruct:XBP1:be3e1617-0122-49a0-8b24-2ab839e7fec4">
 <bp:id rdf:datatype="xsd:string">GS1425653</bp:id>
 <bp:db rdf:datatype="xsd:string">Genstruct</bp:db>
</bp:UnificationXref>

<bp:UnificationXref rdf:about="urn:selventa:UnificationXref:Genstruct:exp(HERPUD1):ee7a37c3-709b-4d3d-9b23-ea9ae71a8be1">
 <bp:id rdf:datatype="xsd:string">GS1450564</bp:id>
 <bp:db rdf:datatype="xsd:string">Genstruct</bp:db>
</bp:UnificationXref>

<bp:BiochemicalReaction rdf:about="ecd65d8c-fb66-4e2b-9438-9fcfde5ace4f">
 <bp:left rdf:resource="2d43da61-5c49-416c-b91c-e2004dc195b4"/>
 <bp:displayName rdf:datatype="xsd:string">oxof(GSR) -&gt; NADP+</bp:displayName>
 <bp:right rdf:resource="7fdfb69b-a5d8-47e7-a5f9-4cbf44f87dca"/>
</bp:BiochemicalReaction>

<bp:BiochemicalReaction rdf:about="370f4708-295a-47fc-a916-727c00eaaca3">
 <bp:left rdf:resource="7393d3a3-30ae-447c-a198-58b66609db62"/>
 <bp:displayName rdf:datatype="xsd:string">NFKBIA =| taof(NFKB Complex Hs)</bp:displayName>
 <bp:right rdf:resource="605d858d-9857-48e2-9e4b-ff8c0d843a9f"/>
</bp:BiochemicalReaction>

<bp:BiochemicalReaction rdf:about="949bcf84-25a2-4fc0-a4a0-ab4f02364104">
 <bp:left rdf:resource="1c1b8805-610f-4dc9-adec-4e8b07a35419"/>
 <bp:displayName rdf:datatype="xsd:string">catof(GPX2) -| Reactive Oxygen Species</bp:displayName>
 <bp:right rdf:resource="e6d4254e-a3b8-48c3-8e50-59e630d6fc87"/>
</bp:BiochemicalReaction>

<bp:MolecularInteraction rdf:about="621d7681-6158-4307-b763-68a2ea7e8513">
 <bp:displayName rdf:datatype="xsd:string">NADPH oxidase complex Hs -cc- DUOX1</bp:displayName>
 <bp:participant rdf:resource="89232123-9264-4d6e-b120-cf08ae3c4f59"/>
 <bp:participant rdf:resource="0cdca081-a914-4eb0-ba7f-e60ae33271a7"/>
</bp:MolecularInteraction>

<bp:MolecularInteraction rdf:about="73aef16d-0a36-435d-8a5e-4f10805c208a">
 <bp:displayName rdf:datatype="xsd:string">GSK3B P@Y216 -@- GSK3B</bp:displayName>
 <bp:participant rdf:resource="bf0ce50f-ab8a-494d-9cd1-231086521376"/>
 <bp:participant rdf:resource="f7fcc54f-0a1f-420c-8f0d-f66ff2d5df34"/>
</bp:MolecularInteraction>

<bp:BiochemicalReaction rdf:about="b326f481-e217-4ec9-bb1b-3550cc8da2a8">
 <bp:left rdf:resource="f71bc45f-a2ac-4930-9dde-55ca4607aa07"/>
 <bp:displayName rdf:datatype="xsd:string">HSPA5 -&gt; protein maturation</bp:displayName>
 <bp:right rdf:resource="4d08ab30-15dc-4a57-9ceb-207218de3c15"/>
</bp:BiochemicalReaction>

<bp:UnificationXref rdf:about="urn:selventa:UnificationXref:Genstruct:catof(ACE):e83b174f-62b5-4dd1-a313-7ee07a83007c">
 <bp:id rdf:datatype="xsd:string">GS3272343</bp:id>
 <bp:db rdf:datatype="xsd:string">Genstruct</bp:db>
</bp:UnificationXref>

<bp:PhysicalEntity rdf:about="032cb997-bb49-480b-9659-9eed4d6399f8">
 <bp:displayName rdf:datatype="xsd:string">MAPK9 P@T183</bp:displayName>
</bp:PhysicalEntity>

<bp:PhysicalEntity rdf:about="042eaf56-01f1-4688-a3f8-69071a34dd8d">
 <bp:displayName rdf:datatype="xsd:string">kaof(PDK1)</bp:displayName>
 <bp:xref rdf:resource="urn:selventa:UnificationXref:Genstruct:kaof(PDK1):9e90b51e-d796-42bf-976d-7d2dfe19575a"/>
 <bp:xref rdf:resource="urn:miriam:entrez:gene:5170:GS3257406:3c644c9e-54a0-4209-b1ee-1a124ee03061"/>
 <bp:xref rdf:resource="urn:miriam:entrez:gene:5163:GS3257406:7b48998f-74c2-42d2-9e3c-7922843c363c"/>
 <bp:xref rdf:resource="urn:miriam:uniprot:O15530:GS3257406:5a16aa65-565e-463f-9f68-729352d3e349"/>
 <bp:xref rdf:resource="urn:miriam:uniprot:Q15118:GS3257406:739e8df0-91d3-45d6-a0c8-97181eaf5fca"/>
</bp:PhysicalEntity>

<bp:PhysicalEntity rdf:about="6a9a83ce-7a76-4e84-9731-84920af4abdb">
 <bp:displayName rdf:datatype="xsd:string">exp(ELAVL1)</bp:displayName>
 <bp:xref rdf:resource="urn:selventa:UnificationXref:Genstruct:exp(ELAVL1):26dad5f5-60cd-457a-86f7-44ccb8c28305"/>
 <bp:xref rdf:resource="urn:miriam:entrez:gene:1994:GS1340645:a6ac91e7-efdb-4307-ab72-f840d1d3383b"/>
 <bp:xref rdf:resource="urn:miriam:uniprot:Q15717:GS1340645:cd80456f-4a4a-45f0-9ea8-f15e8937463f"/>
</bp:PhysicalEntity>

<bp:UnificationXref rdf:about="urn:selventa:UnificationXref:Genstruct:plasma membrane:87e04e49-276b-4c73-8a4d-c65f75e3e7e5">
 <bp:id rdf:datatype="xsd:string">GS41074</bp:id>
 <bp:db rdf:datatype="xsd:string">Genstruct</bp:db>
</bp:UnificationXref>

<bp:BiochemicalReaction rdf:about="cdb15f90-375c-451c-9229-35318a3b087d">
 <bp:left rdf:resource="3dced36f-23cc-415a-9d75-bd4169539ace"/>
 <bp:displayName rdf:datatype="xsd:string">response to hypoxia -&gt; Reactive Oxygen Species</bp:displayName>
 <bp:right rdf:resource="e6d4254e-a3b8-48c3-8e50-59e630d6fc87"/>
</bp:BiochemicalReaction>

<bp:BiochemicalReaction rdf:about="c88e68c5-cfe5-488a-a314-3225273ea7d2">
 <bp:left rdf:resource="bd3a77df-6f54-4364-9f68-6a5abeb9c095"/>
 <bp:displayName rdf:datatype="xsd:string">kaof(MAPK14) -&gt; taof(NFAT5)</bp:displayName>
 <bp:right rdf:resource="c1931551-7aca-43c6-8025-f613712b3b09"/>
</bp:BiochemicalReaction>

<bp:UnificationXref rdf:about="urn:miriam:entrez:gene:6513:GS4401076:e67aa767-ee73-44b4-9db5-51951e32ac4a">
 <bp:id rdf:datatype="xsd:string">6513</bp:id>
 <bp:db rdf:datatype="xsd:string">Entrez Gene</bp:db>
</bp:UnificationXref>

<bp:PhysicalEntity rdf:about="d8dad5af-0bc6-4b65-9302-cfca85a5210c">
 <bp:displayName rdf:datatype="xsd:string">taof(DDIT3)</bp:displayName>
 <bp:xref rdf:resource="urn:miriam:uniprot:P35638:GS3315053:3aaa0717-e139-4e7b-9f87-0f9fa6f62da0"/>
 <bp:xref rdf:resource="urn:miriam:uniprot:Q03701:GS3315053:39a6934e-cd22-4b9d-bc46-a9b2c288fe0e"/>
 <bp:xref rdf:resource="urn:miriam:entrez:gene:1649:GS3315053:786b2d57-0ffc-445f-bc7f-3189fc9453d6"/>
 <bp:xref rdf:resource="urn:selventa:UnificationXref:Genstruct:taof(DDIT3):b34ca487-4024-4b42-bf68-6d26323c60cb"/>
</bp:PhysicalEntity>

<bp:PhysicalEntity rdf:about="99f6e62a-3a16-4f69-b659-66f12f56b929">
 <bp:displayName rdf:datatype="xsd:string">MAFK</bp:displayName>
 <bp:xref rdf:resource="urn:selventa:UnificationXref:Genstruct:MAFK:4d872f5a-f305-4733-8613-786d8b1f6494"/>
</bp:PhysicalEntity>

<bp:UnificationXref rdf:about="urn:selventa:UnificationXref:Genstruct:PI3K Family Hs:5eae3756-e598-405c-9314-b56b08ea58e7">
 <bp:id rdf:datatype="xsd:string">GS3162551</bp:id>
 <bp:db rdf:datatype="xsd:string">Genstruct</bp:db>
</bp:UnificationXref>

<bp:BiochemicalReaction rdf:about="7f1c98e3-000c-4a80-927a-73d8328ee3bf">
 <bp:left rdf:resource="abafb2c6-d623-49df-bcc4-b0f649d288bb"/>
 <bp:displayName rdf:datatype="xsd:string">Soot -&gt; taof(AHR)</bp:displayName>
 <bp:right rdf:resource="c82587b2-bd03-459c-ae40-0fbc754805f0"/>
</bp:BiochemicalReaction>

<bp:PhysicalEntity rdf:about="164c0310-187e-4a62-a95a-678f190cd795">
 <bp:displayName rdf:datatype="xsd:string">NCF4</bp:displayName>
 <bp:xref rdf:resource="urn:selventa:UnificationXref:Genstruct:NCF4:a25e00f7-491a-40bc-98c6-e6fc37f43de7"/>
</bp:PhysicalEntity>

<bp:MolecularInteraction rdf:about="ee2ee19e-1c9f-4750-9cbd-6fa55a73a490">
 <bp:displayName rdf:datatype="xsd:string">KEAP1:IKBKB -cc- IKBKB</bp:displayName>
 <bp:participant rdf:resource="3c8b35c1-54b6-4a3c-96e8-d95b5e61e73f"/>
 <bp:participant rdf:resource="408e55a1-975e-4c13-8b12-473151072f12"/>
</bp:MolecularInteraction>

<bp:UnificationXref rdf:about="urn:selventa:UnificationXref:Genstruct:SCNN1B:0ae196af-56d0-4934-8256-e4b450694176">
 <bp:id rdf:datatype="xsd:string">GS1411763</bp:id>
 <bp:db rdf:datatype="xsd:string">Genstruct</bp:db>
</bp:UnificationXref>

<bp:PhysicalEntity rdf:about="cfbacf73-09d7-407d-9062-90f40fc418fa">
 <bp:displayName rdf:datatype="xsd:string">EP300</bp:displayName>
 <bp:xref rdf:resource="urn:selventa:UnificationXref:Genstruct:EP300:c7512efa-ae14-4cd4-a28f-87ec281c55a2"/>
</bp:PhysicalEntity>

<bp:UnificationXref rdf:about="urn:selventa:UnificationXref:Genstruct:NOX5:b386d3bd-17ed-4b78-81ba-756a09da8f18">
 <bp:id rdf:datatype="xsd:string">GS2116747</bp:id>
 <bp:db rdf:datatype="xsd:string">Genstruct</bp:db>
</bp:UnificationXref>

<bp:PhysicalEntity rdf:about="66b69586-25d6-4dd6-bf40-e80e0cd92e63">
 <bp:displayName rdf:datatype="xsd:string">NFE2L1</bp:displayName>
 <bp:xref rdf:resource="urn:selventa:UnificationXref:Genstruct:NFE2L1:d55cb1cc-94ea-41dc-9b5e-1d567620d647"/>
</bp:PhysicalEntity>

<bp:BiochemicalReaction rdf:about="00080b0c-ac04-43aa-a939-3ba8881953d1">
 <bp:left rdf:resource="3f146b95-0e78-46a5-a175-3978b5875f4d"/>
 <bp:displayName rdf:datatype="xsd:string">catof(TLR4) -| exp(DDIT3)</bp:displayName>
 <bp:right rdf:resource="a7514872-8828-4b6f-86ca-9789a9c2474a"/>
</bp:BiochemicalReaction>

<bp:BiochemicalReaction rdf:about="6c942431-ced9-4cb6-84aa-b9f0de69f2e7">
 <bp:left rdf:resource="2dd8acf1-8b08-4256-9553-e3595d53975e"/>
 <bp:displayName rdf:datatype="xsd:string">catof(GCLC) -&gt; Glutathione</bp:displayName>
 <bp:right rdf:resource="530b24b8-7cc7-467e-9004-9505e8d1a989"/>
</bp:BiochemicalReaction>

<bp:BiochemicalReaction rdf:about="a62ce718-090f-40fa-90e1-27605cc8013f">
 <bp:left rdf:resource="6da91f26-0fc4-4aa1-b46a-dfe3b217cee8"/>
 <bp:displayName rdf:datatype="xsd:string">Hydrochloric acid -&gt; kaof(JNK family Hs)</bp:displayName>
 <bp:right rdf:resource="1ce01cfc-d0f5-46d3-b2e0-b40a8d7858f9"/>
</bp:BiochemicalReaction>

<bp:UnificationXref rdf:about="urn:miriam:entrez:gene:185:GS3357775:8f6b66b0-65f5-43ce-8db8-e5268cb89497">
 <bp:id rdf:datatype="xsd:string">185</bp:id>
 <bp:db rdf:datatype="xsd:string">Entrez Gene</bp:db>
</bp:UnificationXref>

<bp:PhysicalEntity rdf:about="b7fbae8f-bc43-4231-a9a0-48cc8d466184">
 <bp:displayName rdf:datatype="xsd:string">XDH</bp:displayName>
 <bp:xref rdf:resource="urn:selventa:UnificationXref:Genstruct:XDH:49931298-2f5c-4af1-bc51-af0eefe68dc9"/>
</bp:PhysicalEntity>

<bp:UnificationXref rdf:about="urn:selventa:UnificationXref:Genstruct:EGF:03d9aba9-9ea8-40fb-83ce-38faecaaffd8">
 <bp:id rdf:datatype="xsd:string">GS1340327</bp:id>
 <bp:db rdf:datatype="xsd:string">Genstruct</bp:db>
</bp:UnificationXref>

<bp:MolecularInteraction rdf:about="76d2ff1c-4343-440a-9cae-d1e1be237458">
 <bp:displayName rdf:datatype="xsd:string">Thioredoxin:MAP3K5 -cc- Thioredoxin</bp:displayName>
 <bp:participant rdf:resource="dea87f80-4cc0-4941-819e-cee194ca7e6e"/>
 <bp:participant rdf:resource="aa8bd07e-0cdf-4d00-81fb-49caad6d784d"/>
</bp:MolecularInteraction>

<bp:BiochemicalReaction rdf:about="06dac048-7d43-4466-a962-505ff4f99af4">
 <bp:left rdf:resource="23cfe048-9243-47a5-843a-bf0099559813"/>
 <bp:displayName rdf:datatype="xsd:string">HSPB1 P@S -| endothelial barrier function</bp:displayName>
 <bp:right rdf:resource="6505091c-64a5-4494-8942-62c72497e685"/>
</bp:BiochemicalReaction>

<bp:UnificationXref rdf:about="urn:selventa:UnificationXref:Genstruct:IKBKB:619b57fc-76bc-4fd0-8d13-ad4e54a64a63">
 <bp:id rdf:datatype="xsd:string">GS1356553</bp:id>
 <bp:db rdf:datatype="xsd:string">Genstruct</bp:db>
</bp:UnificationXref>

<bp:PhysicalEntity rdf:about="6da91f26-0fc4-4aa1-b46a-dfe3b217cee8">
 <bp:displayName rdf:datatype="xsd:string">Hydrochloric acid</bp:displayName>
 <bp:xref rdf:resource="urn:selventa:UnificationXref:Genstruct:Hydrochloric acid:5fd06384-f54b-4c5e-979f-b5158c170c39"/>
</bp:PhysicalEntity>

<bp:UnificationXref rdf:about="urn:selventa:UnificationXref:Genstruct:RXRA:86e7df85-e3e3-46e9-b345-8fd88463f6fe">
 <bp:id rdf:datatype="xsd:string">GS1411130</bp:id>
 <bp:db rdf:datatype="xsd:string">Genstruct</bp:db>
</bp:UnificationXref>

<bp:UnificationXref rdf:about="urn:selventa:UnificationXref:Genstruct:CREBBP:9979a87d-5525-484a-b373-afed786d0386">
 <bp:id rdf:datatype="xsd:string">GS1333040</bp:id>
 <bp:db rdf:datatype="xsd:string">Genstruct</bp:db>
</bp:UnificationXref>

<bp:BiochemicalReaction rdf:about="7b7aacc2-f872-4099-b1a4-8bcd3cb6af1b">
 <bp:left rdf:resource="17f7a9e1-5699-46a7-abb7-89ad0a9985b8"/>
 <bp:displayName rdf:datatype="xsd:string">taof(MEF2 Family Hs) -&gt; exp(KLF4)</bp:displayName>
 <bp:right rdf:resource="e8ff3dc9-8b82-48e1-9441-f3b50720fc7c"/>
</bp:BiochemicalReaction>

<bp:BiochemicalReaction rdf:about="4b04c1bf-e56b-43c2-a445-081b57e8aa16">
 <bp:left rdf:resource="6f6c9c4e-fa2e-4f68-91ef-a6d6810b76f6"/>
 <bp:displayName rdf:datatype="xsd:string">catof(GGT1) -&gt; Cysteine</bp:displayName>
 <bp:right rdf:resource="97d3086b-ff71-4bc3-b839-7ac8a850d0b4"/>
</bp:BiochemicalReaction>

<bp:BiochemicalReaction rdf:about="2a376821-3797-4c13-9fda-d6489d794acd">
 <bp:left rdf:resource="d513f98e-4531-429f-be0f-3e0a6660daa1"/>
 <bp:displayName rdf:datatype="xsd:string">BNIP3L -&gt; autophagy</bp:displayName>
 <bp:right rdf:resource="80c8c05f-b107-4fb9-87df-d5e396cb2425"/>
</bp:BiochemicalReaction>

<bp:BiochemicalReaction rdf:about="2312f229-da11-4a33-8e71-95265d667216">
 <bp:left rdf:resource="1ad4332d-676a-4933-bdd7-486b79b96b54"/>
 <bp:displayName rdf:datatype="xsd:string">oxof(GPX1) =| Hydrogen peroxide</bp:displayName>
 <bp:right rdf:resource="d7c39a74-ebae-4ea5-aad0-6421d8308b4e"/>
</bp:BiochemicalReaction>

<bp:UnificationXref rdf:about="urn:selventa:UnificationXref:Genstruct:NFE2L1:MAFG:81ac21da-a3dc-44c0-b7c3-e40cab493570">
 <bp:id rdf:datatype="xsd:string">GS3522275</bp:id>
 <bp:db rdf:datatype="xsd:string">Genstruct</bp:db>
</bp:UnificationXref>

<bp:BiochemicalReaction rdf:about="4c6350c7-464e-4107-a1f3-ded097d10a31">
 <bp:left rdf:resource="01ba6378-616f-4f07-8fbe-f02452bc8897"/>
 <bp:displayName rdf:datatype="xsd:string">kaof(MAP2K6) =&gt; kaof(MAPK12)</bp:displayName>
 <bp:right rdf:resource="b2e958aa-e417-479d-995c-d41c7d2f83ac"/>
</bp:BiochemicalReaction>

<bp:MolecularInteraction rdf:about="9faa7d61-9558-455f-b302-0da79f02cc88">
 <bp:displayName rdf:datatype="xsd:string">NADPH oxidase complex Hs -cc- NCF1</bp:displayName>
 <bp:participant rdf:resource="5d893295-6549-4fc8-b48a-8c0467eb0a7a"/>
 <bp:participant rdf:resource="89232123-9264-4d6e-b120-cf08ae3c4f59"/>
</bp:MolecularInteraction>

<bp:BiochemicalReaction rdf:about="ac4ba8fb-4f5a-4c53-8923-5db0f6d479f2">
 <bp:left rdf:resource="1d4c8a86-586e-4806-8db3-a89577eb40b6"/>
 <bp:displayName rdf:datatype="xsd:string">TGFBR1 -cat-&gt; kaof(TGFBR1)</bp:displayName>
 <bp:right rdf:resource="c3d827e7-75e3-4727-afd5-c8b0d6e0b064"/>
</bp:BiochemicalReaction>

<bp:PhysicalEntity rdf:about="ddfd6d19-080c-4e50-a62d-b50e17ec3ad2">
 <bp:displayName rdf:datatype="xsd:string">KRAS</bp:displayName>
 <bp:xref rdf:resource="urn:selventa:UnificationXref:Genstruct:KRAS:50f05717-dbc5-4318-8500-35d5bf09e72c"/>
</bp:PhysicalEntity>

<bp:UnificationXref rdf:about="urn:selventa:UnificationXref:Genstruct:autophagy:2cef1c95-ccc6-49c5-8496-06a4312de041">
 <bp:id rdf:datatype="xsd:string">GS20537</bp:id>
 <bp:db rdf:datatype="xsd:string">Genstruct</bp:db>
</bp:UnificationXref>

<bp:BiochemicalReaction rdf:about="12bcb9f6-6782-4537-b3ea-a2cb8fb5fa0a">
 <bp:left rdf:resource="82e279c9-6254-493a-82e5-c6f1f43364a9"/>
 <bp:displayName rdf:datatype="xsd:string">EPAS1 -e-&gt; taof(EPAS1)</bp:displayName>
 <bp:right rdf:resource="5e6fefa5-5ae2-47c5-9599-335a33d84d0b"/>
</bp:BiochemicalReaction>

<bp:MolecularInteraction rdf:about="e04bca27-0c44-42f3-9a10-6fe2cbbaa5c5">
 <bp:displayName rdf:datatype="xsd:string">KEAP1:15-deoxy-D12,14-prostaglandin J2 -cc- 15-deoxy-D12,14-prostaglandin J2</bp:displayName>
 <bp:participant rdf:resource="58462a5b-d0d6-4e90-a8ab-9e9debdabf09"/>
 <bp:participant rdf:resource="d9846f81-1831-46c9-adb2-e7755d824310"/>
</bp:MolecularInteraction>

<bp:PhysicalEntity rdf:about="c1d18681-7264-4c42-9964-60a4aabda4de">
 <bp:displayName rdf:datatype="xsd:string">catof(SULT1A1)</bp:displayName>
 <bp:xref rdf:resource="urn:selventa:UnificationXref:Genstruct:catof(SULT1A1):d5ee9115-1112-4b56-8cfc-f26f8b69ce48"/>
 <bp:xref rdf:resource="urn:miriam:entrez:gene:6817:GS4642714:147b4faa-e967-424e-a2ac-722aa406e915"/>
 <bp:xref rdf:resource="urn:miriam:uniprot:P50225:GS4642714:bcc84071-07bd-417e-bca3-71a238e41b1b"/>
</bp:PhysicalEntity>

<bp:UnificationXref rdf:about="urn:miriam:uniprot:Q13733:GS1321617:7bd6de22-93a2-4f0a-9d11-5ac4198798b6">
 <bp:id rdf:datatype="xsd:string">Q13733</bp:id>
 <bp:db rdf:datatype="xsd:string">UniProt</bp:db>
</bp:UnificationXref>

<bp:BiochemicalReaction rdf:about="1a0dcfaa-bbde-4ca3-bed9-b3c19f480231">
 <bp:left rdf:resource="82e20f9b-b369-4d82-b46a-34bde5453b25"/>
 <bp:displayName rdf:datatype="xsd:string">laminar shear stress -&gt; NOS3</bp:displayName>
 <bp:right rdf:resource="f68ea7df-8d6e-458e-867a-cfda1c48d67b"/>
</bp:BiochemicalReaction>

<bp:PhysicalEntity rdf:about="71616c5a-61bd-4632-98f2-9d1476229e86">
 <bp:displayName rdf:datatype="xsd:string">NOS1</bp:displayName>
 <bp:xref rdf:resource="urn:selventa:UnificationXref:Genstruct:NOS1:4d3f471f-9dc9-47cd-a79e-01026a8d50c4"/>
</bp:PhysicalEntity>

<bp:BiochemicalReaction rdf:about="f179656d-f262-4abb-815b-db9b948c4f3e">
 <bp:left rdf:resource="7b74863b-fd8d-4810-ba68-8a92d5109dc3"/>
 <bp:displayName rdf:datatype="xsd:string">EIF2AK4 -cat-&gt; kaof(EIF2AK4)</bp:displayName>
 <bp:right rdf:resource="7af991d9-35da-41ce-acfc-6d1dc11ebecb"/>
</bp:BiochemicalReaction>

<bp:UnificationXref rdf:about="urn:miriam:entrez:gene:55662:GS4366532:e7e05eec-c7ef-4bad-9bbe-087cbff4b350">
 <bp:id rdf:datatype="xsd:string">55662</bp:id>
 <bp:db rdf:datatype="xsd:string">Entrez Gene</bp:db>
</bp:UnificationXref>

<bp:BiochemicalReaction rdf:about="70a4d7db-37b5-4163-b133-f651ccf35c1c">
 <bp:left rdf:resource="6054e0f6-5401-41a1-9ac8-e85602f9223a"/>
 <bp:displayName rdf:datatype="xsd:string">TGFB1 =&gt; kaof(TGFBR1)</bp:displayName>
 <bp:right rdf:resource="c3d827e7-75e3-4727-afd5-c8b0d6e0b064"/>
</bp:BiochemicalReaction>

<bp:BiochemicalReaction rdf:about="898d1b74-5377-4cb9-9b3b-09eb97a61a0f">
 <bp:left rdf:resource="9a6bf234-0e3b-4267-9cbb-34fd72ffe025"/>
 <bp:displayName rdf:datatype="xsd:string">AQP3 -cat-&gt; tportof(AQP3)</bp:displayName>
 <bp:right rdf:resource="9bef45cd-e831-4bbc-b7f1-8b03c91dc59a"/>
</bp:BiochemicalReaction>

<bp:BiochemicalReaction rdf:about="50d2d74b-6c9a-4a89-b79a-9d0c127da359">
 <bp:left rdf:resource="7ec07c1b-0257-4aea-a862-4ca4eb477c62"/>
 <bp:displayName rdf:datatype="xsd:string">degradationof(NFKBIA) -&gt; taof(NFKB Complex Hs)</bp:displayName>
 <bp:right rdf:resource="605d858d-9857-48e2-9e4b-ff8c0d843a9f"/>
</bp:BiochemicalReaction>

<bp:PhysicalEntity rdf:about="71b79608-70a9-4e24-8d7a-f5ef4b3afbc2">
 <bp:displayName rdf:datatype="xsd:string">kaof(MAP3K5)</bp:displayName>
 <bp:xref rdf:resource="urn:selventa:UnificationXref:Genstruct:kaof(MAP3K5):80fc87c7-7e62-4dc6-9a74-0495c4501bc2"/>
 <bp:xref rdf:resource="urn:miriam:uniprot:Q99683:GS3466763:89085c4d-ba8a-4d28-bef6-f9a840380a9b"/>
 <bp:xref rdf:resource="urn:miriam:entrez:gene:4217:GS3466763:6000de40-bc49-49dc-a24c-d779f5faef40"/>
</bp:PhysicalEntity>

<bp:UnificationXref rdf:about="urn:selventa:UnificationXref:Genstruct:kaof(ATM):6b77af1f-679c-4f79-85ab-4a99a0e8fb03">
 <bp:id rdf:datatype="xsd:string">GS3234210</bp:id>
 <bp:db rdf:datatype="xsd:string">Genstruct</bp:db>
</bp:UnificationXref>

<bp:UnificationXref rdf:about="urn:selventa:UnificationXref:Genstruct:oxof(BLVRA):a59db214-f387-485d-a2a7-41f6ed62b6cb">
 <bp:id rdf:datatype="xsd:string">GS4474540</bp:id>
 <bp:db rdf:datatype="xsd:string">Genstruct</bp:db>
</bp:UnificationXref>

<bp:UnificationXref rdf:about="urn:miriam:uniprot:P07203:GS3472474:7b30be4c-9502-4b83-847b-59603a11c447">
 <bp:id rdf:datatype="xsd:string">P07203</bp:id>
 <bp:db rdf:datatype="xsd:string">UniProt</bp:db>
</bp:UnificationXref>

<bp:UnificationXref rdf:about="urn:miriam:entrez:gene:231:GS1317274:692f64db-ea00-4957-9180-253368ad6a4d">
 <bp:id rdf:datatype="xsd:string">231</bp:id>
 <bp:db rdf:datatype="xsd:string">Entrez Gene</bp:db>
</bp:UnificationXref>

<bp:BiochemicalReaction rdf:about="047460a6-90c9-4c95-8d69-f627e6050a6b">
 <bp:left rdf:resource="2114ba28-a4f9-496c-82a3-620666d60c3d"/>
 <bp:displayName rdf:datatype="xsd:string">NFKBIA P@S32 =&gt; degradationof(NFKBIA)</bp:displayName>
 <bp:right rdf:resource="7ec07c1b-0257-4aea-a862-4ca4eb477c62"/>
</bp:BiochemicalReaction>

<bp:PhysicalEntity rdf:about="f8b1721c-c2e6-4ca2-97f4-d36c09e27d25">
 <bp:displayName rdf:datatype="xsd:string">taof(ARNT)</bp:displayName>
 <bp:xref rdf:resource="urn:selventa:UnificationXref:Genstruct:taof(ARNT):be990a05-a0a0-422e-91a3-14d34ac29126"/>
 <bp:xref rdf:resource="urn:miriam:entrez:gene:405:GS3322311:1f16dd59-1429-4864-95b5-063d287f8840"/>
 <bp:xref rdf:resource="urn:miriam:uniprot:Q5JRA6:GS3322311:9071f99d-bb30-4202-8d8b-27be6d2393e1"/>
 <bp:xref rdf:resource="urn:miriam:uniprot:P27540:GS3322311:93d5b3d3-8944-42f4-bf88-5d842b7ecade"/>
 <bp:xref rdf:resource="urn:miriam:entrez:gene:375056:GS3322311:bc49f8d2-4ee5-4350-8a08-87ff9b6042ee"/>
</bp:PhysicalEntity>

<bp:UnificationXref rdf:about="urn:miriam:entrez:gene:1956:GS3237070:43e200c0-156e-4b3d-bf55-eb3770b8112b">
 <bp:id rdf:datatype="xsd:string">1956</bp:id>
 <bp:db rdf:datatype="xsd:string">Entrez Gene</bp:db>
</bp:UnificationXref>

<bp:PhysicalEntity rdf:about="bf0ce50f-ab8a-494d-9cd1-231086521376">
 <bp:displayName rdf:datatype="xsd:string">GSK3B</bp:displayName>
 <bp:xref rdf:resource="urn:selventa:UnificationXref:Genstruct:GSK3B:55095823-75ae-4ee0-a1f5-925ea77c4136"/>
</bp:PhysicalEntity>

<bp:PhysicalEntity rdf:about="89232123-9264-4d6e-b120-cf08ae3c4f59">
 <bp:displayName rdf:datatype="xsd:string">NADPH oxidase complex Hs</bp:displayName>
 <bp:xref rdf:resource="urn:selventa:UnificationXref:Genstruct:NADPH oxidase complex Hs:7035a543-7525-44b9-97a5-d5a3c1fc4790"/>
</bp:PhysicalEntity>

<bp:UnificationXref rdf:about="urn:selventa:UnificationXref:Genstruct:HSP90B1:6b10143f-e253-4a6d-8937-c4ab9948eb70">
 <bp:id rdf:datatype="xsd:string">GS1423020</bp:id>
 <bp:db rdf:datatype="xsd:string">Genstruct</bp:db>
</bp:UnificationXref>

<bp:BiochemicalReaction rdf:about="7a3762da-378c-4a32-a6bf-b6e1561e8d54">
 <bp:left rdf:resource="83f8a5aa-1e0e-4440-86ef-2dd14226d9c5"/>
 <bp:displayName rdf:datatype="xsd:string">VHL:TCEB2:TCEB1:CUL2:RBX1:UBE2 Family Hs =&gt; degradationof(HIF1A)</bp:displayName>
 <bp:right rdf:resource="38577827-607e-47e0-8a26-94487afca119"/>
</bp:BiochemicalReaction>

<bp:PhysicalEntity rdf:about="ab80889a-cff3-491d-a467-cc3fe091ebd9">
 <bp:displayName rdf:datatype="xsd:string">exp(F2R)</bp:displayName>
 <bp:xref rdf:resource="urn:selventa:UnificationXref:Genstruct:exp(F2R):ff760dc3-7bd9-4c71-a7a9-eb6422117d00"/>
 <bp:xref rdf:resource="urn:miriam:uniprot:P25116:GS1342333:e4a49b66-0921-4793-b0fa-b24b8e9fc42d"/>
 <bp:xref rdf:resource="urn:miriam:entrez:gene:2149:GS1342333:fa83f255-3cb1-4808-bc50-da6a60fa5be7"/>
</bp:PhysicalEntity>

<bp:UnificationXref rdf:about="urn:miriam:uniprot:O14733:GS3252366:11849a3d-2417-4344-b90e-de8f96411e83">
 <bp:id rdf:datatype="xsd:string">O14733</bp:id>
 <bp:db rdf:datatype="xsd:string">UniProt</bp:db>
</bp:UnificationXref>

<bp:PhysicalEntity rdf:about="965cd920-9044-4a20-a12e-5a185c49cec3">
 <bp:displayName rdf:datatype="xsd:string">NOX4</bp:displayName>
 <bp:xref rdf:resource="urn:selventa:UnificationXref:Genstruct:NOX4:845d4a96-8557-4a5c-a4b4-31afb0dbff73"/>
</bp:PhysicalEntity>

<bp:BiochemicalReaction rdf:about="455bcaca-100d-4a24-be9d-c1fe730757b6">
 <bp:left rdf:resource="87f450af-df4d-4449-bd6a-e362947d10b2"/>
 <bp:displayName rdf:datatype="xsd:string">exp(CYP1A1) -gp-&gt; CYP1A1</bp:displayName>
 <bp:right rdf:resource="f1392919-1ef8-4177-88d4-8c5952524a4c"/>
</bp:BiochemicalReaction>

<bp:BiochemicalReaction rdf:about="0f1a1010-3682-413b-bcd8-3087b4082b91">
 <bp:left rdf:resource="4091515b-86f5-4dad-9264-e637adb1e450"/>
 <bp:displayName rdf:datatype="xsd:string">gtpof(KRAS) -&gt; catof(PTGS2)</bp:displayName>
 <bp:right rdf:resource="4fb14259-618c-41e8-b352-caa7f5dcd024"/>
</bp:BiochemicalReaction>

<bp:UnificationXref rdf:about="urn:selventa:UnificationXref:Genstruct:exp(ATP1B1):54055d57-8281-4a55-b082-571b026c46fd">
 <bp:id rdf:datatype="xsd:string">GS1321661</bp:id>
 <bp:db rdf:datatype="xsd:string">Genstruct</bp:db>
</bp:UnificationXref>

<bp:MolecularInteraction rdf:about="1815831d-bade-405f-be8e-a67b42804978">
 <bp:displayName rdf:datatype="xsd:string">MAPK1 P@Y187 -@- MAPK1</bp:displayName>
 <bp:participant rdf:resource="8b963388-14ec-47a2-8016-9e88b05ade0b"/>
 <bp:participant rdf:resource="d618e18f-da91-4f78-9b24-fa4ff21da580"/>
</bp:MolecularInteraction>

<bp:BiochemicalReaction rdf:about="a5610906-9a43-4bc9-9e0e-2530dcdaaefe">
 <bp:left rdf:resource="231c1b04-95bd-4753-9646-5e75b1adc816"/>
 <bp:displayName rdf:datatype="xsd:string">AGTR1 -cat-&gt; catof(AGTR1)</bp:displayName>
 <bp:right rdf:resource="3415b93a-055f-4a5a-953b-afe32455db9d"/>
</bp:BiochemicalReaction>

<bp:PhysicalEntity rdf:about="c36e15e8-4c35-41eb-966d-cc3686bdedea">
 <bp:displayName rdf:datatype="xsd:string">kaof(MAP2K5)</bp:displayName>
 <bp:xref rdf:resource="urn:miriam:entrez:gene:5607:GS3474661:4b83f83b-23cb-4e39-9575-453d101e3cf7"/>
 <bp:xref rdf:resource="urn:miriam:uniprot:Q13163:GS3474661:cd0999dc-2626-4b24-a2b1-2a610a87e99c"/>
 <bp:xref rdf:resource="urn:selventa:UnificationXref:Genstruct:kaof(MAP2K5):a4009bef-9ba3-4a31-ad1d-e5ae7f2acafd"/>
</bp:PhysicalEntity>

<bp:UnificationXref rdf:about="urn:selventa:UnificationXref:Genstruct:Nitric oxide:19505fc8-d3be-4c67-9d41-a8af694af4bb">
 <bp:id rdf:datatype="xsd:string">GS226352</bp:id>
 <bp:db rdf:datatype="xsd:string">Genstruct</bp:db>
</bp:UnificationXref>

<bp:BiochemicalReaction rdf:about="463dcbce-cce9-474a-8e6b-d4a87993443d">
 <bp:left rdf:resource="3ef16383-b2a7-4cbf-a942-0b4888ee5888"/>
 <bp:displayName rdf:datatype="xsd:string">F3 -cat-&gt; catof(F3)</bp:displayName>
 <bp:right rdf:resource="78841dcf-578a-40b6-8b38-17194faa8a50"/>
</bp:BiochemicalReaction>

<bp:UnificationXref rdf:about="urn:selventa:UnificationXref:Genstruct:exp(SQSTM1):ca47804d-8b30-4b63-a6bd-dc800f948690">
 <bp:id rdf:datatype="xsd:string">GS1440411</bp:id>
 <bp:db rdf:datatype="xsd:string">Genstruct</bp:db>
</bp:UnificationXref>

<bp:UnificationXref rdf:about="urn:selventa:UnificationXref:Genstruct:ARNT:ESR1:dea98c6a-6965-45fa-9c64-e2a921f208fc">
 <bp:id rdf:datatype="xsd:string">GS7717367</bp:id>
 <bp:db rdf:datatype="xsd:string">Genstruct</bp:db>
</bp:UnificationXref>

<bp:PhysicalEntity rdf:about="2007aa4f-5d3f-4aa1-9b8a-a39b804ececb">
 <bp:displayName rdf:datatype="xsd:string">taof(NR1I3)</bp:displayName>
 <bp:xref rdf:resource="urn:miriam:uniprot:Q14994:GS3227352:8b2bbe77-8220-466a-894e-72cb6f14110f"/>
 <bp:xref rdf:resource="urn:selventa:UnificationXref:Genstruct:taof(NR1I3):2ba879a5-74d4-4af3-8401-66cafede00bb"/>
 <bp:xref rdf:resource="urn:miriam:entrez:gene:9970:GS3227352:5189b4ab-57e6-40de-878e-ca23ba4946f3"/>
</bp:PhysicalEntity>

<bp:UnificationXref rdf:about="urn:selventa:UnificationXref:Genstruct:protein maturation:97c501f5-a33f-4f4e-b5a6-6d8f289a9d56">
 <bp:id rdf:datatype="xsd:string">GS3160741</bp:id>
 <bp:db rdf:datatype="xsd:string">Genstruct</bp:db>
</bp:UnificationXref>

<bp:MolecularInteraction rdf:about="8cf369cd-b9a9-4453-acef-bb921ae73667">
 <bp:displayName rdf:datatype="xsd:string">SQSTM1:KEAP1 -cc- KEAP1</bp:displayName>
 <bp:participant rdf:resource="92efc66b-90ba-4dcc-b87a-1f8a688cd08a"/>
 <bp:participant rdf:resource="a016b034-a010-45d6-af8d-fe8891713690"/>
</bp:MolecularInteraction>

<bp:BiochemicalReaction rdf:about="a80df75b-d3a2-4e40-b89a-9bdab2866961">
 <bp:left rdf:resource="4a98d86d-0582-4d2b-9aff-202068b47462"/>
 <bp:displayName rdf:datatype="xsd:string">DLD:OGDH:DLST -&gt; Reactive Oxygen Species</bp:displayName>
 <bp:right rdf:resource="e6d4254e-a3b8-48c3-8e50-59e630d6fc87"/>
</bp:BiochemicalReaction>

<bp:UnificationXref rdf:about="urn:selventa:UnificationXref:Genstruct:exp(ELAVL1):26dad5f5-60cd-457a-86f7-44ccb8c28305">
 <bp:id rdf:datatype="xsd:string">GS1340645</bp:id>
 <bp:db rdf:datatype="xsd:string">Genstruct</bp:db>
</bp:UnificationXref>

<bp:PhysicalEntity rdf:about="d67f12e6-6daf-4090-a9b6-2c95009788de">
 <bp:displayName rdf:datatype="xsd:string">ERK Family Hs</bp:displayName>
 <bp:xref rdf:resource="urn:selventa:UnificationXref:Genstruct:ERK Family Hs:38ac4b51-c9ef-41f2-a990-29593c8600cd"/>
</bp:PhysicalEntity>

<bp:BiochemicalReaction rdf:about="986ad698-004b-4917-ab4a-1381d7ea9048">
 <bp:left rdf:resource="605d858d-9857-48e2-9e4b-ff8c0d843a9f"/>
 <bp:displayName rdf:datatype="xsd:string">taof(NFKB Complex Hs) -&gt; SELE</bp:displayName>
 <bp:right rdf:resource="cbc365b0-09d7-4bf1-8ec9-f5cfe98590a9"/>
</bp:BiochemicalReaction>

<bp:BiochemicalReaction rdf:about="10e2d6f2-548d-4676-a406-6c145534b6c6">
 <bp:left rdf:resource="cb7de201-6b8a-4061-adc0-9e8ccf793c26"/>
 <bp:displayName rdf:datatype="xsd:string">catof(CAT) -| Hydrogen peroxide</bp:displayName>
 <bp:right rdf:resource="d7c39a74-ebae-4ea5-aad0-6421d8308b4e"/>
</bp:BiochemicalReaction>

<bp:BiochemicalReaction rdf:about="af007fce-277a-4bac-9e03-f944cad062a9">
 <bp:left rdf:resource="c82587b2-bd03-459c-ae40-0fbc754805f0"/>
 <bp:displayName rdf:datatype="xsd:string">taof(AHR) -&gt; exp(GSTA5)</bp:displayName>
 <bp:right rdf:resource="75339974-fdcf-4d9c-97da-30245a9ac815"/>
</bp:BiochemicalReaction>

<bp:BiochemicalReaction rdf:about="1c311b41-dcbf-46a0-a017-1659db1ec6c0">
 <bp:left rdf:resource="2844c146-18c3-4774-8f30-ea13690ae59f"/>
 <bp:displayName rdf:datatype="xsd:string">response to endoplasmic reticulum stress -&gt; exp(ATF4)</bp:displayName>
 <bp:right rdf:resource="9e0b166d-1b65-47bd-93eb-003914c5fbf1"/>
</bp:BiochemicalReaction>

<bp:BiochemicalReaction rdf:about="5a60dc35-4025-430c-a55b-c49d28d918df">
 <bp:left rdf:resource="7623acda-fba7-404a-8827-6b29d0adcb68"/>
 <bp:displayName rdf:datatype="xsd:string">taof(KLF2) -| exp(VCAM1)</bp:displayName>
 <bp:right rdf:resource="a5ad08cb-f860-4ef1-9463-12309c4635b4"/>
</bp:BiochemicalReaction>

<bp:BiochemicalReaction rdf:about="c0f45f7b-8bdd-41c4-94fd-a0078e00df16">
 <bp:left rdf:resource="aa1e4499-935a-40c6-bbb5-13c94283974e"/>
 <bp:displayName rdf:datatype="xsd:string">paof(Ppp1r15a) -| EIF2S1 P@S52</bp:displayName>
 <bp:right rdf:resource="b2dce493-8112-4634-b055-4d0d5e325f6a"/>
</bp:BiochemicalReaction>

<bp:UnificationXref rdf:about="urn:selventa:UnificationXref:Genstruct:JUN:NFE2L2:d9ea1741-89aa-4aaf-9250-895c297742ba">
 <bp:id rdf:datatype="xsd:string">GS3375400</bp:id>
 <bp:db rdf:datatype="xsd:string">Genstruct</bp:db>
</bp:UnificationXref>

<bp:BiochemicalReaction rdf:about="cbf3d137-0ffa-43d7-acd0-cc5028f7a961">
 <bp:left rdf:resource="005e3f2d-92f7-4548-8f46-02aa4838abee"/>
 <bp:displayName rdf:datatype="xsd:string">kaof(CSNK2A1) -&gt; taof(NFE2L2)</bp:displayName>
 <bp:right rdf:resource="8dbcdba1-8815-4230-9896-77d26d4201fc"/>
</bp:BiochemicalReaction>

<bp:UnificationXref rdf:about="urn:miriam:entrez:gene:1536:GS1334513:461ca1cb-c530-44e2-8f32-b430601c8666">
 <bp:id rdf:datatype="xsd:string">1536</bp:id>
 <bp:db rdf:datatype="xsd:string">Entrez Gene</bp:db>
</bp:UnificationXref>

<bp:PhysicalEntity rdf:about="51a88765-f7e4-4ad8-9e82-806fabed3469">
 <bp:displayName rdf:datatype="xsd:string">Cell Surface Expression of AQP5</bp:displayName>
</bp:PhysicalEntity>

<bp:MolecularInteraction rdf:about="51d48af6-cc4e-442e-a0c1-773e66c0097c">
 <bp:displayName rdf:datatype="xsd:string">ARNT:AHR -cc- ARNT</bp:displayName>
 <bp:participant rdf:resource="e356f5b3-427b-419d-996c-13a52a97cd68"/>
 <bp:participant rdf:resource="e85be31f-09f7-44f2-9141-be0432d9eb9e"/>
</bp:MolecularInteraction>

<bp:UnificationXref rdf:about="urn:selventa:UnificationXref:Genstruct:WFS1:44b34c1e-2f4c-4a5c-9d82-20a8fe6c5935">
 <bp:id rdf:datatype="xsd:string">GS1425431</bp:id>
 <bp:db rdf:datatype="xsd:string">Genstruct</bp:db>
</bp:UnificationXref>

<bp:BiochemicalReaction rdf:about="af9c0dc8-aab3-48cc-865e-f1d59ed9affb">
 <bp:left rdf:resource="605d858d-9857-48e2-9e4b-ff8c0d843a9f"/>
 <bp:displayName rdf:datatype="xsd:string">taof(NFKB Complex Hs) -&gt; FN1</bp:displayName>
 <bp:right rdf:resource="3e448154-90c2-4f6e-a04c-ca9bb846e7ac"/>
</bp:BiochemicalReaction>

<bp:PhysicalEntity rdf:about="d7b9862d-bac7-4e66-91b3-7d44db6a59d6">
 <bp:displayName rdf:datatype="xsd:string">taof(JUN)</bp:displayName>
 <bp:xref rdf:resource="urn:miriam:uniprot:P05412:GS3222324:59414335-96a2-4b71-9fb9-742730f8cc75"/>
 <bp:xref rdf:resource="urn:miriam:entrez:gene:3725:GS3222324:be242b0d-f7c7-4ddf-8660-bd10a6b83d16"/>
 <bp:xref rdf:resource="urn:selventa:UnificationXref:Genstruct:taof(JUN):be8a3020-5ee0-4cc7-873c-2fa142440430"/>
</bp:PhysicalEntity>

<bp:BiochemicalReaction rdf:about="2f5cd041-88b9-46e3-a238-205dec49c09a">
 <bp:left rdf:resource="88cb1b34-793b-4708-82f2-e71e585dfe37"/>
 <bp:displayName rdf:datatype="xsd:string">catof(CYP1A1) -&gt; Reactive Oxygen Species</bp:displayName>
 <bp:right rdf:resource="e6d4254e-a3b8-48c3-8e50-59e630d6fc87"/>
</bp:BiochemicalReaction>

<bp:BiochemicalReaction rdf:about="4b5ddfa7-3a7a-479d-9bc4-8fcd0e4db38a">
 <bp:left rdf:resource="00ea260b-a776-4e95-9f80-1f591317e8ac"/>
 <bp:displayName rdf:datatype="xsd:string">NOX1 -cat-&gt; oxof(NOX1)</bp:displayName>
 <bp:right rdf:resource="8fdaa5e1-137a-4a2b-8767-336fb05c1d5e"/>
</bp:BiochemicalReaction>

<bp:UnificationXref rdf:about="urn:selventa:UnificationXref:Genstruct:Menadione:f58af384-3592-4ae6-bec1-177393d8b593">
 <bp:id rdf:datatype="xsd:string">GS42414</bp:id>
 <bp:db rdf:datatype="xsd:string">Genstruct</bp:db>
</bp:UnificationXref>

<bp:PhysicalEntity rdf:about="cf2fdf78-3655-4486-803e-aaa0205cba90">
 <bp:displayName rdf:datatype="xsd:string">catof(EGLN1)</bp:displayName>
 <bp:xref rdf:resource="urn:miriam:uniprot:Q9GZT9:GS3366715:4e089750-f4fe-4694-9e43-8cdb3832e561"/>
 <bp:xref rdf:resource="urn:selventa:UnificationXref:Genstruct:catof(EGLN1):d37aa2c9-2751-4056-9350-32a725ba4bfb"/>
 <bp:xref rdf:resource="urn:miriam:entrez:gene:54583:GS3366715:60de4fec-d104-4005-a01e-92c0ba03f128"/>
</bp:PhysicalEntity>

<bp:UnificationXref rdf:about="urn:selventa:UnificationXref:Genstruct:AQP5:b50a634b-d39f-4618-9ca3-32da2c2c4522">
 <bp:id rdf:datatype="xsd:string">GS1320610</bp:id>
 <bp:db rdf:datatype="xsd:string">Genstruct</bp:db>
</bp:UnificationXref>

<bp:PhysicalEntity rdf:about="30ffb4c6-bade-4dd7-8080-d9c431a130e8">
 <bp:displayName rdf:datatype="xsd:string">PRKAA1 P@T183</bp:displayName>
</bp:PhysicalEntity>

<bp:PhysicalEntity rdf:about="44b2181b-ad0d-4001-b481-befbc9a958d4">
 <bp:displayName rdf:datatype="xsd:string">catof(GCLM)</bp:displayName>
 <bp:xref rdf:resource="urn:miriam:uniprot:P48507:GS3457661:4fc4cd14-4166-4dd0-af58-53a61b92e3c6"/>
 <bp:xref rdf:resource="urn:miriam:entrez:gene:2730:GS3457661:9fd4630f-c535-401b-85ee-273a522bc591"/>
 <bp:xref rdf:resource="urn:selventa:UnificationXref:Genstruct:catof(GCLM):5ec7ffb0-155b-4ce1-aa43-cfb29753172f"/>
</bp:PhysicalEntity>

<bp:PhysicalEntity rdf:about="9a5354df-d079-42c9-b4ad-c52233463a80">
 <bp:displayName rdf:datatype="xsd:string">degradationof(HIF3A)</bp:displayName>
</bp:PhysicalEntity>

<bp:BiochemicalReaction rdf:about="4a1b864f-11df-4b9e-b451-7f4eff7c7bfa">
 <bp:left rdf:resource="8a5981e4-ab4d-4b81-ae25-0527eb444678"/>
 <bp:displayName rdf:datatype="xsd:string">NFE2L2:KEAP1:RBX1:CUL3 -| taof(NFE2L2)</bp:displayName>
 <bp:right rdf:resource="8dbcdba1-8815-4230-9896-77d26d4201fc"/>
</bp:BiochemicalReaction>

<bp:PhysicalEntity rdf:about="7e16a162-a132-4742-8273-f2afba998364">
 <bp:displayName rdf:datatype="xsd:string">catof(EGLN2)</bp:displayName>
 <bp:xref rdf:resource="urn:miriam:uniprot:Q96KS0:GS3354303:e8a5e85e-ace9-474b-96ef-8e722cc724ce"/>
 <bp:xref rdf:resource="urn:miriam:entrez:gene:112398:GS3354303:1322a386-f1d1-4ffb-b6c1-2161807f3c59"/>
 <bp:xref rdf:resource="urn:selventa:UnificationXref:Genstruct:catof(EGLN2):1c02e5fd-53f2-40c7-8b1b-05b76ca0c73e"/>
</bp:PhysicalEntity>

<bp:MolecularInteraction rdf:about="8632d11e-c87b-41c9-95d3-c35d6048a344">
 <bp:displayName rdf:datatype="xsd:string">HIF1A:EP300 -cc- HIF1A</bp:displayName>
 <bp:participant rdf:resource="b9119763-d3ab-40c9-8f8a-75345bea097a"/>
 <bp:participant rdf:resource="f1a1ea34-d07c-4008-8fc5-e5c43fed87c7"/>
</bp:MolecularInteraction>

<bp:PhysicalEntity rdf:about="2b6a6458-069e-495b-92e4-19c68bf149a2">
 <bp:displayName rdf:datatype="xsd:string">Peroxynitrite</bp:displayName>
 <bp:xref rdf:resource="urn:selventa:UnificationXref:Genstruct:Peroxynitrite:7600d049-09f3-4986-bab6-4f57429a43c0"/>
</bp:PhysicalEntity>

<bp:UnificationXref rdf:about="urn:selventa:UnificationXref:Genstruct:catof(SULT1A1):d5ee9115-1112-4b56-8cfc-f26f8b69ce48">
 <bp:id rdf:datatype="xsd:string">GS4642714</bp:id>
 <bp:db rdf:datatype="xsd:string">Genstruct</bp:db>
</bp:UnificationXref>

<bp:UnificationXref rdf:about="urn:miriam:uniprot:P47712:GS3371200:ee4fc26d-2741-4e3e-9385-151fd714e73e">
 <bp:id rdf:datatype="xsd:string">P47712</bp:id>
 <bp:db rdf:datatype="xsd:string">UniProt</bp:db>
</bp:UnificationXref>

<bp:UnificationXref rdf:about="urn:selventa:UnificationXref:Genstruct:HIF1A:EP300:0daa1b66-af1e-45fb-8139-1b741f6dc4c6">
 <bp:id rdf:datatype="xsd:string">GS3352655</bp:id>
 <bp:db rdf:datatype="xsd:string">Genstruct</bp:db>
</bp:UnificationXref>

<bp:BiochemicalReaction rdf:about="8137a691-8ec8-4d26-9a5e-a854d9fd36ad">
 <bp:left rdf:resource="921999a7-2c59-4000-b029-eed7f777a817"/>
 <bp:displayName rdf:datatype="xsd:string">kaof(MAPK8) =| taof(SP1)</bp:displayName>
 <bp:right rdf:resource="3275d7ce-cc99-4954-9e03-4428ffe8d532"/>
</bp:BiochemicalReaction>

<bp:MolecularInteraction rdf:about="c329280c-4557-4b48-8515-ba6cc6b8d217">
 <bp:displayName rdf:datatype="xsd:string">sec(EDN1) -from- cell</bp:displayName>
 <bp:participant rdf:resource="e8d22997-1af8-4d5f-b175-38cafd7546f6"/>
 <bp:participant rdf:resource="e4f16790-1bf6-4071-af4b-35a81f38cfab"/>
</bp:MolecularInteraction>

<bp:UnificationXref rdf:about="urn:selventa:UnificationXref:Genstruct:BRCA1:40473845-81c6-44bb-b118-e59ef7c57aca">
 <bp:id rdf:datatype="xsd:string">GS1323626</bp:id>
 <bp:db rdf:datatype="xsd:string">Genstruct</bp:db>
</bp:UnificationXref>

<bp:UnificationXref rdf:about="urn:selventa:UnificationXref:Genstruct:EIF2AK3:23618fd5-1121-4d49-93d0-5f7f3d5597f0">
 <bp:id rdf:datatype="xsd:string">GS1445642</bp:id>
 <bp:db rdf:datatype="xsd:string">Genstruct</bp:db>
</bp:UnificationXref>

<bp:BiochemicalReaction rdf:about="4e3e619f-35b1-489a-baff-885e6bed8b5c">
 <bp:left rdf:resource="0555826c-84e2-481a-992f-1814a784d787"/>
 <bp:displayName rdf:datatype="xsd:string">exp(DDIT4) -gp-&gt; DDIT4</bp:displayName>
 <bp:right rdf:resource="ddc963e2-ccb1-4ced-b440-943405865721"/>
</bp:BiochemicalReaction>

<bp:UnificationXref rdf:about="urn:selventa:UnificationXref:Genstruct:NFE2L2:26aedca5-ecd0-4337-b687-64318d5234af">
 <bp:id rdf:datatype="xsd:string">GS1372327</bp:id>
 <bp:db rdf:datatype="xsd:string">Genstruct</bp:db>
</bp:UnificationXref>

<bp:UnificationXref rdf:about="urn:selventa:UnificationXref:Genstruct:PFKFB3:b147a28e-8ae6-4ce7-9125-4997b14351ca">
 <bp:id rdf:datatype="xsd:string">GS1376576</bp:id>
 <bp:db rdf:datatype="xsd:string">Genstruct</bp:db>
</bp:UnificationXref>

<bp:BiochemicalReaction rdf:about="b4ea9ce0-86c1-42d1-94f8-8b1033c35043">
 <bp:left rdf:resource="1daa0a5c-7423-4f4b-b43a-80dbeb3d6599"/>
 <bp:displayName rdf:datatype="xsd:string">Resveratrol -&gt; taof(NFE2L2)</bp:displayName>
 <bp:right rdf:resource="8dbcdba1-8815-4230-9896-77d26d4201fc"/>
</bp:BiochemicalReaction>

<bp:MolecularInteraction rdf:about="ba830513-1998-406c-b6b0-1d93daa3e73e">
 <bp:displayName rdf:datatype="xsd:string">NADPH oxidase complex Hs -cc- NOX1</bp:displayName>
 <bp:participant rdf:resource="89232123-9264-4d6e-b120-cf08ae3c4f59"/>
 <bp:participant rdf:resource="00ea260b-a776-4e95-9f80-1f591317e8ac"/>
</bp:MolecularInteraction>

<bp:PhysicalEntity rdf:about="dc4770b4-31ec-4a03-aac0-1ce291f07a4e">
 <bp:displayName rdf:datatype="xsd:string">PDPK1 P@S241</bp:displayName>
</bp:PhysicalEntity>

<bp:UnificationXref rdf:about="urn:selventa:UnificationXref:Genstruct:Ppp1r15a:224bd39f-e3b1-425d-a8c3-fbc06bb28d66">
 <bp:id rdf:datatype="xsd:string">GS1602274</bp:id>
 <bp:db rdf:datatype="xsd:string">Genstruct</bp:db>
</bp:UnificationXref>

<bp:PhysicalEntity rdf:about="34f98e1b-ce2c-4064-b3ef-b3ee69fdd5ab">
 <bp:displayName rdf:datatype="xsd:string">EGFR</bp:displayName>
 <bp:xref rdf:resource="urn:selventa:UnificationXref:Genstruct:EGFR:67b5b11a-80bb-47af-9973-9563be7abd34"/>
</bp:PhysicalEntity>

<bp:UnificationXref rdf:about="urn:selventa:UnificationXref:Genstruct:EGFR:67b5b11a-80bb-47af-9973-9563be7abd34">
 <bp:id rdf:datatype="xsd:string">GS1340376</bp:id>
 <bp:db rdf:datatype="xsd:string">Genstruct</bp:db>
</bp:UnificationXref>

<bp:MolecularInteraction rdf:about="1a0d8b2e-1b9e-4440-85a9-27a2dcc7227d">
 <bp:displayName rdf:datatype="xsd:string">DLD:OGDH:DLST -cc- OGDH</bp:displayName>
 <bp:participant rdf:resource="4a98d86d-0582-4d2b-9aff-202068b47462"/>
 <bp:participant rdf:resource="06f892f5-fb3b-4062-9b70-119e35b35685"/>
</bp:MolecularInteraction>

<bp:BiochemicalReaction rdf:about="7bfa8bac-4201-43f0-aeb5-d51d20a14d7f">
 <bp:left rdf:resource="63d2222b-a400-40b5-a66d-07a2d96e83d8"/>
 <bp:displayName rdf:datatype="xsd:string">SLC2A1 -cat-&gt; tportof(SLC2A1)</bp:displayName>
 <bp:right rdf:resource="6c2f792d-e733-4d8e-af38-764e02927153"/>
</bp:BiochemicalReaction>

<bp:BiochemicalReaction rdf:about="65a8ef80-28b2-4c03-92e3-51b67dabda76">
 <bp:left rdf:resource="9f9bf504-b9b2-4e30-a38e-8e7017ffc672"/>
 <bp:displayName rdf:datatype="xsd:string">response to oxidative stress -| NFE2L2:KEAP1:RBX1:CUL3</bp:displayName>
 <bp:right rdf:resource="8a5981e4-ab4d-4b81-ae25-0527eb444678"/>
</bp:BiochemicalReaction>

<bp:BiochemicalReaction rdf:about="e4a81eed-d370-445f-9b9d-8e916d13a134">
 <bp:left rdf:resource="d5ff127b-e1a6-4065-a7d1-6ddc55a8b077"/>
 <bp:displayName rdf:datatype="xsd:string">NR1I3 -e-&gt; taof(NR1I3)</bp:displayName>
 <bp:right rdf:resource="2007aa4f-5d3f-4aa1-9b8a-a39b804ececb"/>
</bp:BiochemicalReaction>

<bp:UnificationXref rdf:about="urn:miriam:entrez:gene:6337:GS1411752:b68560d4-36f1-45d6-aee3-5defc1933b91">
 <bp:id rdf:datatype="xsd:string">6337</bp:id>
 <bp:db rdf:datatype="xsd:string">Entrez Gene</bp:db>
</bp:UnificationXref>

<bp:PhysicalEntity rdf:about="3076bcea-3312-4a95-a865-4fe7429eb655">
 <bp:displayName rdf:datatype="xsd:string">HSPB1</bp:displayName>
 <bp:xref rdf:resource="urn:selventa:UnificationXref:Genstruct:HSPB1:6838c43e-352c-445c-85ab-7f8ed06a68a3"/>
</bp:PhysicalEntity>

<bp:MolecularInteraction rdf:about="ded81f27-366e-4398-b872-5b2031e6ae43">
 <bp:displayName rdf:datatype="xsd:string">sec(VEGFA) -translocates-* VEGFA</bp:displayName>
 <bp:participant rdf:resource="4c875556-0149-41c2-b978-473e20372571"/>
 <bp:participant rdf:resource="bbbfb371-03d8-4153-938f-6229cedca4c8"/>
</bp:MolecularInteraction>

<bp:UnificationXref rdf:about="urn:selventa:UnificationXref:Genstruct:kaof(AKT Family Hs):2e1d6122-ee2c-4ba7-8c3c-69f5c47e8770">
 <bp:id rdf:datatype="xsd:string">GS3223451</bp:id>
 <bp:db rdf:datatype="xsd:string">Genstruct</bp:db>
</bp:UnificationXref>

<bp:UnificationXref rdf:about="urn:selventa:UnificationXref:Genstruct:DLST:2ff4ea1f-8c9a-4c7e-8958-a93e0b374aab">
 <bp:id rdf:datatype="xsd:string">GS1336254</bp:id>
 <bp:db rdf:datatype="xsd:string">Genstruct</bp:db>
</bp:UnificationXref>

<bp:UnificationXref rdf:about="urn:miriam:uniprot:P35968:GS1361302:a4cd0819-7cbf-4dfb-8130-e196100242e5">
 <bp:id rdf:datatype="xsd:string">P35968</bp:id>
 <bp:db rdf:datatype="xsd:string">UniProt</bp:db>
</bp:UnificationXref>

<bp:BiochemicalReaction rdf:about="bab7cbed-0b31-4c26-bda3-2e8ac474f426">
 <bp:left rdf:resource="ac2e9f7b-4a8f-4c82-8a51-ff88d43314cc"/>
 <bp:displayName rdf:datatype="xsd:string">EGF -&gt; Hydrogen peroxide</bp:displayName>
 <bp:right rdf:resource="d7c39a74-ebae-4ea5-aad0-6421d8308b4e"/>
</bp:BiochemicalReaction>

<bp:BiochemicalReaction rdf:about="410b700f-78db-4fd1-a1a3-4d6f6fd7632d">
 <bp:left rdf:resource="8905d9a5-8bea-4210-a752-e238d4e3cfc9"/>
 <bp:displayName rdf:datatype="xsd:string">Polycyclic Aromatic Hydrocarbons -sub-&gt; Benzo(a)pyrene</bp:displayName>
 <bp:right rdf:resource="0baf8bc8-379e-4e8e-a37e-21e9a28ec2dd"/>
</bp:BiochemicalReaction>

<bp:BiochemicalReaction rdf:about="378f4098-966d-4a7b-b4d2-cc63eeb91fdd">
 <bp:left rdf:resource="2f08bea3-23f3-4f58-9752-67257ecf5fe2"/>
 <bp:displayName rdf:datatype="xsd:string">exp(HERPUD1) -gp-&gt; HERPUD1</bp:displayName>
 <bp:right rdf:resource="62c0c2e7-306a-4908-b6ae-c64c28ff56ac"/>
</bp:BiochemicalReaction>

<bp:UnificationXref rdf:about="urn:selventa:UnificationXref:Genstruct:NFE2L2:MAFF:7b0059b4-f9b7-4b3c-8f5f-80937f312407">
 <bp:id rdf:datatype="xsd:string">GS6372241</bp:id>
 <bp:db rdf:datatype="xsd:string">Genstruct</bp:db>
</bp:UnificationXref>

<bp:UnificationXref rdf:about="urn:miriam:uniprot:Q9UQ05:GS3222216:e3dc158f-9aab-4c67-83c7-0e1d193e17bc">
 <bp:id rdf:datatype="xsd:string">Q9UQ05</bp:id>
 <bp:db rdf:datatype="xsd:string">UniProt</bp:db>
</bp:UnificationXref>

<bp:PhysicalEntity rdf:about="8dd5c719-4985-4a57-94d0-b5aa24b14704">
 <bp:displayName rdf:datatype="xsd:string">TNF</bp:displayName>
 <bp:xref rdf:resource="urn:selventa:UnificationXref:Genstruct:TNF:899e4dce-4f4b-4afb-a843-b6e3642f680d"/>
</bp:PhysicalEntity>

<bp:BiochemicalReaction rdf:about="0986e8b1-fd7a-400a-830d-a3071d99a250">
 <bp:left rdf:resource="ec4a3bcd-e70e-4f4e-b4fa-e9c4e36e687e"/>
 <bp:displayName rdf:datatype="xsd:string">Iron =&gt; catof(EGLN3)</bp:displayName>
 <bp:right rdf:resource="d2225083-24f9-40af-8860-093f1ce1158a"/>
</bp:BiochemicalReaction>

<bp:UnificationXref rdf:about="urn:miriam:entrez:gene:7466:GS1425426:e2ab7430-3cc3-43c8-a159-f9181c8dc45c">
 <bp:id rdf:datatype="xsd:string">7466</bp:id>
 <bp:db rdf:datatype="xsd:string">Entrez Gene</bp:db>
</bp:UnificationXref>

<bp:BiochemicalReaction rdf:about="ead4d9c2-7ea2-4fd9-a37b-f69860b94a0c">
 <bp:left rdf:resource="6714fc1e-c2c3-4f06-a675-cbee3ade12bd"/>
 <bp:displayName rdf:datatype="xsd:string">Heme -&gt; exp(HMOX1)</bp:displayName>
 <bp:right rdf:resource="d5064337-5ddb-4d74-99c4-130f97a449c8"/>
</bp:BiochemicalReaction>

<bp:BiochemicalReaction rdf:about="f3885f10-7815-4dbd-8950-6ff80f0709d1">
 <bp:left rdf:resource="bcd722eb-3995-44ff-99a0-7fc3d6386472"/>
 <bp:displayName rdf:datatype="xsd:string">kaof(AMP-activated protein kinase complex Hs) -&gt; T(sodium/potassium-exchanging ATPase complex Rn)</bp:displayName>
 <bp:right rdf:resource="615610a1-5f2a-4b89-94a6-bc1998322471"/>
</bp:BiochemicalReaction>

<bp:BiochemicalReaction rdf:about="22d869c0-4c0b-40b8-baa2-6072ab5762a5">
 <bp:left rdf:resource="eebf7b6e-125e-4876-82c6-809df5bc6f36"/>
 <bp:displayName rdf:datatype="xsd:string">kaof(MAPK11) -&gt; taof(STAT3)</bp:displayName>
 <bp:right rdf:resource="4d79fc06-c90e-44ab-855c-b1fce47fce1f"/>
</bp:BiochemicalReaction>

<bp:MolecularInteraction rdf:about="85bfa080-57d8-478d-badb-d67a3b0414ff">
 <bp:displayName rdf:datatype="xsd:string">JUN:NFE2L1 -cc- JUN</bp:displayName>
 <bp:participant rdf:resource="38428c0d-9d2a-4ee1-8ccd-30cb17a4a8d3"/>
 <bp:participant rdf:resource="fd6b55a8-6a2f-4ef7-b9b4-5256c7aaa1df"/>
</bp:MolecularInteraction>

<bp:BiochemicalReaction rdf:about="6221e664-331c-49a4-8282-11467d8e7ad7">
 <bp:left rdf:resource="71ae8842-fec3-479c-b40a-7ee61eb8aaba"/>
 <bp:displayName rdf:datatype="xsd:string">ATF6 -e-&gt; taof(ATF6)</bp:displayName>
 <bp:right rdf:resource="296f47e8-a386-4cee-8d5e-3a5d5f4e32e0"/>
</bp:BiochemicalReaction>

<bp:BiochemicalReaction rdf:about="f869e204-c942-40c6-8ece-15b4185b5285">
 <bp:left rdf:resource="fd7f104c-acde-4edb-92d2-79d70f30ee12"/>
 <bp:displayName rdf:datatype="xsd:string">RHEB -cat-&gt; gtpof(RHEB)</bp:displayName>
 <bp:right rdf:resource="ad2579d1-94f1-4d8f-a856-b42e67ad52e5"/>
</bp:BiochemicalReaction>

<bp:UnificationXref rdf:about="urn:miriam:entrez:gene:6513:GS1413636:ebc34078-654d-424a-972a-50da1feae687">
 <bp:id rdf:datatype="xsd:string">6513</bp:id>
 <bp:db rdf:datatype="xsd:string">Entrez Gene</bp:db>
</bp:UnificationXref>

<bp:BiochemicalReaction rdf:about="3e6803ee-e6b4-4ab2-bb10-0428e7aa3177">
 <bp:left rdf:resource="3cc39203-49e8-4f7c-b7be-05a45b894d2c"/>
 <bp:displayName rdf:datatype="xsd:string">NFKB1:NFKB2 -e-&gt; taof(NFKB Complex Hs)</bp:displayName>
 <bp:right rdf:resource="605d858d-9857-48e2-9e4b-ff8c0d843a9f"/>
</bp:BiochemicalReaction>

<bp:UnificationXref rdf:about="urn:miriam:entrez:gene:5621:GS1351376:55262101-109b-45c5-ac17-3a9946688f58">
 <bp:id rdf:datatype="xsd:string">5621</bp:id>
 <bp:db rdf:datatype="xsd:string">Entrez Gene</bp:db>
</bp:UnificationXref>

<bp:UnificationXref rdf:about="urn:selventa:UnificationXref:Genstruct:taof(NR1I3):2ba879a5-74d4-4af3-8401-66cafede00bb">
 <bp:id rdf:datatype="xsd:string">GS3227352</bp:id>
 <bp:db rdf:datatype="xsd:string">Genstruct</bp:db>
</bp:UnificationXref>

<bp:BiochemicalReaction rdf:about="02d60c05-ac19-431c-8f0f-bd64219ec8e7">
 <bp:left rdf:resource="2498f02e-e6c5-4f26-9c8a-638b7e86b9b6"/>
 <bp:displayName rdf:datatype="xsd:string">kaof(p38 MAPK family Hs) -&gt; taof(FOXO1)</bp:displayName>
 <bp:right rdf:resource="3d5cc05a-3b06-418b-85cb-b4205ca1a89a"/>
</bp:BiochemicalReaction>

<bp:UnificationXref rdf:about="urn:miriam:entrez:gene:342977:GS3252517:08b82d98-2aaa-4534-89d5-0e4b8e46e76e">
 <bp:id rdf:datatype="xsd:string">342977</bp:id>
 <bp:db rdf:datatype="xsd:string">Entrez Gene</bp:db>
</bp:UnificationXref>

<bp:PhysicalEntity rdf:about="5521cac0-64ee-4445-b7ff-769533ced2b2">
 <bp:displayName rdf:datatype="xsd:string">ATP1B1</bp:displayName>
 <bp:xref rdf:resource="urn:selventa:UnificationXref:Genstruct:ATP1B1:6bd7c61c-141c-42f0-aa65-9488b53da5ef"/>
</bp:PhysicalEntity>

<bp:PhysicalEntity rdf:about="8a0e9e5c-d80d-4cf5-bc55-6d75f2c62a9c">
 <bp:displayName rdf:datatype="xsd:string">SIRT1:NOS3</bp:displayName>
 <bp:xref rdf:resource="urn:selventa:UnificationXref:Genstruct:SIRT1:NOS3:96496298-c98c-446d-8356-a8f4cc2ef154"/>
</bp:PhysicalEntity>

<bp:PhysicalEntity rdf:about="c884ec33-913c-4580-a243-b27612dd5bb0">
 <bp:displayName rdf:datatype="xsd:string">exp(SRXN1)</bp:displayName>
 <bp:xref rdf:resource="urn:miriam:uniprot:Q9BYN0:GS2274032:8fe04e20-fcba-4292-9ed3-2d135b815fff"/>
 <bp:xref rdf:resource="urn:miriam:entrez:gene:140809:GS2274032:6cf47e71-fd54-4550-9288-fb8272a988ea"/>
 <bp:xref rdf:resource="urn:selventa:UnificationXref:Genstruct:exp(SRXN1):ebce0585-5634-4746-9fab-b70fd382de20"/>
</bp:PhysicalEntity>

<bp:BiochemicalReaction rdf:about="7fe19456-9606-4bcc-8d33-43a9eef54cbb">
 <bp:left rdf:resource="71ab2d1e-3769-4ef6-bc6d-afa7db651a7b"/>
 <bp:displayName rdf:datatype="xsd:string">catof(HMOX1) -cat-&gt; heme -&gt; biliverdine + Iron + Carbon monoxide</bp:displayName>
 <bp:right rdf:resource="53a00718-8768-4fbd-af12-26b87df2189f"/>
</bp:BiochemicalReaction>

<bp:BiochemicalReaction rdf:about="0af60871-ed4a-40a7-8505-b26269fd8e54">
 <bp:left rdf:resource="71b79608-70a9-4e24-8d7a-f5ef4b3afbc2"/>
 <bp:displayName rdf:datatype="xsd:string">kaof(MAP3K5) -| kaof(PDPK1)</bp:displayName>
 <bp:right rdf:resource="943ba85f-9d90-4bc1-9f09-b45e3bf1cb6f"/>
</bp:BiochemicalReaction>

<bp:UnificationXref rdf:about="urn:miriam:uniprot:Q9UBS0:GS3526313:3c017d5f-9f8a-4564-896b-fb9350c82baf">
 <bp:id rdf:datatype="xsd:string">Q9UBS0</bp:id>
 <bp:db rdf:datatype="xsd:string">UniProt</bp:db>
</bp:UnificationXref>

<bp:BiochemicalReaction rdf:about="a399d00a-a8a7-4e76-8421-2ee7764c3332">
 <bp:left rdf:resource="4516862e-6b5c-4159-9163-078ffaf97f89"/>
 <bp:displayName rdf:datatype="xsd:string">kaof(MAP2K4) =&gt; kaof(MAPK8)</bp:displayName>
 <bp:right rdf:resource="921999a7-2c59-4000-b029-eed7f777a817"/>
</bp:BiochemicalReaction>

<bp:BiochemicalReaction rdf:about="60035d51-f505-4b28-94b7-cbd50b33a25a">
 <bp:left rdf:resource="489d1270-5d99-415c-8ffa-706517c00b52"/>
 <bp:displayName rdf:datatype="xsd:string">TXNIP -| taof(HIF1A)</bp:displayName>
 <bp:right rdf:resource="a2945f4a-94ff-416e-a08c-ea3dbf169e9c"/>
</bp:BiochemicalReaction>

<bp:BiochemicalReaction rdf:about="d410de7c-991a-4ca3-b9dd-df2b896af706">
 <bp:left rdf:resource="4516862e-6b5c-4159-9163-078ffaf97f89"/>
 <bp:displayName rdf:datatype="xsd:string">kaof(MAP2K4) =&gt; MAPK9 P@Y185</bp:displayName>
 <bp:right rdf:resource="48ee1241-ab2a-4d59-b1e1-3f04cd10ebee"/>
</bp:BiochemicalReaction>

<bp:BiochemicalReaction rdf:about="ecad02c5-f030-4322-9ef2-89a01e1960f0">
 <bp:left rdf:resource="ac5644a0-7936-4445-a8e0-ff191de634ff"/>
 <bp:displayName rdf:datatype="xsd:string">Ascorbic acid -| Reactive Oxygen Species</bp:displayName>
 <bp:right rdf:resource="e6d4254e-a3b8-48c3-8e50-59e630d6fc87"/>
</bp:BiochemicalReaction>

<bp:PhysicalEntity rdf:about="ff47dc9b-38df-4c83-9f23-5930153eb505">
 <bp:displayName rdf:datatype="xsd:string">Deferoxamine</bp:displayName>
 <bp:xref rdf:resource="urn:selventa:UnificationXref:Genstruct:Deferoxamine:532cbb46-0b83-468d-b574-7b23755f8d08"/>
</bp:PhysicalEntity>

<bp:UnificationXref rdf:about="urn:miriam:entrez:gene:5163:GS3257406:7b48998f-74c2-42d2-9e3c-7922843c363c">
 <bp:id rdf:datatype="xsd:string">5163</bp:id>
 <bp:db rdf:datatype="xsd:string">Entrez Gene</bp:db>
</bp:UnificationXref>

<bp:BiochemicalReaction rdf:about="3ece53aa-1d11-4e73-b830-2a9b11342bae">
 <bp:left rdf:resource="7ed1a187-1c82-4a17-bc25-0b47699fa73a"/>
 <bp:displayName rdf:datatype="xsd:string">Diesel exhaust particles -&gt; Reactive Oxygen Species</bp:displayName>
 <bp:right rdf:resource="e6d4254e-a3b8-48c3-8e50-59e630d6fc87"/>
</bp:BiochemicalReaction>

<bp:UnificationXref rdf:about="urn:selventa:UnificationXref:Genstruct:ARNT:115c3bd7-94fe-439c-9986-2eb721322956">
 <bp:id rdf:datatype="xsd:string">GS1321160</bp:id>
 <bp:db rdf:datatype="xsd:string">Genstruct</bp:db>
</bp:UnificationXref>

<bp:PhysicalEntity rdf:about="addf7598-f2bd-4c36-982a-cfe35c5ab9f6">
 <bp:displayName rdf:datatype="xsd:string">taof(ETS2)</bp:displayName>
 <bp:xref rdf:resource="urn:miriam:uniprot:P15036:GS3225705:531021dd-be0e-40cd-836a-41c544811126"/>
 <bp:xref rdf:resource="urn:miriam:entrez:gene:2114:GS3225705:6e3530e6-bbdb-42f5-b980-afcd4ee18f10"/>
 <bp:xref rdf:resource="urn:selventa:UnificationXref:Genstruct:taof(ETS2):24c2e988-0075-46e8-8505-e8ee1180d295"/>
</bp:PhysicalEntity>

<bp:UnificationXref rdf:about="urn:selventa:UnificationXref:Genstruct:NFE2L2:ATF4:aa184f22-6e1f-4643-b508-5c5b37a6a5d1">
 <bp:id rdf:datatype="xsd:string">GS3516024</bp:id>
 <bp:db rdf:datatype="xsd:string">Genstruct</bp:db>
</bp:UnificationXref>

<bp:PhysicalEntity rdf:about="cbc6f6fe-a631-4ee7-81f7-8474dbbec1ae">
 <bp:displayName rdf:datatype="xsd:string">PRKCA P@T638</bp:displayName>
</bp:PhysicalEntity>

<bp:PhysicalEntity rdf:about="30af6aaf-fe29-4a0d-b0b2-e5aad4b8a718">
 <bp:displayName rdf:datatype="xsd:string">CTTN:NCF1</bp:displayName>
 <bp:xref rdf:resource="urn:selventa:UnificationXref:Genstruct:CTTN:NCF1:3845b671-fde8-49b3-861c-a8e3bc2180b3"/>
</bp:PhysicalEntity>

<bp:BiochemicalReaction rdf:about="112080bd-310c-45d8-a80a-32e716bd8fb4">
 <bp:left rdf:resource="4fb14259-618c-41e8-b352-caa7f5dcd024"/>
 <bp:displayName rdf:datatype="xsd:string">catof(PTGS2) -&gt; Dinoprostone</bp:displayName>
 <bp:right rdf:resource="050ce796-dc90-42c1-9e22-ee172e9bc002"/>
</bp:BiochemicalReaction>

<bp:PhysicalEntity rdf:about="c1b36e67-0dcc-45bb-9135-d7ff627261f3">
 <bp:displayName rdf:datatype="xsd:string">Vitamin E</bp:displayName>
 <bp:xref rdf:resource="urn:selventa:UnificationXref:Genstruct:Vitamin E:7142ffb4-87a6-4d6b-9533-00606e88f288"/>
</bp:PhysicalEntity>

<bp:UnificationXref rdf:about="urn:selventa:UnificationXref:Genstruct:activin A complex:9a29cc57-5f3e-43d0-b22e-faa70a4f1784">
 <bp:id rdf:datatype="xsd:string">GS41277</bp:id>
 <bp:db rdf:datatype="xsd:string">Genstruct</bp:db>
</bp:UnificationXref>

<bp:UnificationXref rdf:about="urn:miriam:entrez:gene:5598:GS3252300:fdfd5dd3-37c2-473e-b225-0d157bf93917">
 <bp:id rdf:datatype="xsd:string">5598</bp:id>
 <bp:db rdf:datatype="xsd:string">Entrez Gene</bp:db>
</bp:UnificationXref>

<bp:BiochemicalReaction rdf:about="36827c9a-da2c-496d-87da-a8113d688256">
 <bp:left rdf:resource="df1aa8f3-f8cf-4bd6-927d-44c9c3b1313e"/>
 <bp:displayName rdf:datatype="xsd:string">catof(TSC1:TSC2) =| gtpof(RHEB)</bp:displayName>
 <bp:right rdf:resource="ad2579d1-94f1-4d8f-a856-b42e67ad52e5"/>
</bp:BiochemicalReaction>

<bp:BiochemicalReaction rdf:about="7a13b25d-afda-4fbc-9393-7e418bef2183">
 <bp:left rdf:resource="82e20f9b-b369-4d82-b46a-34bde5453b25"/>
 <bp:displayName rdf:datatype="xsd:string">laminar shear stress -&gt; exp(PTGS2)</bp:displayName>
 <bp:right rdf:resource="55348d21-5cc2-4c79-a72b-64d1f8244592"/>
</bp:BiochemicalReaction>

<bp:PhysicalEntity rdf:about="b316ff5f-866a-4b08-a52f-01ea208525fa">
 <bp:displayName rdf:datatype="xsd:string">tportof(ENaC Complex Mm)</bp:displayName>
</bp:PhysicalEntity>

<bp:UnificationXref rdf:about="urn:miriam:uniprot:P45984:GS3221776:0023ffbe-b2ac-49dc-a06b-687af848a80f">
 <bp:id rdf:datatype="xsd:string">P45984</bp:id>
 <bp:db rdf:datatype="xsd:string">UniProt</bp:db>
</bp:UnificationXref>

<bp:BiochemicalReaction rdf:about="a0f3c6ce-9d0a-407a-b9b4-7302ab11ee06">
 <bp:left rdf:resource="f9d2d53e-3447-4e63-b244-f5a802018c7d"/>
 <bp:displayName rdf:datatype="xsd:string">NFE2L2 P@? -| NFE2L2:KEAP1:RBX1:CUL3</bp:displayName>
 <bp:right rdf:resource="8a5981e4-ab4d-4b81-ae25-0527eb444678"/>
</bp:BiochemicalReaction>

<bp:MolecularInteraction rdf:about="5d48fb58-5e68-414a-90d4-d946fc9f7290">
 <bp:displayName rdf:datatype="xsd:string">HIF1A:CREBBP -cc- CREBBP</bp:displayName>
 <bp:participant rdf:resource="f0068ae7-7965-4bf1-8f90-8318e55f5f70"/>
 <bp:participant rdf:resource="f66d95da-2df4-4f60-bebd-2556fe992284"/>
</bp:MolecularInteraction>

<bp:PhysicalEntity rdf:about="3f146b95-0e78-46a5-a175-3978b5875f4d">
 <bp:displayName rdf:datatype="xsd:string">catof(TLR4)</bp:displayName>
 <bp:xref rdf:resource="urn:selventa:UnificationXref:Genstruct:catof(TLR4):0efd5a77-cae3-4275-aa27-c0bbd355c4dd"/>
 <bp:xref rdf:resource="urn:miriam:uniprot:O00206:GS3232677:9260fb53-d110-45e9-9165-8af0c48d6c02"/>
 <bp:xref rdf:resource="urn:miriam:entrez:gene:7099:GS3232677:ddba2a95-8203-4ec9-8c52-1a64272b7474"/>
</bp:PhysicalEntity>

<bp:BiochemicalReaction rdf:about="16c56c41-a356-4326-aad4-9561966cd93b">
 <bp:left rdf:resource="7393d3a3-30ae-447c-a198-58b66609db62"/>
 <bp:displayName rdf:datatype="xsd:string">NFKBIA -cat-&gt; kaof(NFKBIA)</bp:displayName>
 <bp:right rdf:resource="1999cc46-6491-4d14-8183-872fd3978581"/>
</bp:BiochemicalReaction>

<bp:UnificationXref rdf:about="urn:selventa:UnificationXref:Genstruct:EIF2AK4:0ce9b23a-188f-448e-82f9-df515ce1b8bd">
 <bp:id rdf:datatype="xsd:string">GS3026531</bp:id>
 <bp:db rdf:datatype="xsd:string">Genstruct</bp:db>
</bp:UnificationXref>

<bp:BiochemicalReaction rdf:about="23de11ac-d93d-4fe1-b49e-ff335cb26c16">
 <bp:left rdf:resource="34e67ca9-96d4-4def-9808-06e6fa6f2a84"/>
 <bp:displayName rdf:datatype="xsd:string">Particulate Matter -&gt; Superoxides</bp:displayName>
 <bp:right rdf:resource="2b71d2dd-99f3-4920-87a9-760311a18ee1"/>
</bp:BiochemicalReaction>

<bp:BiochemicalReaction rdf:about="ffc9c5e3-c63d-473c-bf3d-cd6255a34329">
 <bp:left rdf:resource="71b79608-70a9-4e24-8d7a-f5ef4b3afbc2"/>
 <bp:displayName rdf:datatype="xsd:string">kaof(MAP3K5) =&gt; kaof(MAP2K3)</bp:displayName>
 <bp:right rdf:resource="dfcf7475-325c-47f9-8689-9b834220179d"/>
</bp:BiochemicalReaction>

<bp:UnificationXref rdf:about="urn:selventa:UnificationXref:Genstruct:IkappaB kinase complex Hs:9c1689d5-22fa-4600-b2e1-ba520ad288a7">
 <bp:id rdf:datatype="xsd:string">GS3163615</bp:id>
 <bp:db rdf:datatype="xsd:string">Genstruct</bp:db>
</bp:UnificationXref>

<bp:BiochemicalReaction rdf:about="77e79a74-0c6d-4bed-8809-677853b6c068">
 <bp:left rdf:resource="1ce01cfc-d0f5-46d3-b2e0-b40a8d7858f9"/>
 <bp:displayName rdf:datatype="xsd:string">kaof(JNK family Hs) -&gt; DDIT3</bp:displayName>
 <bp:right rdf:resource="e5e8b4b0-ad66-4e77-b603-8d106c3006d6"/>
</bp:BiochemicalReaction>

<bp:UnificationXref rdf:about="urn:miriam:uniprot:P11441:GS3473730:27893a28-71ee-4a22-af9b-02459b97fee9">
 <bp:id rdf:datatype="xsd:string">P11441</bp:id>
 <bp:db rdf:datatype="xsd:string">UniProt</bp:db>
</bp:UnificationXref>

<bp:BiochemicalReaction rdf:about="55369c4d-60ef-4ee7-8f3e-150e126e9e5b">
 <bp:left rdf:resource="8905d9a5-8bea-4210-a752-e238d4e3cfc9"/>
 <bp:displayName rdf:datatype="xsd:string">Polycyclic Aromatic Hydrocarbons -&gt; catof(CYP1A1)</bp:displayName>
 <bp:right rdf:resource="88cb1b34-793b-4708-82f2-e71e585dfe37"/>
</bp:BiochemicalReaction>

<bp:UnificationXref rdf:about="urn:selventa:UnificationXref:Genstruct:cyclic stretch:6b9a6700-6bb7-40f9-a3f5-eb59ecad5082">
 <bp:id rdf:datatype="xsd:string">GS4671675</bp:id>
 <bp:db rdf:datatype="xsd:string">Genstruct</bp:db>
</bp:UnificationXref>

<bp:PhysicalEntity rdf:about="07611261-8468-4575-8397-e67513adca22">
 <bp:displayName rdf:datatype="xsd:string">TSC2</bp:displayName>
 <bp:xref rdf:resource="urn:selventa:UnificationXref:Genstruct:TSC2:96632f11-b180-43de-9394-5e3edca87e6e"/>
</bp:PhysicalEntity>

<bp:BiochemicalReaction rdf:about="a2f39158-d929-40d1-a843-4d39f5d9c88e">
 <bp:left rdf:resource="139151c2-f99d-4b52-bd59-5541110c9f03"/>
 <bp:displayName rdf:datatype="xsd:string">exp(CFTR) -gp-&gt; CFTR</bp:displayName>
 <bp:right rdf:resource="f09cabed-2f9c-49a7-b7dc-23fd4929cd8a"/>
</bp:BiochemicalReaction>

<bp:BiochemicalReaction rdf:about="b0a0980b-7dcc-4a49-9e8c-60f650b3f9af">
 <bp:left rdf:resource="5e6d37c3-2870-49cb-8719-faf14a725458"/>
 <bp:displayName rdf:datatype="xsd:string">taof(ATF4) =&gt; exp(HSPA5)</bp:displayName>
 <bp:right rdf:resource="ad75e72a-cdeb-47a1-9636-9d899f589f82"/>
</bp:BiochemicalReaction>

<bp:UnificationXref rdf:about="urn:miriam:uniprot:Q03135:GS1325662:b63b57b3-45f6-460e-896a-62733b9f7c59">
 <bp:id rdf:datatype="xsd:string">Q03135</bp:id>
 <bp:db rdf:datatype="xsd:string">UniProt</bp:db>
</bp:UnificationXref>

<bp:UnificationXref rdf:about="urn:selventa:UnificationXref:Genstruct:ATP1B1:6bd7c61c-141c-42f0-aa65-9488b53da5ef">
 <bp:id rdf:datatype="xsd:string">GS1321664</bp:id>
 <bp:db rdf:datatype="xsd:string">Genstruct</bp:db>
</bp:UnificationXref>

<bp:PhysicalEntity rdf:about="71ab2d1e-3769-4ef6-bc6d-afa7db651a7b">
 <bp:displayName rdf:datatype="xsd:string">catof(HMOX1)</bp:displayName>
 <bp:xref rdf:resource="urn:miriam:entrez:gene:3162:GS3320740:020ffc10-d5f8-48c6-8768-c9974e7018a0"/>
 <bp:xref rdf:resource="urn:selventa:UnificationXref:Genstruct:catof(HMOX1):aeeb56f5-837f-41e8-ae67-1c89241af20f"/>
 <bp:xref rdf:resource="urn:miriam:uniprot:P09601:GS3320740:e64b9526-2447-4496-b984-e67f01345dc4"/>
</bp:PhysicalEntity>

<bp:MolecularInteraction rdf:about="0f0d3e6c-edde-4a47-b480-dca47351c47f">
 <bp:displayName rdf:datatype="xsd:string">sec(IL6) -translocates-* IL6</bp:displayName>
 <bp:participant rdf:resource="86ba77c9-6e0f-4983-8341-e1b91ff66d76"/>
 <bp:participant rdf:resource="75e77cac-e4eb-44ca-9821-e8939a9b7bc1"/>
</bp:MolecularInteraction>

<bp:PhysicalEntity rdf:about="9587cfbc-0db5-4c54-b90e-e8806e119343">
 <bp:displayName rdf:datatype="xsd:string">catof(ACE)</bp:displayName>
 <bp:xref rdf:resource="urn:miriam:uniprot:P12821:GS3272343:4c38a393-1f0b-4fc7-a469-0ef73e604f56"/>
 <bp:xref rdf:resource="urn:miriam:entrez:gene:1636:GS3272343:1f2c7ccd-128f-4df0-800c-a10382034425"/>
 <bp:xref rdf:resource="urn:selventa:UnificationXref:Genstruct:catof(ACE):e83b174f-62b5-4dd1-a313-7ee07a83007c"/>
</bp:PhysicalEntity>

<bp:PhysicalEntity rdf:about="77010d44-d0a9-49fc-8633-fa0bccb2bea4">
 <bp:displayName rdf:datatype="xsd:string">Hydrogen peroxide -&gt; Hypochlorous acid</bp:displayName>
 <bp:xref rdf:resource="urn:selventa:UnificationXref:Genstruct:Hydrogen peroxide -&gt; Hypochlorous acid:0ad9196f-63f8-4eca-9962-03c3ed28048b"/>
</bp:PhysicalEntity>

<bp:UnificationXref rdf:about="urn:selventa:UnificationXref:Genstruct:MAFG:7a84aec6-ad61-4940-b305-9f48709329df">
 <bp:id rdf:datatype="xsd:string">GS1364331</bp:id>
 <bp:db rdf:datatype="xsd:string">Genstruct</bp:db>
</bp:UnificationXref>

<bp:BiochemicalReaction rdf:about="a2a0abfa-3f87-4b2e-95d0-c084154acd7e">
 <bp:left rdf:resource="7af991d9-35da-41ce-acfc-6d1dc11ebecb"/>
 <bp:displayName rdf:datatype="xsd:string">kaof(EIF2AK4) -&gt; EIF2S1 P@S52</bp:displayName>
 <bp:right rdf:resource="b2dce493-8112-4634-b055-4d0d5e325f6a"/>
</bp:BiochemicalReaction>

<bp:BiochemicalReaction rdf:about="467cebbb-3188-4163-9f51-4360505c26a8">
 <bp:left rdf:resource="5f5f0ec9-d2b6-4823-85b2-70fa88095b79"/>
 <bp:displayName rdf:datatype="xsd:string">PTGES2 -cat-&gt; catof(PTGES2)</bp:displayName>
 <bp:right rdf:resource="194c08dc-3cfa-4f65-a720-d34d18d049c2"/>
</bp:BiochemicalReaction>

<bp:BiochemicalReaction rdf:about="30848630-2d82-4291-96a7-5c16f45bff82">
 <bp:left rdf:resource="f3a9f61c-864e-4923-97d5-d3fd705a7a57"/>
 <bp:displayName rdf:datatype="xsd:string">NR1I2:RXRA =&gt; taof(NR1I2)</bp:displayName>
 <bp:right rdf:resource="f5b5ffe8-f3e8-4881-b3d2-6c3861f672c2"/>
</bp:BiochemicalReaction>

<bp:BiochemicalReaction rdf:about="5e364bd5-b7b8-47b1-82f6-a4b948372da8">
 <bp:left rdf:resource="58462a5b-d0d6-4e90-a8ab-9e9debdabf09"/>
 <bp:displayName rdf:datatype="xsd:string">15-deoxy-D12,14-prostaglandin J2 =&gt; taof(PPARG)</bp:displayName>
 <bp:right rdf:resource="6f49cbaf-10b4-4566-96d6-586d2f30fee1"/>
</bp:BiochemicalReaction>

<bp:MolecularInteraction rdf:about="9f4c01d5-7677-4f47-9e77-a04a074e7815">
 <bp:displayName rdf:datatype="xsd:string">TXN:MAP3K5 -cc- TXN</bp:displayName>
 <bp:participant rdf:resource="10f97878-e424-4dcc-a648-54c70441bc41"/>
 <bp:participant rdf:resource="930a9e85-b00c-4f12-8768-92cea213ab9a"/>
</bp:MolecularInteraction>

<bp:PhysicalEntity rdf:about="89d910de-35d0-4211-8892-c2554d99b66f">
 <bp:displayName rdf:datatype="xsd:string">DLD</bp:displayName>
 <bp:xref rdf:resource="urn:selventa:UnificationXref:Genstruct:DLD:84956cca-f59f-434e-b396-9429dd71206e"/>
</bp:PhysicalEntity>

<bp:PhysicalEntity rdf:about="b04dd9e6-6616-4cba-bbd3-640f37e950a5">
 <bp:displayName rdf:datatype="xsd:string">exp(EDN1)</bp:displayName>
 <bp:xref rdf:resource="urn:miriam:uniprot:P05305:GS1340010:f8c3d797-9230-464e-bb7b-ecdbf241a8bf"/>
 <bp:xref rdf:resource="urn:selventa:UnificationXref:Genstruct:exp(EDN1):942425c0-063a-4457-baa5-f8748ecf4d06"/>
 <bp:xref rdf:resource="urn:miriam:entrez:gene:1906:GS1340010:90fa274e-78c3-4802-842f-ad6f71fc7eaf"/>
</bp:PhysicalEntity>

<bp:BiochemicalReaction rdf:about="3f94ce66-2a04-47be-aad4-505130a019d4">
 <bp:left rdf:resource="fd8d3e79-fa8d-4678-aab0-5a81e5f0e37d"/>
 <bp:displayName rdf:datatype="xsd:string">Oxygen =&gt; catof(EGLN1)</bp:displayName>
 <bp:right rdf:resource="cf2fdf78-3655-4486-803e-aaa0205cba90"/>
</bp:BiochemicalReaction>

<bp:BiochemicalReaction rdf:about="c3b31c7b-106b-4978-82e0-1fe726631fa7">
 <bp:left rdf:resource="6e78fc87-d5aa-4c13-bdc9-7e253f26b26f"/>
 <bp:displayName rdf:datatype="xsd:string">Hyperoxia -| MIR29B1</bp:displayName>
 <bp:right rdf:resource="27fd08ab-e37f-4537-8007-33e7f28598e3"/>
</bp:BiochemicalReaction>

<bp:MolecularInteraction rdf:about="efe0d930-d9ab-4b97-b285-9932b42f90af">
 <bp:displayName rdf:datatype="xsd:string">ATP1B1 -cc- sodium/potassium-exchanging ATPase complex</bp:displayName>
 <bp:participant rdf:resource="5521cac0-64ee-4445-b7ff-769533ced2b2"/>
 <bp:participant rdf:resource="5f92c13f-f0e1-4355-b17f-82f2c100a5ba"/>
</bp:MolecularInteraction>

<bp:BiochemicalReaction rdf:about="5b643775-544d-4b21-9b8a-a833708f0f92">
 <bp:left rdf:resource="5ec49ca6-d400-465b-b240-718626e30a88"/>
 <bp:displayName rdf:datatype="xsd:string">p38 MAPK Family Hs -&gt; STAT1 P@S727</bp:displayName>
 <bp:right rdf:resource="80fdd8b2-b06b-4744-80d6-ee52d0c9c237"/>
</bp:BiochemicalReaction>

<bp:MolecularInteraction rdf:about="ab600ebd-3d7c-46d8-8b20-b1e03af73574">
 <bp:displayName rdf:datatype="xsd:string">DLD:OGDH:DLST -cc- DLD</bp:displayName>
 <bp:participant rdf:resource="4a98d86d-0582-4d2b-9aff-202068b47462"/>
 <bp:participant rdf:resource="89d910de-35d0-4211-8892-c2554d99b66f"/>
</bp:MolecularInteraction>

<bp:PhysicalEntity rdf:about="930a9e85-b00c-4f12-8768-92cea213ab9a">
 <bp:displayName rdf:datatype="xsd:string">TXN:MAP3K5</bp:displayName>
 <bp:xref rdf:resource="urn:selventa:UnificationXref:Genstruct:TXN:MAP3K5:594d159b-e0ed-43bb-a25f-6e4dc254ed40"/>
</bp:PhysicalEntity>

<bp:BiochemicalReaction rdf:about="81ba0092-6063-46dc-8b5e-057512f457da">
 <bp:left rdf:resource="bcd722eb-3995-44ff-99a0-7fc3d6386472"/>
 <bp:displayName rdf:datatype="xsd:string">kaof(AMP-activated protein kinase complex Hs) =&gt; PRKCZ P@T410</bp:displayName>
 <bp:right rdf:resource="0e7515ac-57bc-4e60-ad38-eba9d579a563"/>
</bp:BiochemicalReaction>

<bp:PhysicalEntity rdf:about="d618e18f-da91-4f78-9b24-fa4ff21da580">
 <bp:displayName rdf:datatype="xsd:string">MAPK1</bp:displayName>
 <bp:xref rdf:resource="urn:selventa:UnificationXref:Genstruct:MAPK1:8c804999-c67c-4b5d-901e-c4a19569729e"/>
</bp:PhysicalEntity>

<bp:BiochemicalReaction rdf:about="0ebffd32-cb57-42aa-a0c6-86726f9d9f86">
 <bp:left rdf:resource="87cc64bf-dc11-4de5-817f-922681477d88"/>
 <bp:displayName rdf:datatype="xsd:string">respiratory chain complex II -cat-&gt; catof(respiratory chain complex II)</bp:displayName>
 <bp:right rdf:resource="cceb51ea-84e8-4023-9715-5b4222c9896c"/>
</bp:BiochemicalReaction>

<bp:BiochemicalReaction rdf:about="b48b6738-f63f-4b9d-94a9-41f28ae6a519">
 <bp:left rdf:resource="82e20f9b-b369-4d82-b46a-34bde5453b25"/>
 <bp:displayName rdf:datatype="xsd:string">laminar shear stress -&gt; Collagen type IV Family Hs Expression</bp:displayName>
 <bp:right rdf:resource="31fa798c-6cb1-478b-92de-f0874ccfbe4c"/>
</bp:BiochemicalReaction>

<bp:BiochemicalReaction rdf:about="1eaab969-9b29-42b1-baa4-51f8fb610448">
 <bp:left rdf:resource="becdb7d4-b690-4141-9179-d600361618e2"/>
 <bp:displayName rdf:datatype="xsd:string">oxof(NADPH oxidase complex Hs) =&gt; Reactive Oxygen Species</bp:displayName>
 <bp:right rdf:resource="e6d4254e-a3b8-48c3-8e50-59e630d6fc87"/>
</bp:BiochemicalReaction>

<bp:UnificationXref rdf:about="urn:selventa:UnificationXref:Genstruct:RBX1:bdf8f23f-bfb1-4a27-a145-cede15440bf0">
 <bp:id rdf:datatype="xsd:string">GS1453674</bp:id>
 <bp:db rdf:datatype="xsd:string">Genstruct</bp:db>
</bp:UnificationXref>

<bp:BiochemicalReaction rdf:about="c7b40e8f-5d36-48c8-8cd7-7532c424c194">
 <bp:left rdf:resource="53a00718-8768-4fbd-af12-26b87df2189f"/>
 <bp:displayName rdf:datatype="xsd:string">heme -&gt; biliverdine + Iron + Carbon monoxide -prod-&gt; Biliverdine</bp:displayName>
 <bp:right rdf:resource="c295716e-7eec-499b-87da-c491e3ddab6f"/>
</bp:BiochemicalReaction>

<bp:BiochemicalReaction rdf:about="fd553a80-5c32-4095-8cef-655d87a3489b">
 <bp:left rdf:resource="f8b1721c-c2e6-4ca2-97f4-d36c09e27d25"/>
 <bp:displayName rdf:datatype="xsd:string">taof(ARNT) =&gt; taof(HIF1A)</bp:displayName>
 <bp:right rdf:resource="a2945f4a-94ff-416e-a08c-ea3dbf169e9c"/>
</bp:BiochemicalReaction>

<bp:UnificationXref rdf:about="urn:selventa:UnificationXref:Genstruct:taof(ELK1):24a5cdd5-296b-427e-be8d-679564e373fc">
 <bp:id rdf:datatype="xsd:string">GS3222216</bp:id>
 <bp:db rdf:datatype="xsd:string">Genstruct</bp:db>
</bp:UnificationXref>

<bp:UnificationXref rdf:about="urn:miriam:uniprot:P61812:GS1421317:108a049c-2d80-4cf8-9e3a-0c29aafc3645">
 <bp:id rdf:datatype="xsd:string">P61812</bp:id>
 <bp:db rdf:datatype="xsd:string">UniProt</bp:db>
</bp:UnificationXref>

<bp:UnificationXref rdf:about="urn:selventa:UnificationXref:Genstruct:NCF4:a25e00f7-491a-40bc-98c6-e6fc37f43de7">
 <bp:id rdf:datatype="xsd:string">GS1371335</bp:id>
 <bp:db rdf:datatype="xsd:string">Genstruct</bp:db>
</bp:UnificationXref>

<bp:BiochemicalReaction rdf:about="7c09dd0d-69db-4d13-8498-4787ebe18df7">
 <bp:left rdf:resource="b2dce493-8112-4634-b055-4d0d5e325f6a"/>
 <bp:displayName rdf:datatype="xsd:string">EIF2S1 P@S52 -| protein biosynthesis</bp:displayName>
 <bp:right rdf:resource="c5ecfdeb-b013-4f1f-b268-374ea4bbbc98"/>
</bp:BiochemicalReaction>

<bp:UnificationXref rdf:about="urn:selventa:UnificationXref:Genstruct:MAPK12:85c5ec87-5bf7-4ec9-af13-0cdd49a6762e">
 <bp:id rdf:datatype="xsd:string">GS1411470</bp:id>
 <bp:db rdf:datatype="xsd:string">Genstruct</bp:db>
</bp:UnificationXref>

<bp:UnificationXref rdf:about="urn:selventa:UnificationXref:Genstruct:exp(SOD3):5e4c2a96-9ca4-4c8a-89b6-bb3d38c8aad5">
 <bp:id rdf:datatype="xsd:string">GS1415311</bp:id>
 <bp:db rdf:datatype="xsd:string">Genstruct</bp:db>
</bp:UnificationXref>

<bp:UnificationXref rdf:about="urn:selventa:UnificationXref:Genstruct:exp(TFPI2):31264fb7-6c21-48d5-b78b-804618e339d2">
 <bp:id rdf:datatype="xsd:string">GS1431111</bp:id>
 <bp:db rdf:datatype="xsd:string">Genstruct</bp:db>
</bp:UnificationXref>

<bp:BiochemicalReaction rdf:about="3168497d-6a79-4cd5-9e13-f865a5e80974">
 <bp:left rdf:resource="d3a44049-ebc0-460a-8e52-a5fcfb0e124f"/>
 <bp:displayName rdf:datatype="xsd:string">kaof(MAPKAPK2) =&gt; HSPB1 P@S78</bp:displayName>
 <bp:right rdf:resource="ff07581d-8357-4127-90e4-7a632ebbfbfe"/>
</bp:BiochemicalReaction>

<bp:MolecularInteraction rdf:about="21551c45-9eca-4e99-9cd7-b217f9251d9c">
 <bp:displayName rdf:datatype="xsd:string">TSC1:TSC2:DOCK7 -cc- TSC2</bp:displayName>
 <bp:participant rdf:resource="07611261-8468-4575-8397-e67513adca22"/>
 <bp:participant rdf:resource="4d1fa324-c4ed-4b58-b8e1-8c09984ac99a"/>
</bp:MolecularInteraction>

<bp:UnificationXref rdf:about="urn:miriam:uniprot:P11464:GS3224705:9dcd55c5-37c2-432a-be2c-e1d268459433">
 <bp:id rdf:datatype="xsd:string">P11464</bp:id>
 <bp:db rdf:datatype="xsd:string">UniProt</bp:db>
</bp:UnificationXref>

<bp:BiochemicalReaction rdf:about="671fbb69-e4d8-4e8d-a640-5f14842b2c18">
 <bp:left rdf:resource="92efc66b-90ba-4dcc-b87a-1f8a688cd08a"/>
 <bp:displayName rdf:datatype="xsd:string">KEAP1 =| taof(NFE2L2)</bp:displayName>
 <bp:right rdf:resource="8dbcdba1-8815-4230-9896-77d26d4201fc"/>
</bp:BiochemicalReaction>

<bp:UnificationXref rdf:about="urn:miriam:uniprot:P68400:GS3347471:62b92337-1571-4812-b5c2-3cbe4cfb88d5">
 <bp:id rdf:datatype="xsd:string">P68400</bp:id>
 <bp:db rdf:datatype="xsd:string">UniProt</bp:db>
</bp:UnificationXref>

<bp:UnificationXref rdf:about="urn:selventa:UnificationXref:Genstruct:Polycyclic Aromatic Hydrocarbons:6f7e5fd2-178d-41ac-a436-7ef3fa2366ed">
 <bp:id rdf:datatype="xsd:string">GS1154417</bp:id>
 <bp:db rdf:datatype="xsd:string">Genstruct</bp:db>
</bp:UnificationXref>

<bp:BiochemicalReaction rdf:about="9ecfff9d-8298-4a70-bd2c-0e3b4d4fdc4e">
 <bp:left rdf:resource="e5e8b4b0-ad66-4e77-b603-8d106c3006d6"/>
 <bp:displayName rdf:datatype="xsd:string">DDIT3 -e-&gt; taof(DDIT3)</bp:displayName>
 <bp:right rdf:resource="d8dad5af-0bc6-4b65-9302-cfca85a5210c"/>
</bp:BiochemicalReaction>

<bp:BiochemicalReaction rdf:about="ca2b8098-2a73-49f7-93c5-c99df969fe0f">
 <bp:left rdf:resource="2c298d0c-8c1c-4a3c-a50c-960062cd4472"/>
 <bp:displayName rdf:datatype="xsd:string">ERN1 -&gt; exp(DDIT3)</bp:displayName>
 <bp:right rdf:resource="a7514872-8828-4b6f-86ca-9789a9c2474a"/>
</bp:BiochemicalReaction>

<bp:UnificationXref rdf:about="urn:miriam:uniprot:Q7RTV2:GS2350701:cc10632e-3dd5-4716-9a38-04cf1523e4ee">
 <bp:id rdf:datatype="xsd:string">Q7RTV2</bp:id>
 <bp:db rdf:datatype="xsd:string">UniProt</bp:db>
</bp:UnificationXref>

<bp:UnificationXref rdf:about="urn:selventa:UnificationXref:Genstruct:exp(F3):c54b34a5-44a6-46ea-9760-e144a7713385">
 <bp:id rdf:datatype="xsd:string">GS1342355</bp:id>
 <bp:db rdf:datatype="xsd:string">Genstruct</bp:db>
</bp:UnificationXref>

<bp:UnificationXref rdf:about="urn:selventa:UnificationXref:Genstruct:AQP3:93547046-5777-4290-ac99-ee61ffd76166">
 <bp:id rdf:datatype="xsd:string">GS1320572</bp:id>
 <bp:db rdf:datatype="xsd:string">Genstruct</bp:db>
</bp:UnificationXref>

<bp:UnificationXref rdf:about="urn:selventa:UnificationXref:Genstruct:kaof(PRKCI):94e5385e-e867-498c-a1f1-cf0d6ec0e78e">
 <bp:id rdf:datatype="xsd:string">GS3252172</bp:id>
 <bp:db rdf:datatype="xsd:string">Genstruct</bp:db>
</bp:UnificationXref>

<bp:PhysicalEntity rdf:about="798f53f5-7ab5-43a6-8fdb-11f0234abb4a">
 <bp:displayName rdf:datatype="xsd:string">JUNB:NFE2L2</bp:displayName>
 <bp:xref rdf:resource="urn:selventa:UnificationXref:Genstruct:JUNB:NFE2L2:6db86edb-4998-4788-a59e-5b6639eb4d72"/>
</bp:PhysicalEntity>

<bp:PhysicalEntity rdf:about="45f01912-9436-44ba-b2d9-e2c346c7001e">
 <bp:displayName rdf:datatype="xsd:string">MAPK3</bp:displayName>
 <bp:xref rdf:resource="urn:selventa:UnificationXref:Genstruct:MAPK3:3ab7c61e-33d8-4703-97d3-14b273a545f1"/>
</bp:PhysicalEntity>

<bp:UnificationXref rdf:about="urn:selventa:UnificationXref:Genstruct:Glutathione:195d3dc4-6766-4406-ac41-c1335787f844">
 <bp:id rdf:datatype="xsd:string">GS43250</bp:id>
 <bp:db rdf:datatype="xsd:string">Genstruct</bp:db>
</bp:UnificationXref>

<bp:PhysicalEntity rdf:about="2628a129-0dcf-48bb-8791-211e60ec4c0f">
 <bp:displayName rdf:datatype="xsd:string">L-Sulforaphane</bp:displayName>
 <bp:xref rdf:resource="urn:selventa:UnificationXref:Genstruct:L-Sulforaphane:a8eeda15-ed06-4fac-8ee4-41da0e46f167"/>
</bp:PhysicalEntity>

<bp:BiochemicalReaction rdf:about="9f75916e-e3af-4b0f-a90b-d932842d5619">
 <bp:left rdf:resource="67b86ba5-7750-49f0-8999-15a06aa234f0"/>
 <bp:displayName rdf:datatype="xsd:string">PI3K Family Hs -&gt; kaof(AKT1)</bp:displayName>
 <bp:right rdf:resource="01da5f8c-df66-45ad-92e0-3244d4ba5c77"/>
</bp:BiochemicalReaction>

<bp:PhysicalEntity rdf:about="8fcbb756-b0a9-4875-a55e-11f37af1409a">
 <bp:displayName rdf:datatype="xsd:string">atheroprotective shear stress</bp:displayName>
 <bp:xref rdf:resource="urn:selventa:UnificationXref:Genstruct:atheroprotective shear stress:c5cb229d-8ec1-42ae-8c73-ef03d424e605"/>
</bp:PhysicalEntity>

<bp:UnificationXref rdf:about="urn:selventa:UnificationXref:Genstruct:extracellular:291d5b07-4cd2-4969-9bde-74da91a47c75">
 <bp:id rdf:datatype="xsd:string">GS67</bp:id>
 <bp:db rdf:datatype="xsd:string">Genstruct</bp:db>
</bp:UnificationXref>

<bp:BiochemicalReaction rdf:about="a9ea7b4d-ba11-495d-893b-30624aa28432">
 <bp:left rdf:resource="530b24b8-7cc7-467e-9004-9505e8d1a989"/>
 <bp:displayName rdf:datatype="xsd:string">Glutathione -| Reactive Oxygen Species</bp:displayName>
 <bp:right rdf:resource="e6d4254e-a3b8-48c3-8e50-59e630d6fc87"/>
</bp:BiochemicalReaction>

<bp:PhysicalEntity rdf:about="2510f67d-1c4b-4adf-8052-e6d9b48e8131">
 <bp:displayName rdf:datatype="xsd:string">8-Isoprostane</bp:displayName>
 <bp:xref rdf:resource="urn:selventa:UnificationXref:Genstruct:8-Isoprostane:cd87694e-8913-4657-83c8-f4f32ed0f05e"/>
</bp:PhysicalEntity>

<bp:UnificationXref rdf:about="urn:selventa:UnificationXref:Genstruct:kaof(PRKCA):a2368688-dbc9-4d1e-a2a5-b7152c91e0ec">
 <bp:id rdf:datatype="xsd:string">GS3234543</bp:id>
 <bp:db rdf:datatype="xsd:string">Genstruct</bp:db>
</bp:UnificationXref>

<bp:PhysicalEntity rdf:about="a2c409c3-207f-40a2-a0ee-9d0dbc442424">
 <bp:displayName rdf:datatype="xsd:string">exp(DNAJC3)</bp:displayName>
 <bp:xref rdf:resource="urn:miriam:entrez:gene:5611:GS1403050:372c625c-8d54-40c7-903e-03326efe6a5a"/>
 <bp:xref rdf:resource="urn:selventa:UnificationXref:Genstruct:exp(DNAJC3):086ff2e2-e2c7-436a-859e-5f103ab9a614"/>
 <bp:xref rdf:resource="urn:miriam:uniprot:Q13217:GS1403050:92fe5ac6-68bc-45d9-9fb9-ab9487351caf"/>
</bp:PhysicalEntity>

<bp:BiochemicalReaction rdf:about="4883c229-0360-473d-b43f-e9e44123dd90">
 <bp:left rdf:resource="8a5981e4-ab4d-4b81-ae25-0527eb444678"/>
 <bp:displayName rdf:datatype="xsd:string">NFE2L2:KEAP1:RBX1:CUL3 -sub-&gt; KEAP1:NFE2L2</bp:displayName>
 <bp:right rdf:resource="736d4044-2c78-4468-abdc-4333b7aa8641"/>
</bp:BiochemicalReaction>

<bp:UnificationXref rdf:about="urn:miriam:entrez:gene:8644:GS1435744:fbd7ad58-49bb-45f3-a269-03f60556cead">
 <bp:id rdf:datatype="xsd:string">8644</bp:id>
 <bp:db rdf:datatype="xsd:string">Entrez Gene</bp:db>
</bp:UnificationXref>

<bp:UnificationXref rdf:about="urn:miriam:uniprot:O60218:GS1726404:298ad0c9-14b4-452c-ad8a-85913a862141">
 <bp:id rdf:datatype="xsd:string">O60218</bp:id>
 <bp:db rdf:datatype="xsd:string">UniProt</bp:db>
</bp:UnificationXref>

<bp:UnificationXref rdf:about="urn:selventa:UnificationXref:Genstruct:taof(ATF6):e5c032e6-b8e6-4aaf-a535-2a654ccbe11d">
 <bp:id rdf:datatype="xsd:string">GS3273534</bp:id>
 <bp:db rdf:datatype="xsd:string">Genstruct</bp:db>
</bp:UnificationXref>

<bp:BiochemicalReaction rdf:about="0822ff76-69af-4fd8-8af6-5f26d38d9bca">
 <bp:left rdf:resource="a1b3e923-e08c-40e3-a59e-a6fa1b1dae59"/>
 <bp:displayName rdf:datatype="xsd:string">TRIB3 -| exp(DDIT3)</bp:displayName>
 <bp:right rdf:resource="a7514872-8828-4b6f-86ca-9789a9c2474a"/>
</bp:BiochemicalReaction>

<bp:BiochemicalReaction rdf:about="5ebce455-29bb-40b5-b736-57e9951b7805">
 <bp:left rdf:resource="4dbf40fc-2ffd-43fb-af9d-f7aa88542967"/>
 <bp:displayName rdf:datatype="xsd:string">hyperosmotic response -&gt; kaof(PKA Family Hs)</bp:displayName>
 <bp:right rdf:resource="4e3670fd-f0c3-41f4-95ef-e91ea464f9bc"/>
</bp:BiochemicalReaction>

<bp:BiochemicalReaction rdf:about="ce8ed25a-e24f-490e-b84b-65a99013f478">
 <bp:left rdf:resource="82e20f9b-b369-4d82-b46a-34bde5453b25"/>
 <bp:displayName rdf:datatype="xsd:string">laminar shear stress -&gt; exp(NOS3)</bp:displayName>
 <bp:right rdf:resource="e774b14a-045d-48f0-bda7-dc726c8e861a"/>
</bp:BiochemicalReaction>

<bp:BiochemicalReaction rdf:about="0d450c4e-7197-4b08-a1e4-162322969c39">
 <bp:left rdf:resource="0234163b-43bb-4613-b270-104a7537b618"/>
 <bp:displayName rdf:datatype="xsd:string">catof(HIF1AN) =| taof(HIF1A)</bp:displayName>
 <bp:right rdf:resource="a2945f4a-94ff-416e-a08c-ea3dbf169e9c"/>
</bp:BiochemicalReaction>

<bp:UnificationXref rdf:about="urn:selventa:UnificationXref:Genstruct:oxof(NOX1):bd24c649-20c9-4d30-abd6-c07650e890a4">
 <bp:id rdf:datatype="xsd:string">GS4516241</bp:id>
 <bp:db rdf:datatype="xsd:string">Genstruct</bp:db>
</bp:UnificationXref>

<bp:BiochemicalReaction rdf:about="0bc9ada7-9468-42ee-82db-c18cf4b6e5aa">
 <bp:left rdf:resource="17f7a9e1-5699-46a7-abb7-89ad0a9985b8"/>
 <bp:displayName rdf:datatype="xsd:string">taof(MEF2 Family Hs) -&gt; exp(NOS3)</bp:displayName>
 <bp:right rdf:resource="e774b14a-045d-48f0-bda7-dc726c8e861a"/>
</bp:BiochemicalReaction>

<bp:UnificationXref rdf:about="urn:selventa:UnificationXref:Genstruct:exp(TXNRD1):387584b3-8e03-4790-b248-57de00dfba2c">
 <bp:id rdf:datatype="xsd:string">GS1423650</bp:id>
 <bp:db rdf:datatype="xsd:string">Genstruct</bp:db>
</bp:UnificationXref>

<bp:PhysicalEntity rdf:about="c4dc9ec5-8c0a-40cf-83e1-6cf4c76a4e0b">
 <bp:displayName rdf:datatype="xsd:string">SOD1</bp:displayName>
 <bp:xref rdf:resource="urn:selventa:UnificationXref:Genstruct:SOD1:701f1410-2c16-4402-a6e2-44d3d4d3aed3"/>
</bp:PhysicalEntity>

<bp:UnificationXref rdf:about="urn:miriam:entrez:gene:6648:GS3247107:c90ffc08-a1da-437d-8f9b-9e1286f6a078">
 <bp:id rdf:datatype="xsd:string">6648</bp:id>
 <bp:db rdf:datatype="xsd:string">Entrez Gene</bp:db>
</bp:UnificationXref>

<bp:PhysicalEntity rdf:about="c6e245b1-3b0d-4e32-a8bb-c2cc1437e83c">
 <bp:displayName rdf:datatype="xsd:string">kaof(MAP2K7)</bp:displayName>
 <bp:xref rdf:resource="urn:miriam:entrez:gene:5609:GS3252366:7cc40cc5-ff8f-4b97-a289-0c0e10e112a3"/>
 <bp:xref rdf:resource="urn:miriam:uniprot:O14733:GS3252366:11849a3d-2417-4344-b90e-de8f96411e83"/>
 <bp:xref rdf:resource="urn:selventa:UnificationXref:Genstruct:kaof(MAP2K7):50e507e8-aaa0-4c20-87a1-0c0679c0c43e"/>
</bp:PhysicalEntity>

<bp:BiochemicalReaction rdf:about="0efd5fc3-8904-4d71-ad83-3fe0d1c32142">
 <bp:left rdf:resource="69acb23b-46e8-4544-b6bc-5ff93edeb9c8"/>
 <bp:displayName rdf:datatype="xsd:string">NFE2L1:MAFG =&gt; taof(NFE2L1)</bp:displayName>
 <bp:right rdf:resource="8e2a25ee-38c1-4a1c-bc7e-e6dc0fa563fe"/>
</bp:BiochemicalReaction>

<bp:PhysicalEntity rdf:about="0baf8bc8-379e-4e8e-a37e-21e9a28ec2dd">
 <bp:displayName rdf:datatype="xsd:string">Benzo(a)pyrene</bp:displayName>
 <bp:xref rdf:resource="urn:selventa:UnificationXref:Genstruct:Benzo(a)pyrene:91cb9e00-2520-4b59-80c4-d70a23dbf2fe"/>
</bp:PhysicalEntity>

<bp:UnificationXref rdf:about="urn:selventa:UnificationXref:Genstruct:NOX4:845d4a96-8557-4a5c-a4b4-31afb0dbff73">
 <bp:id rdf:datatype="xsd:string">GS1656253</bp:id>
 <bp:db rdf:datatype="xsd:string">Genstruct</bp:db>
</bp:UnificationXref>

<bp:BiochemicalReaction rdf:about="d758887e-865d-4a39-b0d8-4c0ec59e07b4">
 <bp:left rdf:resource="c3e55c1d-a616-4a1d-beb3-1d6baef89079"/>
 <bp:displayName rdf:datatype="xsd:string">Gst Family Hs -sub-&gt; GSTA1</bp:displayName>
 <bp:right rdf:resource="63faa91b-07f7-4341-8b5b-9bebb690b81f"/>
</bp:BiochemicalReaction>

<bp:BiochemicalReaction rdf:about="9fbff490-d376-4a8e-a725-c21702034874">
 <bp:left rdf:resource="fbe24615-a291-4cc8-9e49-31624b4d141c"/>
 <bp:displayName rdf:datatype="xsd:string">PDK1 -cat-&gt; kaof(PDK1)</bp:displayName>
 <bp:right rdf:resource="042eaf56-01f1-4688-a3f8-69071a34dd8d"/>
</bp:BiochemicalReaction>

<bp:MolecularInteraction rdf:about="ffb265a9-0c26-4675-bcba-d6ee34ba568c">
 <bp:displayName rdf:datatype="xsd:string">NOS3 P@S633 -@- NOS3</bp:displayName>
 <bp:participant rdf:resource="f68ea7df-8d6e-458e-867a-cfda1c48d67b"/>
 <bp:participant rdf:resource="3e5cd0fa-403b-475f-8ec9-91e9b173b86e"/>
</bp:MolecularInteraction>

<bp:BiochemicalReaction rdf:about="ce98e203-c443-47d4-b628-84e56c09a432">
 <bp:left rdf:resource="db1a49ca-9ef9-40eb-a5a7-1dbde79074c7"/>
 <bp:displayName rdf:datatype="xsd:string">MAP2K4 -cat-&gt; kaof(MAP2K4)</bp:displayName>
 <bp:right rdf:resource="4516862e-6b5c-4159-9163-078ffaf97f89"/>
</bp:BiochemicalReaction>

<bp:UnificationXref rdf:about="urn:miriam:entrez:gene:468:GS1321545:f79b3b2f-f217-477e-b61f-e5a472c0da56">
 <bp:id rdf:datatype="xsd:string">468</bp:id>
 <bp:db rdf:datatype="xsd:string">Entrez Gene</bp:db>
</bp:UnificationXref>

<bp:MolecularInteraction rdf:about="6765df79-55bd-486c-bf40-a2c0c8dce4c1">
 <bp:displayName rdf:datatype="xsd:string">JUNB:NFE2L1 -cc- JUNB</bp:displayName>
 <bp:participant rdf:resource="c5dfbb83-eb56-4f67-bbc3-96082de11410"/>
 <bp:participant rdf:resource="7f2b9075-e2b8-4597-8bd6-ef1ce0395dc4"/>
</bp:MolecularInteraction>

<bp:PhysicalEntity rdf:about="b3580d3b-8142-4dc1-81b2-c7910a60ca51">
 <bp:displayName rdf:datatype="xsd:string">SOD3</bp:displayName>
 <bp:xref rdf:resource="urn:selventa:UnificationXref:Genstruct:SOD3:5ae6dd11-e97c-4af6-9395-0983a1e9ccdd"/>
</bp:PhysicalEntity>

<bp:PhysicalEntity rdf:about="2844c146-18c3-4774-8f30-ea13690ae59f">
 <bp:displayName rdf:datatype="xsd:string">response to endoplasmic reticulum stress</bp:displayName>
 <bp:xref rdf:resource="urn:selventa:UnificationXref:Genstruct:response to endoplasmic reticulum stress:26300e1f-4b3f-4558-8128-b710322861cb"/>
</bp:PhysicalEntity>

<bp:UnificationXref rdf:about="urn:selventa:UnificationXref:Genstruct:ELK1:bccf9bd7-1ff3-4d4a-96fe-d7d47484f95b">
 <bp:id rdf:datatype="xsd:string">GS1340736</bp:id>
 <bp:db rdf:datatype="xsd:string">Genstruct</bp:db>
</bp:UnificationXref>

<bp:BiochemicalReaction rdf:about="f269f1ef-a7fd-4bff-869d-f7581da8f5d5">
 <bp:left rdf:resource="8af2f0d0-9324-4be7-af45-a733df7ceb22"/>
 <bp:displayName rdf:datatype="xsd:string">kaof(IKBKB) -&gt; degradationof(Nfkbia)</bp:displayName>
 <bp:right rdf:resource="97c1d2f4-10c2-4a18-869b-0c272002b7af"/>
</bp:BiochemicalReaction>

<bp:BiochemicalReaction rdf:about="5fb143c1-106d-45d5-9cb1-310f6a5d84d2">
 <bp:left rdf:resource="12ebdbfd-555c-41c2-bbf1-d247d39748e3"/>
 <bp:displayName rdf:datatype="xsd:string">exp(CYBB) -gp-&gt; CYBB</bp:displayName>
 <bp:right rdf:resource="fc5541c7-6d1e-4233-8c22-f0d9cb327551"/>
</bp:BiochemicalReaction>

<bp:BiochemicalReaction rdf:about="a52cb9ce-731e-458c-8f1d-13d2a397837a">
 <bp:left rdf:resource="8b4529ea-392f-4d3b-aded-05527edd7a3d"/>
 <bp:displayName rdf:datatype="xsd:string">turbulent shear stress -&gt; exp(VCAM1)</bp:displayName>
 <bp:right rdf:resource="a5ad08cb-f860-4ef1-9463-12309c4635b4"/>
</bp:BiochemicalReaction>

<bp:BiochemicalReaction rdf:about="118a1991-120e-40ae-8b2e-def95b5536f5">
 <bp:left rdf:resource="86f515fe-487c-49b4-b12d-95f10937f6d2"/>
 <bp:displayName rdf:datatype="xsd:string">AMP-activated protein kinase complex Hs -cat-&gt; kaof(AMP-activated protein kinase complex Hs)</bp:displayName>
 <bp:right rdf:resource="bcd722eb-3995-44ff-99a0-7fc3d6386472"/>
</bp:BiochemicalReaction>

<bp:UnificationXref rdf:about="urn:selventa:UnificationXref:Genstruct:Gsta4:24b2b47b-3173-426f-847f-b5e6ec3e2693">
 <bp:id rdf:datatype="xsd:string">GS1351431</bp:id>
 <bp:db rdf:datatype="xsd:string">Genstruct</bp:db>
</bp:UnificationXref>

<bp:UnificationXref rdf:about="urn:selventa:UnificationXref:Genstruct:MAPK1:8c804999-c67c-4b5d-901e-c4a19569729e">
 <bp:id rdf:datatype="xsd:string">GS1402635</bp:id>
 <bp:db rdf:datatype="xsd:string">Genstruct</bp:db>
</bp:UnificationXref>

<bp:BiochemicalReaction rdf:about="89e0479a-55d9-4642-acfd-826dfc708362">
 <bp:left rdf:resource="b04dd9e6-6616-4cba-bbd3-640f37e950a5"/>
 <bp:displayName rdf:datatype="xsd:string">exp(EDN1) -gp-&gt; EDN1</bp:displayName>
 <bp:right rdf:resource="df3993c8-1250-4db7-b337-ac936d05f77f"/>
</bp:BiochemicalReaction>

<bp:PhysicalEntity rdf:about="defbeaeb-c6fc-4c5e-b668-7c7d7411e930">
 <bp:displayName rdf:datatype="xsd:string">exp(KLF2)</bp:displayName>
 <bp:xref rdf:resource="urn:miriam:entrez:gene:10365:GS1460016:9a6042d1-4f4e-4737-a3e0-99c94c165b28"/>
 <bp:xref rdf:resource="urn:miriam:uniprot:Q9Y5W3:GS1460016:bf0aeef8-87c1-4e49-9d28-a045c4682a90"/>
 <bp:xref rdf:resource="urn:selventa:UnificationXref:Genstruct:exp(KLF2):7bc4a11c-fa4e-49c1-ba96-339bbd95d935"/>
</bp:PhysicalEntity>

<bp:UnificationXref rdf:about="urn:miriam:uniprot:P06241:GS3223114:b020d5cf-b243-4a4c-9733-c6afc125abef">
 <bp:id rdf:datatype="xsd:string">P06241</bp:id>
 <bp:db rdf:datatype="xsd:string">UniProt</bp:db>
</bp:UnificationXref>

<bp:UnificationXref rdf:about="urn:miriam:uniprot:Q15011:GS1450564:57809398-4579-4ea2-9cbd-d4a00bc539cb">
 <bp:id rdf:datatype="xsd:string">Q15011</bp:id>
 <bp:db rdf:datatype="xsd:string">UniProt</bp:db>
</bp:UnificationXref>

<bp:PhysicalEntity rdf:about="853c46be-9eb1-4e42-babd-ef2f0d56f043">
 <bp:displayName rdf:datatype="xsd:string">H6PD</bp:displayName>
 <bp:xref rdf:resource="urn:selventa:UnificationXref:Genstruct:H6PD:9c9210a6-6098-4a1f-ad04-c9a5ee87513a"/>
</bp:PhysicalEntity>

<bp:UnificationXref rdf:about="urn:selventa:UnificationXref:Genstruct:exp(BNIP3L):4a03112c-ee0b-42ee-b3c3-2741a71e15cf">
 <bp:id rdf:datatype="xsd:string">GS1323537</bp:id>
 <bp:db rdf:datatype="xsd:string">Genstruct</bp:db>
</bp:UnificationXref>

<bp:BiochemicalReaction rdf:about="1569b993-faf3-470a-b805-e849b30452f1">
 <bp:left rdf:resource="c0b91566-3e39-4cab-a279-3933473cd7bf"/>
 <bp:displayName rdf:datatype="xsd:string">taof(AP-1 complex Hs) -&gt; exp(PTGS2)</bp:displayName>
 <bp:right rdf:resource="55348d21-5cc2-4c79-a72b-64d1f8244592"/>
</bp:BiochemicalReaction>

<bp:BiochemicalReaction rdf:about="3a1f419c-f808-4133-85ba-200ffafeb9ae">
 <bp:left rdf:resource="c36e15e8-4c35-41eb-966d-cc3686bdedea"/>
 <bp:displayName rdf:datatype="xsd:string">kaof(MAP2K5) -&gt; taof(MEF2 Family Hs)</bp:displayName>
 <bp:right rdf:resource="17f7a9e1-5699-46a7-abb7-89ad0a9985b8"/>
</bp:BiochemicalReaction>

<bp:UnificationXref rdf:about="urn:selventa:UnificationXref:Genstruct:kaof(MAP2K6):6753d6e9-8309-4279-a353-22eecebd74c4">
 <bp:id rdf:datatype="xsd:string">GS3222027</bp:id>
 <bp:db rdf:datatype="xsd:string">Genstruct</bp:db>
</bp:UnificationXref>

<bp:BiochemicalReaction rdf:about="cd89f9f9-04df-4515-b9ee-d732f5b9704c">
 <bp:left rdf:resource="c0b91566-3e39-4cab-a279-3933473cd7bf"/>
 <bp:displayName rdf:datatype="xsd:string">taof(AP-1 complex Hs) -&gt; exp(NOX4)</bp:displayName>
 <bp:right rdf:resource="a072298d-0649-4fb3-b363-a76f7487739e"/>
</bp:BiochemicalReaction>

<bp:BiochemicalReaction rdf:about="493da885-d880-40a2-873c-558f00daeda7">
 <bp:left rdf:resource="9dd7ce52-8601-424e-8fc2-f7fcc2a3e159"/>
 <bp:displayName rdf:datatype="xsd:string">Quercetin =| catof(TXNRD1)</bp:displayName>
 <bp:right rdf:resource="5ff795bd-220a-45a3-b152-f6af8fe20c74"/>
</bp:BiochemicalReaction>

<bp:UnificationXref rdf:about="urn:selventa:UnificationXref:Genstruct:taof(ATF4):da88a8e9-1035-4813-b0a6-b4e49fb2589d">
 <bp:id rdf:datatype="xsd:string">GS3225225</bp:id>
 <bp:db rdf:datatype="xsd:string">Genstruct</bp:db>
</bp:UnificationXref>

<bp:PhysicalEntity rdf:about="4a98d86d-0582-4d2b-9aff-202068b47462">
 <bp:displayName rdf:datatype="xsd:string">DLD:OGDH:DLST</bp:displayName>
 <bp:xref rdf:resource="urn:selventa:UnificationXref:Genstruct:DLD:OGDH:DLST:69bb98c6-5e29-4552-b480-ba3519349f97"/>
</bp:PhysicalEntity>

<bp:UnificationXref rdf:about="urn:selventa:UnificationXref:Genstruct:NFKB1:NFKB2:dc5e30c2-39d6-49e4-95b7-824d9850190a">
 <bp:id rdf:datatype="xsd:string">GS6372177</bp:id>
 <bp:db rdf:datatype="xsd:string">Genstruct</bp:db>
</bp:UnificationXref>

<bp:UnificationXref rdf:about="urn:selventa:UnificationXref:Genstruct:exp(ATF4):3f5bb982-05c5-443a-b2f9-f7fadd8ebf44">
 <bp:id rdf:datatype="xsd:string">GS1321545</bp:id>
 <bp:db rdf:datatype="xsd:string">Genstruct</bp:db>
</bp:UnificationXref>

<bp:MolecularInteraction rdf:about="7e370b11-47c3-4f08-bb83-67e5a8f9fcb6">
 <bp:displayName rdf:datatype="xsd:string">Cell Surface Expression of AQP5 -from- intracellular</bp:displayName>
 <bp:participant rdf:resource="c75b098d-2c98-4b92-8057-8bc8941c32fd"/>
 <bp:participant rdf:resource="51a88765-f7e4-4ad8-9e82-806fabed3469"/>
</bp:MolecularInteraction>

<bp:UnificationXref rdf:about="urn:selventa:UnificationXref:Genstruct:exp(KDR):3b678e23-f1d0-49c2-b20d-e696ecc7304d">
 <bp:id rdf:datatype="xsd:string">GS1361302</bp:id>
 <bp:db rdf:datatype="xsd:string">Genstruct</bp:db>
</bp:UnificationXref>

<bp:MolecularInteraction rdf:about="57925753-a109-4c26-ad81-83446430c02a">
 <bp:displayName rdf:datatype="xsd:string">PLA2G4A:RPS6KA5 -cc- RPS6KA5</bp:displayName>
 <bp:participant rdf:resource="c950ff5a-27aa-439c-a507-4554647f0993"/>
 <bp:participant rdf:resource="f6ebf297-9243-4134-94b7-04ed84789a17"/>
</bp:MolecularInteraction>

<bp:BiochemicalReaction rdf:about="a56a17fa-bcbc-446d-b8c8-a3b0615a4bb1">
 <bp:left rdf:resource="aa1e4499-935a-40c6-bbb5-13c94283974e"/>
 <bp:displayName rdf:datatype="xsd:string">paof(Ppp1r15a) -&gt; protein biosynthesis</bp:displayName>
 <bp:right rdf:resource="c5ecfdeb-b013-4f1f-b268-374ea4bbbc98"/>
</bp:BiochemicalReaction>

<bp:UnificationXref rdf:about="urn:selventa:UnificationXref:Genstruct:kaof(EIF2AK4):1b7955dd-bad8-4d01-8318-cf78b85e6f7c">
 <bp:id rdf:datatype="xsd:string">GS4336540</bp:id>
 <bp:db rdf:datatype="xsd:string">Genstruct</bp:db>
</bp:UnificationXref>

<bp:BiochemicalReaction rdf:about="8ec7193b-89f4-4817-bc55-a5d16d01568a">
 <bp:left rdf:resource="b2e958aa-e417-479d-995c-d41c7d2f83ac"/>
 <bp:displayName rdf:datatype="xsd:string">kaof(MAPK12) =&gt; NFE2L2 P@ST</bp:displayName>
 <bp:right rdf:resource="d825d10f-24fe-44d5-a5dd-50ccc73d3067"/>
</bp:BiochemicalReaction>

<bp:UnificationXref rdf:about="urn:selventa:UnificationXref:Genstruct:IKBKG:80529050-bd63-4d86-b215-502bdf11f372">
 <bp:id rdf:datatype="xsd:string">GS1434514</bp:id>
 <bp:db rdf:datatype="xsd:string">Genstruct</bp:db>
</bp:UnificationXref>

<bp:BiochemicalReaction rdf:about="5f9cd7c3-72cb-45b6-ae9d-0c06672b6030">
 <bp:left rdf:resource="7441a89b-f936-49eb-9152-25bd11ad413f"/>
 <bp:displayName rdf:datatype="xsd:string">AHRR =| taof(ESR1)</bp:displayName>
 <bp:right rdf:resource="b54ae6f2-3f05-4352-afd4-fb084ccc9e78"/>
</bp:BiochemicalReaction>

<bp:BiochemicalReaction rdf:about="082dd420-14d1-4b14-aa0c-fe6ddbe6fdde">
 <bp:left rdf:resource="2c298d0c-8c1c-4a3c-a50c-960062cd4472"/>
 <bp:displayName rdf:datatype="xsd:string">ERN1 -&gt; exp(HSPA5)</bp:displayName>
 <bp:right rdf:resource="ad75e72a-cdeb-47a1-9636-9d899f589f82"/>
</bp:BiochemicalReaction>

<bp:UnificationXref rdf:about="urn:selventa:UnificationXref:Genstruct:CYP1B1:e0d53a48-e5f9-4bf7-9a05-22b056e7ee92">
 <bp:id rdf:datatype="xsd:string">GS1334570</bp:id>
 <bp:db rdf:datatype="xsd:string">Genstruct</bp:db>
</bp:UnificationXref>

<bp:UnificationXref rdf:about="urn:selventa:UnificationXref:Genstruct:DNAJC3:8d065c72-2110-4c0e-b6aa-20f4f9abd943">
 <bp:id rdf:datatype="xsd:string">GS1403053</bp:id>
 <bp:db rdf:datatype="xsd:string">Genstruct</bp:db>
</bp:UnificationXref>

<bp:PhysicalEntity rdf:about="1bd90a9c-05fd-4b46-a58d-3eab3cb50b46">
 <bp:displayName rdf:datatype="xsd:string">FOSL1</bp:displayName>
 <bp:xref rdf:resource="urn:selventa:UnificationXref:Genstruct:FOSL1:b276a9f6-982f-4aec-895b-218c439796cd"/>
</bp:PhysicalEntity>

<bp:UnificationXref rdf:about="urn:selventa:UnificationXref:Genstruct:FOS:6f1d96c5-b05d-4b8f-9e09-aafc7d0b23cc">
 <bp:id rdf:datatype="xsd:string">GS1344525</bp:id>
 <bp:db rdf:datatype="xsd:string">Genstruct</bp:db>
</bp:UnificationXref>

<bp:UnificationXref rdf:about="urn:miriam:entrez:gene:57016:GS1726404:1e95649d-a8da-4e8b-a9f8-941c5df697a1">
 <bp:id rdf:datatype="xsd:string">57016</bp:id>
 <bp:db rdf:datatype="xsd:string">Entrez Gene</bp:db>
</bp:UnificationXref>

<bp:UnificationXref rdf:about="urn:selventa:UnificationXref:Genstruct:catof(SIRT1):c17bd541-6f0d-45c6-bb00-fa85947fca61">
 <bp:id rdf:datatype="xsd:string">GS3241145</bp:id>
 <bp:db rdf:datatype="xsd:string">Genstruct</bp:db>
</bp:UnificationXref>

<bp:BiochemicalReaction rdf:about="258e2d97-d311-471f-b486-26b8df63f1bf">
 <bp:left rdf:resource="beb43284-88bb-431d-81be-24553312dde7"/>
 <bp:displayName rdf:datatype="xsd:string">GSR -cat-&gt; oxof(GSR)</bp:displayName>
 <bp:right rdf:resource="2d43da61-5c49-416c-b91c-e2004dc195b4"/>
</bp:BiochemicalReaction>

<bp:UnificationXref rdf:about="urn:selventa:UnificationXref:Genstruct:TCEB1:5454f495-f72b-43cb-976b-385174284a4e">
 <bp:id rdf:datatype="xsd:string">GS1420321</bp:id>
 <bp:db rdf:datatype="xsd:string">Genstruct</bp:db>
</bp:UnificationXref>

<bp:UnificationXref rdf:about="urn:selventa:UnificationXref:Genstruct:exp(HMOX1):0a8e3bc9-1290-4100-9738-ee2927f769ab">
 <bp:id rdf:datatype="xsd:string">GS1353561</bp:id>
 <bp:db rdf:datatype="xsd:string">Genstruct</bp:db>
</bp:UnificationXref>

<bp:PhysicalEntity rdf:about="60ed4c78-c6bd-4e94-a254-27d74c6c4efa">
 <bp:displayName rdf:datatype="xsd:string">RAC1</bp:displayName>
 <bp:xref rdf:resource="urn:selventa:UnificationXref:Genstruct:RAC1:9f42f569-5557-4f8e-a51b-d6e541ed3e8b"/>
</bp:PhysicalEntity>

<bp:UnificationXref rdf:about="urn:selventa:UnificationXref:Genstruct:ERBB3:a861cefb-6747-4c86-b1f7-f7018ba77569">
 <bp:id rdf:datatype="xsd:string">GS1341520</bp:id>
 <bp:db rdf:datatype="xsd:string">Genstruct</bp:db>
</bp:UnificationXref>

<bp:PhysicalEntity rdf:about="92c31484-a8c6-4f91-acd6-0cdeec07b877">
 <bp:displayName rdf:datatype="xsd:string">tportof(sodium/potassium-exchanging ATPase complex Hs)</bp:displayName>
</bp:PhysicalEntity>

<bp:PhysicalEntity rdf:about="56805201-706f-44a5-b232-f0f0b80bfef0">
 <bp:displayName rdf:datatype="xsd:string">exp(SQSTM1)</bp:displayName>
 <bp:xref rdf:resource="urn:selventa:UnificationXref:Genstruct:exp(SQSTM1):ca47804d-8b30-4b63-a6bd-dc800f948690"/>
 <bp:xref rdf:resource="urn:miriam:entrez:gene:8878:GS1440411:51ce7f99-cd60-42ad-a1a0-a6d20a71f6d2"/>
 <bp:xref rdf:resource="urn:miriam:uniprot:Q13501:GS1440411:0a8471dd-0b75-4048-b886-944cc090bd6f"/>
</bp:PhysicalEntity>

<bp:PhysicalEntity rdf:about="2f08bea3-23f3-4f58-9752-67257ecf5fe2">
 <bp:displayName rdf:datatype="xsd:string">exp(HERPUD1)</bp:displayName>
 <bp:xref rdf:resource="urn:selventa:UnificationXref:Genstruct:exp(HERPUD1):ee7a37c3-709b-4d3d-9b23-ea9ae71a8be1"/>
 <bp:xref rdf:resource="urn:miriam:uniprot:Q15011:GS1450564:57809398-4579-4ea2-9cbd-d4a00bc539cb"/>
 <bp:xref rdf:resource="urn:miriam:entrez:gene:9709:GS1450564:d837da38-5952-45d6-b2df-0b6f69e272fd"/>
</bp:PhysicalEntity>

<bp:BiochemicalReaction rdf:about="c1c6e508-50bc-40fd-bc09-a3513fc20db1">
 <bp:left rdf:resource="dcce1db1-8304-47c9-9d06-09a58963c199"/>
 <bp:displayName rdf:datatype="xsd:string">PFKFB3 -cat-&gt; kaof(PFKFB3)</bp:displayName>
 <bp:right rdf:resource="9e5bd413-9e62-4acb-9e6b-990f86522dea"/>
</bp:BiochemicalReaction>

<bp:BiochemicalReaction rdf:about="91f4e8c6-8d5e-4969-84bb-b3047536dbc1">
 <bp:left rdf:resource="34e67ca9-96d4-4def-9808-06e6fa6f2a84"/>
 <bp:displayName rdf:datatype="xsd:string">Particulate Matter -sub-&gt; Soot</bp:displayName>
 <bp:right rdf:resource="abafb2c6-d623-49df-bcc4-b0f649d288bb"/>
</bp:BiochemicalReaction>

<bp:PhysicalEntity rdf:about="42844d11-416c-486b-af67-8bd490628844">
 <bp:displayName rdf:datatype="xsd:string">EIF2AK3 P@?</bp:displayName>
</bp:PhysicalEntity>

<bp:BiochemicalReaction rdf:about="30cd82e7-2710-4826-8436-d1a4ca4e70fc">
 <bp:left rdf:resource="3dced36f-23cc-415a-9d75-bd4169539ace"/>
 <bp:displayName rdf:datatype="xsd:string">response to hypoxia -&gt; kaof(AMP-activated protein kinase complex Hs)</bp:displayName>
 <bp:right rdf:resource="bcd722eb-3995-44ff-99a0-7fc3d6386472"/>
</bp:BiochemicalReaction>

<bp:BiochemicalReaction rdf:about="13690cb5-6e57-4950-8030-da618d01adb5">
 <bp:left rdf:resource="e985792c-0f92-4e02-8449-a0820b9df2ca"/>
 <bp:displayName rdf:datatype="xsd:string">tportof(CFTR) -| Glutathione</bp:displayName>
 <bp:right rdf:resource="530b24b8-7cc7-467e-9004-9505e8d1a989"/>
</bp:BiochemicalReaction>

<bp:PhysicalEntity rdf:about="7af991d9-35da-41ce-acfc-6d1dc11ebecb">
 <bp:displayName rdf:datatype="xsd:string">kaof(EIF2AK4)</bp:displayName>
 <bp:xref rdf:resource="urn:miriam:uniprot:Q9P2K8:GS4336540:e0c6585d-4f87-4d96-a2cf-bd74002aa9ad"/>
 <bp:xref rdf:resource="urn:miriam:entrez:gene:440275:GS4336540:7e30c556-7b49-4c65-bafc-244901167a9e"/>
 <bp:xref rdf:resource="urn:selventa:UnificationXref:Genstruct:kaof(EIF2AK4):1b7955dd-bad8-4d01-8318-cf78b85e6f7c"/>
</bp:PhysicalEntity>

<bp:BiochemicalReaction rdf:about="7fd49352-590a-416d-88d1-a13706ea76ff">
 <bp:left rdf:resource="8415c7e1-74fe-4468-9983-c6f94eef9b43"/>
 <bp:displayName rdf:datatype="xsd:string">Curcumin -&gt; catof(SIRT1)</bp:displayName>
 <bp:right rdf:resource="d6dd7ec5-b144-40d9-8f94-5f3d49b36bf8"/>
</bp:BiochemicalReaction>

<bp:UnificationXref rdf:about="urn:selventa:UnificationXref:Genstruct:GCLM:GCLC:92750ff8-2b4b-4dcf-a803-18eac605d0e7">
 <bp:id rdf:datatype="xsd:string">GS7670327</bp:id>
 <bp:db rdf:datatype="xsd:string">Genstruct</bp:db>
</bp:UnificationXref>

<bp:UnificationXref rdf:about="urn:selventa:UnificationXref:Genstruct:exp(HSPA5):0bbf3f17-62f9-40a4-9488-b800606142de">
 <bp:id rdf:datatype="xsd:string">GS1355117</bp:id>
 <bp:db rdf:datatype="xsd:string">Genstruct</bp:db>
</bp:UnificationXref>

<bp:BiochemicalReaction rdf:about="b505e1d0-e455-47fd-88a1-7b3ad725ce73">
 <bp:left rdf:resource="34e67ca9-96d4-4def-9808-06e6fa6f2a84"/>
 <bp:displayName rdf:datatype="xsd:string">Particulate Matter -&gt; kaof(EIF2AK3)</bp:displayName>
 <bp:right rdf:resource="d35cafb4-4dbb-465c-9539-cf12fecae322"/>
</bp:BiochemicalReaction>

<bp:PhysicalEntity rdf:about="6505091c-64a5-4494-8942-62c72497e685">
 <bp:displayName rdf:datatype="xsd:string">endothelial barrier function</bp:displayName>
 <bp:xref rdf:resource="urn:selventa:UnificationXref:Genstruct:endothelial barrier function:68126e64-364f-4bff-9b0f-1ff44de6eda4"/>
</bp:PhysicalEntity>

<bp:UnificationXref rdf:about="urn:selventa:UnificationXref:Genstruct:response to unfolded protein:a03a048b-c8ff-4967-86d3-e9a4fd2d401f">
 <bp:id rdf:datatype="xsd:string">GS36652</bp:id>
 <bp:db rdf:datatype="xsd:string">Genstruct</bp:db>
</bp:UnificationXref>

<bp:UnificationXref rdf:about="urn:miriam:uniprot:Q96L42:GS3222216:f822ebb1-5d67-4ae0-bf99-ffd7d05a406c">
 <bp:id rdf:datatype="xsd:string">Q96L42</bp:id>
 <bp:db rdf:datatype="xsd:string">UniProt</bp:db>
</bp:UnificationXref>

<bp:MolecularInteraction rdf:about="771b35bf-ca55-4022-986d-fe92b676dff2">
 <bp:displayName rdf:datatype="xsd:string">Cell Surface Expression of AQP5 -to- cell surface</bp:displayName>
 <bp:participant rdf:resource="c570062c-83af-43aa-b2c6-b1763f7efbe8"/>
 <bp:participant rdf:resource="51a88765-f7e4-4ad8-9e82-806fabed3469"/>
</bp:MolecularInteraction>

<bp:UnificationXref rdf:about="urn:miriam:uniprot:P04179:GS3247107:c167e29e-547d-4d9d-9c7a-12d98bcd9f47">
 <bp:id rdf:datatype="xsd:string">P04179</bp:id>
 <bp:db rdf:datatype="xsd:string">UniProt</bp:db>
</bp:UnificationXref>

<bp:UnificationXref rdf:about="urn:selventa:UnificationXref:Genstruct:MBTPS1:2ced5aa1-9395-4f88-9f8a-1ea02331aae9">
 <bp:id rdf:datatype="xsd:string">GS1436617</bp:id>
 <bp:db rdf:datatype="xsd:string">Genstruct</bp:db>
</bp:UnificationXref>

<bp:UnificationXref rdf:about="urn:miriam:uniprot:Q14703:GS3242071:90944151-93db-445a-9095-1e1f7b28b0b6">
 <bp:id rdf:datatype="xsd:string">Q14703</bp:id>
 <bp:db rdf:datatype="xsd:string">UniProt</bp:db>
</bp:UnificationXref>

<bp:UnificationXref rdf:about="urn:selventa:UnificationXref:Genstruct:Deferoxamine:532cbb46-0b83-468d-b574-7b23755f8d08">
 <bp:id rdf:datatype="xsd:string">GS43267</bp:id>
 <bp:db rdf:datatype="xsd:string">Genstruct</bp:db>
</bp:UnificationXref>

<bp:UnificationXref rdf:about="urn:selventa:UnificationXref:Genstruct:BNIP3:2ba8d1f7-9e91-423c-8ded-f103736380a6">
 <bp:id rdf:datatype="xsd:string">GS1323534</bp:id>
 <bp:db rdf:datatype="xsd:string">Genstruct</bp:db>
</bp:UnificationXref>

<bp:UnificationXref rdf:about="urn:selventa:UnificationXref:Genstruct:kaof(RPS6KB1):21eb101f-ffc1-452a-91c1-bca8428ab7ec">
 <bp:id rdf:datatype="xsd:string">GS3243677</bp:id>
 <bp:db rdf:datatype="xsd:string">Genstruct</bp:db>
</bp:UnificationXref>

<bp:BiochemicalReaction rdf:about="86c736c6-a37c-4ff8-be28-f9dbcc7d806b">
 <bp:left rdf:resource="8c3443f5-9244-48f2-a970-bc21b813267c"/>
 <bp:displayName rdf:datatype="xsd:string">degradationof(NFE2L2) =| NFE2L2</bp:displayName>
 <bp:right rdf:resource="489614ad-a883-4e77-8417-8050dc319215"/>
</bp:BiochemicalReaction>

<bp:UnificationXref rdf:about="urn:miriam:uniprot:Q9GZT9:GS3366715:4e089750-f4fe-4694-9e43-8cdb3832e561">
 <bp:id rdf:datatype="xsd:string">Q9GZT9</bp:id>
 <bp:db rdf:datatype="xsd:string">UniProt</bp:db>
</bp:UnificationXref>

<bp:BiochemicalReaction rdf:about="43dab6ea-84a8-442a-974f-2c06e5916574">
 <bp:left rdf:resource="c607c949-3ff1-4fe6-ad67-54321287358a"/>
 <bp:displayName rdf:datatype="xsd:string">IkappaB kinase complex Hs -sub-&gt; IKBKG</bp:displayName>
 <bp:right rdf:resource="fd091567-7bcc-4f7e-9393-41bd2a2ab8e9"/>
</bp:BiochemicalReaction>

<bp:BiochemicalReaction rdf:about="56864d63-e6f1-4b8d-805c-e0f06e941beb">
 <bp:left rdf:resource="bd3a77df-6f54-4364-9f68-6a5abeb9c095"/>
 <bp:displayName rdf:datatype="xsd:string">kaof(MAPK14) -&gt; taof(STAT1)</bp:displayName>
 <bp:right rdf:resource="3d104f77-49d9-411e-ba9c-316120049855"/>
</bp:BiochemicalReaction>

<bp:UnificationXref rdf:about="urn:miriam:entrez:gene:4088:GS3224667:fb5baad7-22ff-4403-94ee-dc86e488fe85">
 <bp:id rdf:datatype="xsd:string">4088</bp:id>
 <bp:db rdf:datatype="xsd:string">Entrez Gene</bp:db>
</bp:UnificationXref>

<bp:UnificationXref rdf:about="urn:selventa:UnificationXref:Genstruct:PPARG:969aec2b-28a1-4662-9a0b-3a7679d3f751">
 <bp:id rdf:datatype="xsd:string">GS1401333</bp:id>
 <bp:db rdf:datatype="xsd:string">Genstruct</bp:db>
</bp:UnificationXref>

<bp:BiochemicalReaction rdf:about="233d3e3a-b9f2-4588-af96-4723db1d2033">
 <bp:left rdf:resource="1ce01cfc-d0f5-46d3-b2e0-b40a8d7858f9"/>
 <bp:displayName rdf:datatype="xsd:string">kaof(JNK family Hs) -sub-&gt; kaof(MAPK9)</bp:displayName>
 <bp:right rdf:resource="866459e4-e60a-45f0-87b4-6e06b4f5aede"/>
</bp:BiochemicalReaction>

<bp:BiochemicalReaction rdf:about="edf629ff-9aab-4a34-9713-dd8613350c7d">
 <bp:left rdf:resource="5ff795bd-220a-45a3-b152-f6af8fe20c74"/>
 <bp:displayName rdf:datatype="xsd:string">catof(TXNRD1) -| Reactive Oxygen Species</bp:displayName>
 <bp:right rdf:resource="e6d4254e-a3b8-48c3-8e50-59e630d6fc87"/>
</bp:BiochemicalReaction>

<bp:BiochemicalReaction rdf:about="446d4df3-7625-46f0-8c8e-e9eefd067a62">
 <bp:left rdf:resource="9eff4587-a70f-4453-bd49-e0f38dc03f4a"/>
 <bp:displayName rdf:datatype="xsd:string">kaof(SRC family Hs) -&gt; CTTN:NCF1</bp:displayName>
 <bp:right rdf:resource="30af6aaf-fe29-4a0d-b0b2-e5aad4b8a718"/>
</bp:BiochemicalReaction>

<bp:UnificationXref rdf:about="urn:miriam:entrez:gene:2149:GS3363415:0d5e3b24-3883-4001-87a1-465e625f2245">
 <bp:id rdf:datatype="xsd:string">2149</bp:id>
 <bp:db rdf:datatype="xsd:string">Entrez Gene</bp:db>
</bp:UnificationXref>

<bp:UnificationXref rdf:about="urn:miriam:entrez:gene:4217:GS3466763:6000de40-bc49-49dc-a24c-d779f5faef40">
 <bp:id rdf:datatype="xsd:string">4217</bp:id>
 <bp:db rdf:datatype="xsd:string">Entrez Gene</bp:db>
</bp:UnificationXref>

<bp:UnificationXref rdf:about="urn:miriam:uniprot:P29972:GS1320551:d6c68ba9-4d91-408f-894b-d99c84394318">
 <bp:id rdf:datatype="xsd:string">P29972</bp:id>
 <bp:db rdf:datatype="xsd:string">UniProt</bp:db>
</bp:UnificationXref>

<bp:MolecularInteraction rdf:about="2df0112a-31bb-455c-86d3-5852daee1fe6">
 <bp:displayName rdf:datatype="xsd:string">sec(TGFB1) -translocates-* TGFB1</bp:displayName>
 <bp:participant rdf:resource="828d4e92-1966-4730-9b30-25efdc107cba"/>
 <bp:participant rdf:resource="6054e0f6-5401-41a1-9ac8-e85602f9223a"/>
</bp:MolecularInteraction>

<bp:BiochemicalReaction rdf:about="a09defbe-f998-4d2f-b2d7-88e0776aeb06">
 <bp:left rdf:resource="853c46be-9eb1-4e42-babd-ef2f0d56f043"/>
 <bp:displayName rdf:datatype="xsd:string">H6PD -cat-&gt; catof(H6PD)</bp:displayName>
 <bp:right rdf:resource="27bb5f8f-7ce7-4653-a169-b83fc3b40419"/>
</bp:BiochemicalReaction>

<bp:BiochemicalReaction rdf:about="00578558-6398-405d-b9c9-a82ab5eeeba8">
 <bp:left rdf:resource="4e7ab836-8e57-4f75-b1a9-1c20af159936"/>
 <bp:displayName rdf:datatype="xsd:string">catof(NOS2) =&gt; Nitric oxide</bp:displayName>
 <bp:right rdf:resource="62187b28-065f-46ba-801a-45af244be15b"/>
</bp:BiochemicalReaction>

<bp:PhysicalEntity rdf:about="5e6fefa5-5ae2-47c5-9599-335a33d84d0b">
 <bp:displayName rdf:datatype="xsd:string">taof(EPAS1)</bp:displayName>
 <bp:xref rdf:resource="urn:miriam:entrez:gene:2034:GS3343500:466dc643-586d-4085-ae9e-31a087398c56"/>
 <bp:xref rdf:resource="urn:miriam:uniprot:Q99814:GS3343500:7973777b-0c43-4620-a31e-c25e477b0d91"/>
 <bp:xref rdf:resource="urn:selventa:UnificationXref:Genstruct:taof(EPAS1):d8c0b5e1-d996-4813-a01e-766446a557ab"/>
 <bp:xref rdf:resource="urn:miriam:uniprot:Q16534:GS3343500:1bc70a19-937e-49af-95fe-1545fdcb1d46"/>
</bp:PhysicalEntity>

<bp:BiochemicalReaction rdf:about="b198b98a-3220-4d65-9b66-cb2336175b27">
 <bp:left rdf:resource="3f5ba0bd-49d3-4124-92c8-db8ec4217088"/>
 <bp:displayName rdf:datatype="xsd:string">PECAM1 -&gt; FN1</bp:displayName>
 <bp:right rdf:resource="3e448154-90c2-4f6e-a04c-ca9bb846e7ac"/>
</bp:BiochemicalReaction>

<bp:BiochemicalReaction rdf:about="7e2b8ca0-8036-4cb7-a076-8ea7c333eaf9">
 <bp:left rdf:resource="af27de51-0279-4b8f-a6e5-df67394ab081"/>
 <bp:displayName rdf:datatype="xsd:string">NOX5 -cat-&gt; oxof(NOX5)</bp:displayName>
 <bp:right rdf:resource="b492b772-bec0-476b-bdcf-7b65b7bb1595"/>
</bp:BiochemicalReaction>

<bp:BiochemicalReaction rdf:about="a7d56bdd-b5bb-4d1b-9a5b-2fc05b4d26ab">
 <bp:left rdf:resource="f9f7f881-bfa7-426b-8716-4525b008a6ae"/>
 <bp:displayName rdf:datatype="xsd:string">catof(PRDX2) -| Hydrogen peroxide</bp:displayName>
 <bp:right rdf:resource="d7c39a74-ebae-4ea5-aad0-6421d8308b4e"/>
</bp:BiochemicalReaction>

<bp:BiochemicalReaction rdf:about="6100baea-9b87-42d4-8859-be2366d95b8d">
 <bp:left rdf:resource="df3993c8-1250-4db7-b337-ac936d05f77f"/>
 <bp:displayName rdf:datatype="xsd:string">EDN1 -&gt; Reactive Oxygen Species</bp:displayName>
 <bp:right rdf:resource="e6d4254e-a3b8-48c3-8e50-59e630d6fc87"/>
</bp:BiochemicalReaction>

<bp:BiochemicalReaction rdf:about="b000eb5d-7ed2-4c99-b173-fb7b9b8e3be4">
 <bp:left rdf:resource="82e20f9b-b369-4d82-b46a-34bde5453b25"/>
 <bp:displayName rdf:datatype="xsd:string">laminar shear stress -| NOS3 A@?</bp:displayName>
 <bp:right rdf:resource="17e483c4-be4c-487a-8faa-143420513084"/>
</bp:BiochemicalReaction>

<bp:PhysicalEntity rdf:about="cec508c1-e28c-4b8a-a2bf-837d300189e1">
 <bp:displayName rdf:datatype="xsd:string">HMGCR P@?</bp:displayName>
</bp:PhysicalEntity>

<bp:UnificationXref rdf:about="urn:selventa:UnificationXref:Genstruct:catof(PRDX2):2cf71bac-e203-4246-8125-96feb8267ec8">
 <bp:id rdf:datatype="xsd:string">GS4363542</bp:id>
 <bp:db rdf:datatype="xsd:string">Genstruct</bp:db>
</bp:UnificationXref>

<bp:PhysicalEntity rdf:about="becdb7d4-b690-4141-9179-d600361618e2">
 <bp:displayName rdf:datatype="xsd:string">oxof(NADPH oxidase complex Hs)</bp:displayName>
 <bp:xref rdf:resource="urn:selventa:UnificationXref:Genstruct:oxof(NADPH oxidase complex Hs):308dca4f-53d2-48f6-9fb9-12ef98d2a801"/>
</bp:PhysicalEntity>

<bp:PhysicalEntity rdf:about="71ae8842-fec3-479c-b40a-7ee61eb8aaba">
 <bp:displayName rdf:datatype="xsd:string">ATF6</bp:displayName>
 <bp:xref rdf:resource="urn:selventa:UnificationXref:Genstruct:ATF6:49f25618-ed97-4302-b6b2-d2b318ecfcd1"/>
</bp:PhysicalEntity>

<bp:BiochemicalReaction rdf:about="644ca11b-e870-4972-b1d3-cf9924db9e8c">
 <bp:left rdf:resource="83c8dcda-1cdf-4a6c-a186-7239c5ddb25d"/>
 <bp:displayName rdf:datatype="xsd:string">catof(MBTPS1) -&gt; taof(ATF6)</bp:displayName>
 <bp:right rdf:resource="296f47e8-a386-4cee-8d5e-3a5d5f4e32e0"/>
</bp:BiochemicalReaction>

<bp:BiochemicalReaction rdf:about="0099a420-86a6-4bcc-bd2d-3df48758924f">
 <bp:left rdf:resource="ffb579d2-b032-4e04-8f20-f9f2cac2b4fb"/>
 <bp:displayName rdf:datatype="xsd:string">ELAVL1 -&gt; ICAM1</bp:displayName>
 <bp:right rdf:resource="7f31c86d-22e1-4b9c-8e12-3c69634ced9f"/>
</bp:BiochemicalReaction>

<bp:BiochemicalReaction rdf:about="e0d7a7a6-7bd1-4f12-825a-ee9079d9f725">
 <bp:left rdf:resource="921999a7-2c59-4000-b029-eed7f777a817"/>
 <bp:displayName rdf:datatype="xsd:string">kaof(MAPK8) =&gt; taof(AP-1 complex Hs)</bp:displayName>
 <bp:right rdf:resource="c0b91566-3e39-4cab-a279-3933473cd7bf"/>
</bp:BiochemicalReaction>

<bp:MolecularInteraction rdf:about="b8956999-355d-40c5-8fe8-e8eeee29e64e">
 <bp:displayName rdf:datatype="xsd:string">VHL:TCEB2:TCEB1:CUL2:RBX1:UBE2 Family Hs -cc- TCEB1</bp:displayName>
 <bp:participant rdf:resource="5ec1241e-8828-4549-8987-11200b7c9d4c"/>
 <bp:participant rdf:resource="83f8a5aa-1e0e-4440-86ef-2dd14226d9c5"/>
</bp:MolecularInteraction>

<bp:PhysicalEntity rdf:about="1dfff8cb-54d4-4678-bb0a-0ed7bcadf2f1">
 <bp:displayName rdf:datatype="xsd:string">MAPK8</bp:displayName>
 <bp:xref rdf:resource="urn:selventa:UnificationXref:Genstruct:MAPK8:f37a5053-d8ae-461c-a30b-e86fc562ca8b"/>
</bp:PhysicalEntity>

<bp:UnificationXref rdf:about="urn:selventa:UnificationXref:Genstruct:Thioredoxin:3bb3dcb9-29a4-4405-b831-8d259c649369">
 <bp:id rdf:datatype="xsd:string">GS446244</bp:id>
 <bp:db rdf:datatype="xsd:string">Genstruct</bp:db>
</bp:UnificationXref>

<bp:BiochemicalReaction rdf:about="969982a6-de10-4fd2-999e-aec013ee12d0">
 <bp:left rdf:resource="f68ea7df-8d6e-458e-867a-cfda1c48d67b"/>
 <bp:displayName rdf:datatype="xsd:string">NOS3 -cat-&gt; catof(NOS3)</bp:displayName>
 <bp:right rdf:resource="faab2fa5-8087-4096-a116-40adfb27acad"/>
</bp:BiochemicalReaction>

<bp:BiochemicalReaction rdf:about="17bd34de-6d37-4363-8139-6a7447540b65">
 <bp:left rdf:resource="ba77cca1-73ff-45eb-9247-f298b907afb1"/>
 <bp:displayName rdf:datatype="xsd:string">MAPK8 P@Y185 =&gt; kaof(MAPK8)</bp:displayName>
 <bp:right rdf:resource="921999a7-2c59-4000-b029-eed7f777a817"/>
</bp:BiochemicalReaction>

<bp:PhysicalEntity rdf:about="4c875556-0149-41c2-b978-473e20372571">
 <bp:displayName rdf:datatype="xsd:string">sec(VEGFA)</bp:displayName>
 <bp:xref rdf:resource="urn:selventa:UnificationXref:Genstruct:sec(VEGFA):6b22f1fb-5453-4a18-8381-0e284bb3cbb9"/>
</bp:PhysicalEntity>

<bp:BiochemicalReaction rdf:about="e75e8004-73e4-46d1-95c7-b13a4946dda2">
 <bp:left rdf:resource="d67f12e6-6daf-4090-a9b6-2c95009788de"/>
 <bp:displayName rdf:datatype="xsd:string">ERK Family Hs -sub-&gt; MAPK1</bp:displayName>
 <bp:right rdf:resource="d618e18f-da91-4f78-9b24-fa4ff21da580"/>
</bp:BiochemicalReaction>

<bp:UnificationXref rdf:about="urn:selventa:UnificationXref:Genstruct:EIF2S1:9f183155-7298-4a1a-8494-36a87ce65a96">
 <bp:id rdf:datatype="xsd:string">GS1340462</bp:id>
 <bp:db rdf:datatype="xsd:string">Genstruct</bp:db>
</bp:UnificationXref>

<bp:PhysicalEntity rdf:about="602b4ffa-c2ea-469d-ab7d-a3af1ac2488e">
 <bp:displayName rdf:datatype="xsd:string">HDAC5:MEF2 family Hs</bp:displayName>
</bp:PhysicalEntity>

<bp:PhysicalEntity rdf:about="1e94bd5b-5c50-457d-aad6-245a817694be">
 <bp:displayName rdf:datatype="xsd:string">exp(AKR1C3)</bp:displayName>
 <bp:xref rdf:resource="urn:miriam:entrez:gene:8644:GS1435744:fbd7ad58-49bb-45f3-a269-03f60556cead"/>
 <bp:xref rdf:resource="urn:miriam:uniprot:P42330:GS1435744:19c8f4d2-3b1e-428a-b744-49edca495eb6"/>
 <bp:xref rdf:resource="urn:selventa:UnificationXref:Genstruct:exp(AKR1C3):cd6c947f-f290-4483-9ce9-879d34c06e3a"/>
</bp:PhysicalEntity>

<bp:UnificationXref rdf:about="urn:miriam:entrez:gene:8720:GS3242071:59b4a4f6-2e72-4dc2-91e3-86aa46f5d86e">
 <bp:id rdf:datatype="xsd:string">8720</bp:id>
 <bp:db rdf:datatype="xsd:string">Entrez Gene</bp:db>
</bp:UnificationXref>

<bp:PhysicalEntity rdf:about="7393d3a3-30ae-447c-a198-58b66609db62">
 <bp:displayName rdf:datatype="xsd:string">NFKBIA</bp:displayName>
 <bp:xref rdf:resource="urn:selventa:UnificationXref:Genstruct:NFKBIA:ac6c4e7b-949d-4700-ab54-43c04776fd18"/>
</bp:PhysicalEntity>

<bp:BiochemicalReaction rdf:about="e30c6455-37b6-478f-9071-0eef27d1e155">
 <bp:left rdf:resource="7ed1a187-1c82-4a17-bc25-0b47699fa73a"/>
 <bp:displayName rdf:datatype="xsd:string">Diesel exhaust particles -&gt; catof(CYP1A2)</bp:displayName>
 <bp:right rdf:resource="31a03221-319a-4665-9dc1-a19c0cb3f8da"/>
</bp:BiochemicalReaction>

<bp:BiochemicalReaction rdf:about="a3952c3a-db64-4018-a83e-79368962e3e2">
 <bp:left rdf:resource="a2945f4a-94ff-416e-a08c-ea3dbf169e9c"/>
 <bp:displayName rdf:datatype="xsd:string">taof(HIF1A) -&gt; exp(INHBA)</bp:displayName>
 <bp:right rdf:resource="7b192563-347a-4e69-a80b-a3e4f25ad5ef"/>
</bp:BiochemicalReaction>

<bp:UnificationXref rdf:about="urn:miriam:uniprot:Q16881:GS1423650:0c6da80b-afd9-4bf4-aa27-ce2765c8eacc">
 <bp:id rdf:datatype="xsd:string">Q16881</bp:id>
 <bp:db rdf:datatype="xsd:string">UniProt</bp:db>
</bp:UnificationXref>

<bp:UnificationXref rdf:about="urn:miriam:entrez:gene:342977:GS1373032:fae9cdc2-50b6-4318-94bd-89a97394bc17">
 <bp:id rdf:datatype="xsd:string">342977</bp:id>
 <bp:db rdf:datatype="xsd:string">Entrez Gene</bp:db>
</bp:UnificationXref>

<bp:UnificationXref rdf:about="urn:miriam:uniprot:Q05513:GS3230234:aa2bcbfc-b4c7-4cf1-b913-0174b20d1a78">
 <bp:id rdf:datatype="xsd:string">Q05513</bp:id>
 <bp:db rdf:datatype="xsd:string">UniProt</bp:db>
</bp:UnificationXref>

<bp:PhysicalEntity rdf:about="01279c52-c1dc-44bc-ac3e-3c7b78ff10b7">
 <bp:displayName rdf:datatype="xsd:string">NFAT5</bp:displayName>
 <bp:xref rdf:resource="urn:selventa:UnificationXref:Genstruct:NFAT5:741fd66b-dc89-4bcb-be29-54abcf1e9e05"/>
</bp:PhysicalEntity>

<bp:UnificationXref rdf:about="urn:selventa:UnificationXref:Genstruct:EIF2AK2:60060075-4e8f-4bcb-ad74-be35e7c834b0">
 <bp:id rdf:datatype="xsd:string">GS1403045</bp:id>
 <bp:db rdf:datatype="xsd:string">Genstruct</bp:db>
</bp:UnificationXref>

<bp:PhysicalEntity rdf:about="2bdb4442-1336-4330-a953-c0e413ac920f">
 <bp:displayName rdf:datatype="xsd:string">NFE2L2:MAFG</bp:displayName>
 <bp:xref rdf:resource="urn:selventa:UnificationXref:Genstruct:NFE2L2:MAFG:3f1c4493-10aa-4d6b-8b53-0df18951d884"/>
</bp:PhysicalEntity>

<bp:BiochemicalReaction rdf:about="90ee523e-e3ea-4c4b-81c3-461c851e5a58">
 <bp:left rdf:resource="bcd722eb-3995-44ff-99a0-7fc3d6386472"/>
 <bp:displayName rdf:datatype="xsd:string">kaof(AMP-activated protein kinase complex Hs) -| tportof(ENaC Complex Mm)</bp:displayName>
 <bp:right rdf:resource="b316ff5f-866a-4b08-a52f-01ea208525fa"/>
</bp:BiochemicalReaction>

<bp:MolecularInteraction rdf:about="b46ab9b8-fa4b-442f-ace4-ba81c657fc59">
 <bp:displayName rdf:datatype="xsd:string">JUN:NFE2L1 -cc- NFE2L1</bp:displayName>
 <bp:participant rdf:resource="66b69586-25d6-4dd6-bf40-e80e0cd92e63"/>
 <bp:participant rdf:resource="38428c0d-9d2a-4ee1-8ccd-30cb17a4a8d3"/>
</bp:MolecularInteraction>

<bp:BiochemicalReaction rdf:about="f95ccb2c-0b96-4706-a6c5-d705b298da08">
 <bp:left rdf:resource="cceb51ea-84e8-4023-9715-5b4222c9896c"/>
 <bp:displayName rdf:datatype="xsd:string">catof(respiratory chain complex II) -&gt; Superoxides</bp:displayName>
 <bp:right rdf:resource="2b71d2dd-99f3-4920-87a9-760311a18ee1"/>
</bp:BiochemicalReaction>

<bp:PhysicalEntity rdf:about="7ec07c1b-0257-4aea-a862-4ca4eb477c62">
 <bp:displayName rdf:datatype="xsd:string">degradationof(NFKBIA)</bp:displayName>
</bp:PhysicalEntity>

<bp:BiochemicalReaction rdf:about="bac26dd7-5532-400a-8d2b-27b453061713">
 <bp:left rdf:resource="5f92c13f-f0e1-4355-b17f-82f2c100a5ba"/>
 <bp:displayName rdf:datatype="xsd:string">sodium/potassium-exchanging ATPase complex -cat-&gt; catof(sodium/potassium-exchanging ATPase complex)</bp:displayName>
 <bp:right rdf:resource="0367d906-163a-44f0-b9db-571c664781e9"/>
</bp:BiochemicalReaction>

<bp:BiochemicalReaction rdf:about="eb39e1f8-3ac6-453f-9ec6-78f46d71b788">
 <bp:left rdf:resource="4d1fa324-c4ed-4b58-b8e1-8c09984ac99a"/>
 <bp:displayName rdf:datatype="xsd:string">TSC1:TSC2:DOCK7 -cat-&gt; catof(TSC1:TSC2)</bp:displayName>
 <bp:right rdf:resource="df1aa8f3-f8cf-4bd6-927d-44c9c3b1313e"/>
</bp:BiochemicalReaction>

<bp:BiochemicalReaction rdf:about="fbd53415-f4e8-43d2-a393-e199a8faf8af">
 <bp:left rdf:resource="bcd722eb-3995-44ff-99a0-7fc3d6386472"/>
 <bp:displayName rdf:datatype="xsd:string">kaof(AMP-activated protein kinase complex Hs) =&gt; kaof(PFKFB3)</bp:displayName>
 <bp:right rdf:resource="9e5bd413-9e62-4acb-9e6b-990f86522dea"/>
</bp:BiochemicalReaction>

<bp:BiochemicalReaction rdf:about="452da4da-b0f3-45e5-a4fd-ef91e0757fa3">
 <bp:left rdf:resource="42339400-7393-42bd-8d37-46be8e9b5cdd"/>
 <bp:displayName rdf:datatype="xsd:string">Acrolein -&gt; MAPK9 P@T183</bp:displayName>
 <bp:right rdf:resource="032cb997-bb49-480b-9659-9eed4d6399f8"/>
</bp:BiochemicalReaction>

<bp:BiochemicalReaction rdf:about="ca3a9730-8ecc-45aa-b259-20557150067c">
 <bp:left rdf:resource="8dbcdba1-8815-4230-9896-77d26d4201fc"/>
 <bp:displayName rdf:datatype="xsd:string">taof(NFE2L2) -&gt; exp(AKR1C1)</bp:displayName>
 <bp:right rdf:resource="38045309-2088-4b29-a149-15e985cd2699"/>
</bp:BiochemicalReaction>

<bp:UnificationXref rdf:about="urn:selventa:UnificationXref:Genstruct:Soot:c854b8e1-9639-43fc-9da6-e66e16179e3c">
 <bp:id rdf:datatype="xsd:string">GS7723277</bp:id>
 <bp:db rdf:datatype="xsd:string">Genstruct</bp:db>
</bp:UnificationXref>

<bp:BiochemicalReaction rdf:about="f281828d-dcc1-41d0-97bd-0d07e79fac73">
 <bp:left rdf:resource="cf93cc78-2f00-4ebd-afa4-b7add5985f96"/>
 <bp:displayName rdf:datatype="xsd:string">catof(MBTPS2) -&gt; taof(ATF6)</bp:displayName>
 <bp:right rdf:resource="296f47e8-a386-4cee-8d5e-3a5d5f4e32e0"/>
</bp:BiochemicalReaction>

<bp:UnificationXref rdf:about="urn:miriam:uniprot:P15559:GS1336117:de36ce5a-6d3b-4630-ac54-3d21f33190d3">
 <bp:id rdf:datatype="xsd:string">P15559</bp:id>
 <bp:db rdf:datatype="xsd:string">UniProt</bp:db>
</bp:UnificationXref>

<bp:UnificationXref rdf:about="urn:selventa:UnificationXref:Genstruct:NOX1:f78b05f0-7cc8-4032-9beb-b7780dbea90d">
 <bp:id rdf:datatype="xsd:string">GS1635712</bp:id>
 <bp:db rdf:datatype="xsd:string">Genstruct</bp:db>
</bp:UnificationXref>

<bp:BiochemicalReaction rdf:about="a3cdc1e7-a718-418e-be58-c9bb691dd946">
 <bp:left rdf:resource="71b79608-70a9-4e24-8d7a-f5ef4b3afbc2"/>
 <bp:displayName rdf:datatype="xsd:string">kaof(MAP3K5) =&gt; kaof(MAP2K4)</bp:displayName>
 <bp:right rdf:resource="4516862e-6b5c-4159-9163-078ffaf97f89"/>
</bp:BiochemicalReaction>

<bp:PhysicalEntity rdf:about="18b8806f-1363-4984-84bb-0e3ed053d325">
 <bp:displayName rdf:datatype="xsd:string">FRAP1:RICTOR:GBL</bp:displayName>
 <bp:xref rdf:resource="urn:selventa:UnificationXref:Genstruct:FRAP1:RICTOR:GBL:da00b763-cda1-45e9-b0d6-6ff70abe83c0"/>
</bp:PhysicalEntity>

<bp:UnificationXref rdf:about="urn:selventa:UnificationXref:Genstruct:KEAP1:03f47700-10e1-4bac-adf9-69a966fe973f">
 <bp:id rdf:datatype="xsd:string">GS1451767</bp:id>
 <bp:db rdf:datatype="xsd:string">Genstruct</bp:db>
</bp:UnificationXref>

<bp:UnificationXref rdf:about="urn:miriam:entrez:gene:5621:GS7063503:6ca1fb51-45cc-4a24-a81b-d4238b5b0ceb">
 <bp:id rdf:datatype="xsd:string">5621</bp:id>
 <bp:db rdf:datatype="xsd:string">Entrez Gene</bp:db>
</bp:UnificationXref>

<bp:MolecularInteraction rdf:about="d0e57e60-67fa-49a0-92ba-ce9cec1940dd">
 <bp:displayName rdf:datatype="xsd:string">NADPH oxidase complex Hs -cc- NOX3</bp:displayName>
 <bp:participant rdf:resource="ea13622d-90b2-4868-89ac-bd3f171a60d3"/>
 <bp:participant rdf:resource="89232123-9264-4d6e-b120-cf08ae3c4f59"/>
</bp:MolecularInteraction>

<bp:UnificationXref rdf:about="urn:selventa:UnificationXref:Genstruct:Acrolein:68c8295c-cd2f-4b87-9523-71157d1f1a69">
 <bp:id rdf:datatype="xsd:string">GS50463</bp:id>
 <bp:db rdf:datatype="xsd:string">Genstruct</bp:db>
</bp:UnificationXref>

<bp:BiochemicalReaction rdf:about="79d794c3-2eb3-4e7f-9196-cbfb93d400c7">
 <bp:left rdf:resource="6e78fc87-d5aa-4c13-bdc9-7e253f26b26f"/>
 <bp:displayName rdf:datatype="xsd:string">Hyperoxia -&gt; kaof(MAPK1)</bp:displayName>
 <bp:right rdf:resource="bbfd7867-5ec2-4ef1-b4d6-445e50fdde10"/>
</bp:BiochemicalReaction>

<bp:PhysicalEntity rdf:about="af27de51-0279-4b8f-a6e5-df67394ab081">
 <bp:displayName rdf:datatype="xsd:string">NOX5</bp:displayName>
 <bp:xref rdf:resource="urn:selventa:UnificationXref:Genstruct:NOX5:b386d3bd-17ed-4b78-81ba-756a09da8f18"/>
</bp:PhysicalEntity>

<bp:PhysicalEntity rdf:about="797897a7-1a32-493d-a6a3-69b8b7b87656">
 <bp:displayName rdf:datatype="xsd:string">MAPK14 P@Y182</bp:displayName>
</bp:PhysicalEntity>

<bp:UnificationXref rdf:about="urn:selventa:UnificationXref:Genstruct:exp(GCLM):a4734496-18b8-46c2-9c9b-f042783711f8">
 <bp:id rdf:datatype="xsd:string">GS1347165</bp:id>
 <bp:db rdf:datatype="xsd:string">Genstruct</bp:db>
</bp:UnificationXref>

<bp:BiochemicalReaction rdf:about="79eca3e7-90e0-4459-9518-e65eca5ed308">
 <bp:left rdf:resource="1bb882c0-43f8-43b5-b02f-3452a3966acd"/>
 <bp:displayName rdf:datatype="xsd:string">exp(PDK1) -gp-&gt; PDK1</bp:displayName>
 <bp:right rdf:resource="fbe24615-a291-4cc8-9e49-31624b4d141c"/>
</bp:BiochemicalReaction>

<bp:BiochemicalReaction rdf:about="870c0f4d-58b5-4c85-96bb-b96e04553706">
 <bp:left rdf:resource="8dbcdba1-8815-4230-9896-77d26d4201fc"/>
 <bp:displayName rdf:datatype="xsd:string">taof(NFE2L2) -| response to endoplasmic reticulum stress</bp:displayName>
 <bp:right rdf:resource="2844c146-18c3-4774-8f30-ea13690ae59f"/>
</bp:BiochemicalReaction>

<bp:BiochemicalReaction rdf:about="b62608de-6431-4641-8fe9-099d87bb0ddc">
 <bp:left rdf:resource="9dd7ce52-8601-424e-8fc2-f7fcc2a3e159"/>
 <bp:displayName rdf:datatype="xsd:string">Quercetin -&gt; NFE2L2</bp:displayName>
 <bp:right rdf:resource="489614ad-a883-4e77-8417-8050dc319215"/>
</bp:BiochemicalReaction>

<bp:BiochemicalReaction rdf:about="85c106a4-33db-4399-8acb-c8f8849aa5b7">
 <bp:left rdf:resource="9eff4587-a70f-4453-bd49-e0f38dc03f4a"/>
 <bp:displayName rdf:datatype="xsd:string">kaof(SRC family Hs) -&gt; kaof(MAPK1)</bp:displayName>
 <bp:right rdf:resource="bbfd7867-5ec2-4ef1-b4d6-445e50fdde10"/>
</bp:BiochemicalReaction>

<bp:BiochemicalReaction rdf:about="078f3a86-3e44-4b04-8897-3ed96aa1a00e">
 <bp:left rdf:resource="2f6d7c39-09f1-4183-b9e3-b478ea2a7fb5"/>
 <bp:displayName rdf:datatype="xsd:string">exp(GCLM) -gp-&gt; GCLM</bp:displayName>
 <bp:right rdf:resource="9eae8351-1207-4ca2-97c3-4238bd0c33df"/>
</bp:BiochemicalReaction>

<bp:BiochemicalReaction rdf:about="6958fab6-4564-4ce9-89c7-c8ea1bacc536">
 <bp:left rdf:resource="bcd722eb-3995-44ff-99a0-7fc3d6386472"/>
 <bp:displayName rdf:datatype="xsd:string">kaof(AMP-activated protein kinase complex Hs) =&gt; NOS3 P@S1177</bp:displayName>
 <bp:right rdf:resource="52b56f39-58ff-4e69-81f4-236714f6c903"/>
</bp:BiochemicalReaction>

<bp:UnificationXref rdf:about="urn:miriam:entrez:gene:1906:GS1340010:90fa274e-78c3-4802-842f-ad6f71fc7eaf">
 <bp:id rdf:datatype="xsd:string">1906</bp:id>
 <bp:db rdf:datatype="xsd:string">Entrez Gene</bp:db>
</bp:UnificationXref>

<bp:UnificationXref rdf:about="urn:miriam:uniprot:P35354:GS1404405:6f36d737-65e1-4af9-b17a-480a99de1644">
 <bp:id rdf:datatype="xsd:string">P35354</bp:id>
 <bp:db rdf:datatype="xsd:string">UniProt</bp:db>
</bp:UnificationXref>

<bp:UnificationXref rdf:about="urn:selventa:UnificationXref:Genstruct:Reactive Oxygen Species:a1926804-5534-4b61-8356-c50ca7fadad0">
 <bp:id rdf:datatype="xsd:string">GS3161305</bp:id>
 <bp:db rdf:datatype="xsd:string">Genstruct</bp:db>
</bp:UnificationXref>

<bp:MolecularInteraction rdf:about="b1416ddd-edbc-45af-aba1-e521cb478fb8">
 <bp:displayName rdf:datatype="xsd:string">NADPH oxidase complex Hs -cc- DUOX2</bp:displayName>
 <bp:participant rdf:resource="b5361ba9-ed2b-4927-afd2-883da2bb2436"/>
 <bp:participant rdf:resource="89232123-9264-4d6e-b120-cf08ae3c4f59"/>
</bp:MolecularInteraction>

<bp:BiochemicalReaction rdf:about="c7c8820d-d759-4b77-930c-59b8a2093ae1">
 <bp:left rdf:resource="e6d4254e-a3b8-48c3-8e50-59e630d6fc87"/>
 <bp:displayName rdf:datatype="xsd:string">Reactive Oxygen Species -&gt; 8-Isoprostane</bp:displayName>
 <bp:right rdf:resource="2510f67d-1c4b-4adf-8052-e6d9b48e8131"/>
</bp:BiochemicalReaction>

<bp:PhysicalEntity rdf:about="f6ebf297-9243-4134-94b7-04ed84789a17">
 <bp:displayName rdf:datatype="xsd:string">RPS6KA5</bp:displayName>
 <bp:xref rdf:resource="urn:selventa:UnificationXref:Genstruct:RPS6KA5:8e7e1d27-6c16-43e7-a3e8-72212eb3cb26"/>
</bp:PhysicalEntity>

<bp:BiochemicalReaction rdf:about="d4f8168d-4606-4d7c-90ed-403f26c292e6">
 <bp:left rdf:resource="36265e92-fe4f-4aba-9dbf-122229915bcd"/>
 <bp:displayName rdf:datatype="xsd:string">dimethyloxalylglycine =| catof(EGLN2)</bp:displayName>
 <bp:right rdf:resource="7e16a162-a132-4742-8273-f2afba998364"/>
</bp:BiochemicalReaction>

<bp:MolecularInteraction rdf:about="97556538-0b71-43e0-aed4-4beb26fcebde">
 <bp:displayName rdf:datatype="xsd:string">NADPH oxidase complex Hs -cc- CYBA</bp:displayName>
 <bp:participant rdf:resource="89232123-9264-4d6e-b120-cf08ae3c4f59"/>
 <bp:participant rdf:resource="6402d1a0-7ec2-41b4-9ac7-af89aab4e97e"/>
</bp:MolecularInteraction>

<bp:BiochemicalReaction rdf:about="4c337eb3-ed72-48a7-8d12-22d2b53a0052">
 <bp:left rdf:resource="b2dce493-8112-4634-b055-4d0d5e325f6a"/>
 <bp:displayName rdf:datatype="xsd:string">EIF2S1 P@S52 -&gt; ATF4</bp:displayName>
 <bp:right rdf:resource="9a841fa3-802e-4ef0-afd1-9c5995999c65"/>
</bp:BiochemicalReaction>

<bp:PhysicalEntity rdf:about="9eae8351-1207-4ca2-97c3-4238bd0c33df">
 <bp:displayName rdf:datatype="xsd:string">GCLM</bp:displayName>
 <bp:xref rdf:resource="urn:selventa:UnificationXref:Genstruct:GCLM:dfeb1d0d-d93b-4103-b235-0f4782b2da27"/>
</bp:PhysicalEntity>

<bp:BiochemicalReaction rdf:about="1b3fc678-5165-4c88-a6d5-bca417880d14">
 <bp:left rdf:resource="3dced36f-23cc-415a-9d75-bd4169539ace"/>
 <bp:displayName rdf:datatype="xsd:string">response to hypoxia -&gt; exp(TGFB1)</bp:displayName>
 <bp:right rdf:resource="69e810c7-f33a-40c2-95bd-7f8a6d1f7819"/>
</bp:BiochemicalReaction>

<bp:UnificationXref rdf:about="urn:selventa:UnificationXref:Genstruct:exp(CYP1A1):c765f946-aab0-4f3d-b1d4-defe39ad452d">
 <bp:id rdf:datatype="xsd:string">GS1334551</bp:id>
 <bp:db rdf:datatype="xsd:string">Genstruct</bp:db>
</bp:UnificationXref>

<bp:BiochemicalReaction rdf:about="bc4c1fe0-2826-464d-890c-9bfa3adf7c9a">
 <bp:left rdf:resource="408e55a1-975e-4c13-8b12-473151072f12"/>
 <bp:displayName rdf:datatype="xsd:string">IKBKB -cat-&gt; kaof(IKBKB)</bp:displayName>
 <bp:right rdf:resource="8af2f0d0-9324-4be7-af45-a733df7ceb22"/>
</bp:BiochemicalReaction>

<bp:UnificationXref rdf:about="urn:miriam:entrez:gene:2729:GS3470000:dff41e5f-ad00-46f3-b900-8cb2ce41c0fb">
 <bp:id rdf:datatype="xsd:string">2729</bp:id>
 <bp:db rdf:datatype="xsd:string">Entrez Gene</bp:db>
</bp:UnificationXref>

<bp:MolecularInteraction rdf:about="e7881ee7-34f4-4f6f-9392-9b4f22a3e41f">
 <bp:displayName rdf:datatype="xsd:string">NCF1 -cc- RAC1</bp:displayName>
 <bp:participant rdf:resource="5d893295-6549-4fc8-b48a-8c0467eb0a7a"/>
 <bp:participant rdf:resource="60ed4c78-c6bd-4e94-a254-27d74c6c4efa"/>
</bp:MolecularInteraction>

<bp:PhysicalEntity rdf:about="de349d34-a6cc-4e06-88ce-889723c0b3cf">
 <bp:displayName rdf:datatype="xsd:string">exp(THBD)</bp:displayName>
 <bp:xref rdf:resource="urn:selventa:UnificationXref:Genstruct:exp(THBD):03454d0a-0f65-4f26-b0bc-d2e5d90aabfb"/>
 <bp:xref rdf:resource="urn:miriam:entrez:gene:7056:GS1421461:50c79f1d-1c68-4213-8da8-ba07245182b5"/>
 <bp:xref rdf:resource="urn:miriam:uniprot:P07204:GS1421461:ee1e8e0c-b5be-4bb4-8879-3c9b64492995"/>
</bp:PhysicalEntity>

<bp:PhysicalEntity rdf:about="33d35b51-a8f0-453a-b7f9-cbdfdf208f98">
 <bp:displayName rdf:datatype="xsd:string">ALOX12</bp:displayName>
 <bp:xref rdf:resource="urn:selventa:UnificationXref:Genstruct:ALOX12:f87812ff-4504-4939-afcd-1d331a5d8bc9"/>
</bp:PhysicalEntity>

<bp:UnificationXref rdf:about="urn:miriam:entrez:gene:7056:GS1421461:50c79f1d-1c68-4213-8da8-ba07245182b5">
 <bp:id rdf:datatype="xsd:string">7056</bp:id>
 <bp:db rdf:datatype="xsd:string">Entrez Gene</bp:db>
</bp:UnificationXref>

<bp:MolecularInteraction rdf:about="1d5747ba-0a3b-42ba-974f-c1816e659dfa">
 <bp:displayName rdf:datatype="xsd:string">NFE2L2:KEAP1:RBX1:CUL3 -cc- RBX1</bp:displayName>
 <bp:participant rdf:resource="8a5981e4-ab4d-4b81-ae25-0527eb444678"/>
 <bp:participant rdf:resource="401f8c5b-ec1f-4a8b-88a8-5eecef29ddab"/>
</bp:MolecularInteraction>

<bp:PhysicalEntity rdf:about="b7eb6a1e-02ca-48d1-b643-8ecddc125ef7">
 <bp:displayName rdf:datatype="xsd:string">NFKBIA P@ST</bp:displayName>
</bp:PhysicalEntity>

<bp:BiochemicalReaction rdf:about="f93a1f06-a708-4656-8161-273d5bc0aadf">
 <bp:left rdf:resource="dfcf7475-325c-47f9-8689-9b834220179d"/>
 <bp:displayName rdf:datatype="xsd:string">kaof(MAP2K3) =&gt; kaof(MAPK12)</bp:displayName>
 <bp:right rdf:resource="b2e958aa-e417-479d-995c-d41c7d2f83ac"/>
</bp:BiochemicalReaction>

<bp:BiochemicalReaction rdf:about="58dff81a-1fce-4b49-8305-24091fa3b0a3">
 <bp:left rdf:resource="12d1252b-15e3-45c7-9c0f-bb6c8ecfc9a1"/>
 <bp:displayName rdf:datatype="xsd:string">NFE2L2 P@S40 =| KEAP1:NFE2L2</bp:displayName>
 <bp:right rdf:resource="736d4044-2c78-4468-abdc-4333b7aa8641"/>
</bp:BiochemicalReaction>

<bp:BiochemicalReaction rdf:about="c8d99b76-07ef-4f37-96a8-4cac5421bd57">
 <bp:left rdf:resource="bbfd7867-5ec2-4ef1-b4d6-445e50fdde10"/>
 <bp:displayName rdf:datatype="xsd:string">kaof(MAPK1) =&gt; taof(AP-1 complex Hs)</bp:displayName>
 <bp:right rdf:resource="c0b91566-3e39-4cab-a279-3933473cd7bf"/>
</bp:BiochemicalReaction>

<bp:UnificationXref rdf:about="urn:selventa:UnificationXref:Genstruct:taof(AHR):ab015f0f-a283-4a56-8f2d-43a3fef83317">
 <bp:id rdf:datatype="xsd:string">GS3416305</bp:id>
 <bp:db rdf:datatype="xsd:string">Genstruct</bp:db>
</bp:UnificationXref>

<bp:PhysicalEntity rdf:about="0d677318-245e-4e62-94d4-e72557eb8d0c">
 <bp:displayName rdf:datatype="xsd:string">NADP</bp:displayName>
 <bp:xref rdf:resource="urn:selventa:UnificationXref:Genstruct:NADP:9a0486cb-178e-47d7-b9a3-3a50261fc95d"/>
</bp:PhysicalEntity>

<bp:BiochemicalReaction rdf:about="d63159d2-bf1b-4d41-914c-1744d11a2f50">
 <bp:left rdf:resource="4516862e-6b5c-4159-9163-078ffaf97f89"/>
 <bp:displayName rdf:datatype="xsd:string">kaof(MAP2K4) =&gt; MAPK8 P@Y185</bp:displayName>
 <bp:right rdf:resource="ba77cca1-73ff-45eb-9247-f298b907afb1"/>
</bp:BiochemicalReaction>

<bp:PhysicalEntity rdf:about="22bf2f5e-9397-481c-8080-1f9e1a3c46ae">
 <bp:displayName rdf:datatype="xsd:string">CTTN</bp:displayName>
 <bp:xref rdf:resource="urn:selventa:UnificationXref:Genstruct:CTTN:d484acf6-62e1-492d-884b-fcced8cd8528"/>
</bp:PhysicalEntity>

<bp:UnificationXref rdf:about="urn:selventa:UnificationXref:Genstruct:PARP1:22fd0baf-8f8c-4133-95bf-b5471f34e83c">
 <bp:id rdf:datatype="xsd:string">GS1316354</bp:id>
 <bp:db rdf:datatype="xsd:string">Genstruct</bp:db>
</bp:UnificationXref>

<bp:UnificationXref rdf:about="urn:selventa:UnificationXref:Genstruct:catof(MBTPS2):9dcb4dc0-4632-4fbb-8f04-d22af8a9ffc2">
 <bp:id rdf:datatype="xsd:string">GS3242072</bp:id>
 <bp:db rdf:datatype="xsd:string">Genstruct</bp:db>
</bp:UnificationXref>

<bp:MolecularInteraction rdf:about="f4bec2b7-a4ce-4a81-97ae-0726173bca15">
 <bp:displayName rdf:datatype="xsd:string">BACH1:MAFG -cc- BACH1</bp:displayName>
 <bp:participant rdf:resource="9ac2904c-ee3e-4d68-b160-467727ebdb9c"/>
 <bp:participant rdf:resource="77f45a3a-fb29-4a3a-bba0-80c4912b2fc7"/>
</bp:MolecularInteraction>

<bp:PhysicalEntity rdf:about="7441a89b-f936-49eb-9152-25bd11ad413f">
 <bp:displayName rdf:datatype="xsd:string">AHRR</bp:displayName>
 <bp:xref rdf:resource="urn:selventa:UnificationXref:Genstruct:AHRR:9e99eea1-6576-484b-99b5-7ec1ddeb18bc"/>
</bp:PhysicalEntity>

<bp:PhysicalEntity rdf:about="80c8c05f-b107-4fb9-87df-d5e396cb2425">
 <bp:displayName rdf:datatype="xsd:string">autophagy</bp:displayName>
 <bp:xref rdf:resource="urn:selventa:UnificationXref:Genstruct:autophagy:2cef1c95-ccc6-49c5-8496-06a4312de041"/>
</bp:PhysicalEntity>

<bp:BiochemicalReaction rdf:about="ae434fd1-942f-4c0c-abef-462a08d5ef6c">
 <bp:left rdf:resource="f2d1357b-d2ca-4aa9-965c-04095ee3288f"/>
 <bp:displayName rdf:datatype="xsd:string">KLF2 -e-&gt; taof(KLF2)</bp:displayName>
 <bp:right rdf:resource="7623acda-fba7-404a-8827-6b29d0adcb68"/>
</bp:BiochemicalReaction>

<bp:BiochemicalReaction rdf:about="6b9fbbca-9b8c-4172-85ae-52bb6c6a0386">
 <bp:left rdf:resource="34e67ca9-96d4-4def-9808-06e6fa6f2a84"/>
 <bp:displayName rdf:datatype="xsd:string">Particulate Matter -&gt; response to unfolded protein</bp:displayName>
 <bp:right rdf:resource="0def39c6-0874-4798-8c4e-d251141239c8"/>
</bp:BiochemicalReaction>

<bp:UnificationXref rdf:about="urn:miriam:entrez:gene:1272:GS4503757:0fff381d-e577-46c2-8b7d-e4e580db501b">
 <bp:id rdf:datatype="xsd:string">1272</bp:id>
 <bp:db rdf:datatype="xsd:string">Entrez Gene</bp:db>
</bp:UnificationXref>

<bp:UnificationXref rdf:about="urn:miriam:uniprot:P05362:GS1355622:3c339477-4aeb-4341-a4b4-ed3376865a3f">
 <bp:id rdf:datatype="xsd:string">P05362</bp:id>
 <bp:db rdf:datatype="xsd:string">UniProt</bp:db>
</bp:UnificationXref>

<bp:BiochemicalReaction rdf:about="ea1bc254-b5f9-4e2f-98e4-e2ff47299b42">
 <bp:left rdf:resource="c82587b2-bd03-459c-ae40-0fbc754805f0"/>
 <bp:displayName rdf:datatype="xsd:string">taof(AHR) -&gt; exp(CYP1B1)</bp:displayName>
 <bp:right rdf:resource="0cdd4eca-e8d6-4ff9-b427-bdaf66cc4549"/>
</bp:BiochemicalReaction>

<bp:PhysicalEntity rdf:about="4bdf88b0-5071-4a65-af03-1a5967d14ce3">
 <bp:displayName rdf:datatype="xsd:string">catof(CYP1B1)</bp:displayName>
 <bp:xref rdf:resource="urn:miriam:uniprot:Q16678:GS3317007:35ad69db-7a8a-42ce-84d5-f1afdc1c8a58"/>
 <bp:xref rdf:resource="urn:miriam:entrez:gene:1545:GS3317007:c1297f00-eff5-457c-9363-f8f2173b4aaa"/>
 <bp:xref rdf:resource="urn:selventa:UnificationXref:Genstruct:catof(CYP1B1):40833f18-b0c5-4bf3-95c1-d78dca7974cc"/>
</bp:PhysicalEntity>

<bp:MolecularInteraction rdf:about="d919680f-93d2-4eef-b678-b83cb332b920">
 <bp:displayName rdf:datatype="xsd:string">sec(EDN1) -translocates-* EDN1</bp:displayName>
 <bp:participant rdf:resource="df3993c8-1250-4db7-b337-ac936d05f77f"/>
 <bp:participant rdf:resource="e8d22997-1af8-4d5f-b175-38cafd7546f6"/>
</bp:MolecularInteraction>

<bp:BiochemicalReaction rdf:about="f0b662c4-6dbe-4afb-b5a7-f86f55e7708f">
 <bp:left rdf:resource="42339400-7393-42bd-8d37-46be8e9b5cdd"/>
 <bp:displayName rdf:datatype="xsd:string">Acrolein -&gt; ATF4</bp:displayName>
 <bp:right rdf:resource="9a841fa3-802e-4ef0-afd1-9c5995999c65"/>
</bp:BiochemicalReaction>

<bp:UnificationXref rdf:about="urn:miriam:entrez:gene:358:GS1320551:297ce40f-2514-4c1c-ad08-296a71cbff29">
 <bp:id rdf:datatype="xsd:string">358</bp:id>
 <bp:db rdf:datatype="xsd:string">Entrez Gene</bp:db>
</bp:UnificationXref>

<bp:BiochemicalReaction rdf:about="267ca9ae-b4fd-423f-8704-c407922b7afb">
 <bp:left rdf:resource="82e20f9b-b369-4d82-b46a-34bde5453b25"/>
 <bp:displayName rdf:datatype="xsd:string">laminar shear stress -&gt; HDAC5 P@S</bp:displayName>
 <bp:right rdf:resource="8a25c26f-24b3-4d9d-9564-765cab34eb26"/>
</bp:BiochemicalReaction>

<bp:UnificationXref rdf:about="urn:selventa:UnificationXref:Genstruct:ISCU:908c7528-d66d-4720-a664-2017dc681cfa">
 <bp:id rdf:datatype="xsd:string">GS1600575</bp:id>
 <bp:db rdf:datatype="xsd:string">Genstruct</bp:db>
</bp:UnificationXref>

<bp:BiochemicalReaction rdf:about="c64bb2c4-fc6a-413a-920a-58196decc508">
 <bp:left rdf:resource="80c11d87-0cbe-4649-af23-0de444f95508"/>
 <bp:displayName rdf:datatype="xsd:string">SOD2 -cat-&gt; catof(SOD2)</bp:displayName>
 <bp:right rdf:resource="593e0c60-a26e-4c5d-92ee-152d60a8a3ef"/>
</bp:BiochemicalReaction>

<bp:UnificationXref rdf:about="urn:selventa:UnificationXref:Genstruct:Calcium:e1dfefdb-5a8b-424e-aa38-60e1b2b9e8a1">
 <bp:id rdf:datatype="xsd:string">GS215115</bp:id>
 <bp:db rdf:datatype="xsd:string">Genstruct</bp:db>
</bp:UnificationXref>

<bp:UnificationXref rdf:about="urn:miriam:uniprot:P60323:GS1373032:40cc590a-9302-455e-baa2-e8f24da3e42c">
 <bp:id rdf:datatype="xsd:string">P60323</bp:id>
 <bp:db rdf:datatype="xsd:string">UniProt</bp:db>
</bp:UnificationXref>

<bp:BiochemicalReaction rdf:about="049b3016-fd53-4304-add6-8e513475e4dd">
 <bp:left rdf:resource="eebf7b6e-125e-4876-82c6-809df5bc6f36"/>
 <bp:displayName rdf:datatype="xsd:string">kaof(MAPK11) -&gt; taof(STAT1)</bp:displayName>
 <bp:right rdf:resource="3d104f77-49d9-411e-ba9c-316120049855"/>
</bp:BiochemicalReaction>

<bp:PhysicalEntity rdf:about="ea13622d-90b2-4868-89ac-bd3f171a60d3">
 <bp:displayName rdf:datatype="xsd:string">NOX3</bp:displayName>
 <bp:xref rdf:resource="urn:selventa:UnificationXref:Genstruct:NOX3:5317988d-6b61-43cc-9fdb-55c1c414e3e9"/>
</bp:PhysicalEntity>

<bp:BiochemicalReaction rdf:about="301c13b7-8560-4a47-9c79-699daaa1ff5a">
 <bp:left rdf:resource="593e0c60-a26e-4c5d-92ee-152d60a8a3ef"/>
 <bp:displayName rdf:datatype="xsd:string">catof(SOD2) -cat-&gt; superoxides -&gt; Hydrogen peroxide</bp:displayName>
 <bp:right rdf:resource="2b155d03-7a42-480a-a8b4-d8945e337f66"/>
</bp:BiochemicalReaction>

<bp:UnificationXref rdf:about="urn:selventa:UnificationXref:Genstruct:SIRT1:54d94e8b-d1cf-4e53-92c9-82be77797420">
 <bp:id rdf:datatype="xsd:string">GS1600067</bp:id>
 <bp:db rdf:datatype="xsd:string">Genstruct</bp:db>
</bp:UnificationXref>

<bp:BiochemicalReaction rdf:about="f2d05ba1-7d6b-4a25-ac88-a879fa6a9576">
 <bp:left rdf:resource="2c298d0c-8c1c-4a3c-a50c-960062cd4472"/>
 <bp:displayName rdf:datatype="xsd:string">ERN1 -&gt; kaof(JNK family Hs)</bp:displayName>
 <bp:right rdf:resource="1ce01cfc-d0f5-46d3-b2e0-b40a8d7858f9"/>
</bp:BiochemicalReaction>

<bp:UnificationXref rdf:about="urn:selventa:UnificationXref:Genstruct:taof(ATF2):1b5ffff4-77dd-4524-af84-56d04e1bc45b">
 <bp:id rdf:datatype="xsd:string">GS3222031</bp:id>
 <bp:db rdf:datatype="xsd:string">Genstruct</bp:db>
</bp:UnificationXref>

<bp:BiochemicalReaction rdf:about="f933abc4-f155-4cef-99a0-2293016d8455">
 <bp:left rdf:resource="96e6e8dd-59d9-44a0-8d71-c6ddcb2d59f1"/>
 <bp:displayName rdf:datatype="xsd:string">HIF1A:ARNT =&gt; taof(ARNT)</bp:displayName>
 <bp:right rdf:resource="f8b1721c-c2e6-4ca2-97f4-d36c09e27d25"/>
</bp:BiochemicalReaction>

<bp:UnificationXref rdf:about="urn:selventa:UnificationXref:Genstruct:proteasome complex (sensu Eukarya) Hs:a84eec3a-81ef-4e42-bf1c-86fde4c645a4">
 <bp:id rdf:datatype="xsd:string">GS3163650</bp:id>
 <bp:db rdf:datatype="xsd:string">Genstruct</bp:db>
</bp:UnificationXref>

<bp:BiochemicalReaction rdf:about="f04c784c-40ae-4b8e-935c-305f1493b205">
 <bp:left rdf:resource="7ed1a187-1c82-4a17-bc25-0b47699fa73a"/>
 <bp:displayName rdf:datatype="xsd:string">Diesel exhaust particles -&gt; taof(NFE2L2)</bp:displayName>
 <bp:right rdf:resource="8dbcdba1-8815-4230-9896-77d26d4201fc"/>
</bp:BiochemicalReaction>

<bp:UnificationXref rdf:about="urn:selventa:UnificationXref:Genstruct:catof(AGTR1):6fff6f80-bc15-4f12-9c56-f7ddc830a4b7">
 <bp:id rdf:datatype="xsd:string">GS3357775</bp:id>
 <bp:db rdf:datatype="xsd:string">Genstruct</bp:db>
</bp:UnificationXref>

<bp:PhysicalEntity rdf:about="38045309-2088-4b29-a149-15e985cd2699">
 <bp:displayName rdf:datatype="xsd:string">exp(AKR1C1)</bp:displayName>
 <bp:xref rdf:resource="urn:miriam:uniprot:Q04828:GS1335505:d14a7cc2-f7c9-4e8f-85ce-664614d85717"/>
 <bp:xref rdf:resource="urn:selventa:UnificationXref:Genstruct:exp(AKR1C1):b181d526-1aed-4c0a-aaaa-33f1c7bbf97d"/>
 <bp:xref rdf:resource="urn:miriam:entrez:gene:1645:GS1335505:49a9ff5f-ebbd-4f05-aefb-6900f616b631"/>
</bp:PhysicalEntity>

<bp:BiochemicalReaction rdf:about="9943b95f-654f-49ab-b8b3-ff05782a8fad">
 <bp:left rdf:resource="70f31514-e9be-495b-bd00-8a1a1204adc3"/>
 <bp:displayName rdf:datatype="xsd:string">BLVRA -cat-&gt; oxof(BLVRA)</bp:displayName>
 <bp:right rdf:resource="4a947194-db84-4446-bdda-d34848189c05"/>
</bp:BiochemicalReaction>

<bp:PhysicalEntity rdf:about="7ee61b45-7fdb-4970-8bb8-4208ef6ceaee">
 <bp:displayName rdf:datatype="xsd:string">RAC2</bp:displayName>
 <bp:xref rdf:resource="urn:selventa:UnificationXref:Genstruct:RAC2:8f01a57d-c8cb-4afc-b153-d7a4ace03c95"/>
</bp:PhysicalEntity>

<bp:BiochemicalReaction rdf:about="03b040b3-bae1-4cdc-b951-85899da3ff88">
 <bp:left rdf:resource="82e20f9b-b369-4d82-b46a-34bde5453b25"/>
 <bp:displayName rdf:datatype="xsd:string">laminar shear stress -&gt; exp(KLF2)</bp:displayName>
 <bp:right rdf:resource="defbeaeb-c6fc-4c5e-b668-7c7d7411e930"/>
</bp:BiochemicalReaction>

<bp:MolecularInteraction rdf:about="14dd2ec5-dfa6-447b-98c0-50d16ed359b8">
 <bp:displayName rdf:datatype="xsd:string">T(NFE2L2) -to- nucleus</bp:displayName>
 <bp:participant rdf:resource="64f4d6cf-d09e-478a-acd0-ab9bff9118c1"/>
 <bp:participant rdf:resource="ac26959a-fd92-4a7a-a68d-a8f8df95fd4a"/>
</bp:MolecularInteraction>

<bp:BiochemicalReaction rdf:about="7cd8f0ca-5ab5-4ba7-8923-c8356a213db7">
 <bp:left rdf:resource="f14ab907-0c84-4660-b575-4cafced3b96d"/>
 <bp:displayName rdf:datatype="xsd:string">GSTP1 -&gt; kaof(JNK family Hs)</bp:displayName>
 <bp:right rdf:resource="1ce01cfc-d0f5-46d3-b2e0-b40a8d7858f9"/>
</bp:BiochemicalReaction>

<bp:PhysicalEntity rdf:about="428a26af-5210-4a5f-b8b9-e2f88d6dd230">
 <bp:displayName rdf:datatype="xsd:string">exp(ICAM1)</bp:displayName>
 <bp:xref rdf:resource="urn:miriam:entrez:gene:3383:GS1355622:d5fa09e4-1aea-42fe-a763-31b5e070cdc9"/>
 <bp:xref rdf:resource="urn:selventa:UnificationXref:Genstruct:exp(ICAM1):0aa056da-ebde-449d-804f-b6bff333dfc4"/>
 <bp:xref rdf:resource="urn:miriam:uniprot:P05362:GS1355622:3c339477-4aeb-4341-a4b4-ed3376865a3f"/>
</bp:PhysicalEntity>

<bp:BiochemicalReaction rdf:about="56957f4e-3a13-4824-a1c6-e56610b54014">
 <bp:left rdf:resource="1ce01cfc-d0f5-46d3-b2e0-b40a8d7858f9"/>
 <bp:displayName rdf:datatype="xsd:string">kaof(JNK family Hs) -sub-&gt; kaof(MAPK8)</bp:displayName>
 <bp:right rdf:resource="921999a7-2c59-4000-b029-eed7f777a817"/>
</bp:BiochemicalReaction>

<bp:BiochemicalReaction rdf:about="e5121c33-6098-40d9-8950-88ce11a02519">
 <bp:left rdf:resource="d618e18f-da91-4f78-9b24-fa4ff21da580"/>
 <bp:displayName rdf:datatype="xsd:string">MAPK1 -cat-&gt; kaof(MAPK1)</bp:displayName>
 <bp:right rdf:resource="bbfd7867-5ec2-4ef1-b4d6-445e50fdde10"/>
</bp:BiochemicalReaction>

<bp:MolecularInteraction rdf:about="977e1fef-2b58-4ee8-b0df-dbfaee175f96">
 <bp:displayName rdf:datatype="xsd:string">NFE2L2:KEAP1:RBX1:CUL3 -cc- CUL3</bp:displayName>
 <bp:participant rdf:resource="8a5981e4-ab4d-4b81-ae25-0527eb444678"/>
 <bp:participant rdf:resource="c74dbd42-8772-4fd2-a8fc-16f52534d11b"/>
</bp:MolecularInteraction>

<bp:UnificationXref rdf:about="urn:miriam:entrez:gene:5606:GS3333426:cd66da4c-efd2-4823-b87e-151d993629e5">
 <bp:id rdf:datatype="xsd:string">5606</bp:id>
 <bp:db rdf:datatype="xsd:string">Entrez Gene</bp:db>
</bp:UnificationXref>

<bp:PhysicalEntity rdf:about="12dfa3d6-1485-4a7c-928d-dfc95d16301d">
 <bp:displayName rdf:datatype="xsd:string">Carbon monoxide</bp:displayName>
 <bp:xref rdf:resource="urn:selventa:UnificationXref:Genstruct:Carbon monoxide:26da0839-243a-4f21-9151-53c657b563d1"/>
</bp:PhysicalEntity>

<bp:MolecularInteraction rdf:about="117e90eb-2b88-46a1-88b0-ff2a4be8d757">
 <bp:displayName rdf:datatype="xsd:string">HIF1A -cc- HSP90AA1</bp:displayName>
 <bp:participant rdf:resource="74c103d5-b63a-460a-8064-a269db8f7948"/>
 <bp:participant rdf:resource="b9119763-d3ab-40c9-8f8a-75345bea097a"/>
</bp:MolecularInteraction>

<bp:PhysicalEntity rdf:about="6987ed13-4822-4677-85d8-1a751367fc1e">
 <bp:displayName rdf:datatype="xsd:string">ATM</bp:displayName>
 <bp:xref rdf:resource="urn:selventa:UnificationXref:Genstruct:ATM:265ae694-302f-47c3-9676-fdda2e08eff0"/>
</bp:PhysicalEntity>

<bp:PhysicalEntity rdf:about="3cef3582-2018-46e8-acca-0df5fccf47df">
 <bp:displayName rdf:datatype="xsd:string">exp(WFS1)</bp:displayName>
 <bp:xref rdf:resource="urn:miriam:uniprot:O76024:GS1425426:918771d6-5836-4005-b04f-10bee12178c4"/>
 <bp:xref rdf:resource="urn:miriam:entrez:gene:7466:GS1425426:e2ab7430-3cc3-43c8-a159-f9181c8dc45c"/>
 <bp:xref rdf:resource="urn:selventa:UnificationXref:Genstruct:exp(WFS1):1757803a-4427-4de6-a825-f804462ad854"/>
</bp:PhysicalEntity>

<bp:MolecularInteraction rdf:about="2fc8e1e5-9b85-4878-9ddf-6587055b5f49">
 <bp:displayName rdf:datatype="xsd:string">Thioredoxin:MAP3K5 -cc- MAP3K5</bp:displayName>
 <bp:participant rdf:resource="dea87f80-4cc0-4941-819e-cee194ca7e6e"/>
 <bp:participant rdf:resource="fe18277b-228e-4f93-88a8-fb7a22f00b81"/>
</bp:MolecularInteraction>

<bp:MolecularInteraction rdf:about="d1107b23-0712-450f-b5f6-2f204bd818fc">
 <bp:displayName rdf:datatype="xsd:string">NADPH oxidase complex Hs -cc- NCF2</bp:displayName>
 <bp:participant rdf:resource="89232123-9264-4d6e-b120-cf08ae3c4f59"/>
 <bp:participant rdf:resource="90134187-a640-45d8-87d9-2311ff6ebb2f"/>
</bp:MolecularInteraction>

<bp:BiochemicalReaction rdf:about="ae29e9e5-d405-4440-9cf9-427a4cca105b">
 <bp:left rdf:resource="c98434ac-e319-4907-ac98-cb18aa8ec039"/>
 <bp:displayName rdf:datatype="xsd:string">taof(ATF3) -| taof(ATF4)</bp:displayName>
 <bp:right rdf:resource="5e6d37c3-2870-49cb-8719-faf14a725458"/>
</bp:BiochemicalReaction>

<bp:BiochemicalReaction rdf:about="6fa60d16-f0f4-4dfc-aa69-6699c8bac997">
 <bp:left rdf:resource="aed68d38-c9d3-4e1f-93c8-7816bf2723ca"/>
 <bp:displayName rdf:datatype="xsd:string">VCAM1 -&gt; monocyte adherence</bp:displayName>
 <bp:right rdf:resource="3ad18798-1f14-4e0a-a833-f19b30b8af84"/>
</bp:BiochemicalReaction>

<bp:BiochemicalReaction rdf:about="498258c0-caa9-4eef-890b-2922adaba277">
 <bp:left rdf:resource="4e3670fd-f0c3-41f4-95ef-e91ea464f9bc"/>
 <bp:displayName rdf:datatype="xsd:string">kaof(PKA Family Hs) -&gt; taof(NFAT5)</bp:displayName>
 <bp:right rdf:resource="c1931551-7aca-43c6-8025-f613712b3b09"/>
</bp:BiochemicalReaction>

<bp:UnificationXref rdf:about="urn:miriam:uniprot:P00734:GS3371375:f76bbaf9-9615-4bf0-af47-530d6069c8a2">
 <bp:id rdf:datatype="xsd:string">P00734</bp:id>
 <bp:db rdf:datatype="xsd:string">UniProt</bp:db>
</bp:UnificationXref>

<bp:PhysicalEntity rdf:about="89ddab74-fae6-4869-a1fd-19318bbddd9e">
 <bp:displayName rdf:datatype="xsd:string">atherogenic shear stress</bp:displayName>
 <bp:xref rdf:resource="urn:selventa:UnificationXref:Genstruct:atherogenic shear stress:25b396c1-438a-4558-82e1-dc1f90179a26"/>
</bp:PhysicalEntity>

<bp:BiochemicalReaction rdf:about="fc5d0b5b-14ea-4d1d-a18b-c84c8572c090">
 <bp:left rdf:resource="140d84ee-5c1e-4f59-b0c0-038f35d90ea6"/>
 <bp:displayName rdf:datatype="xsd:string">exp(AQP5) -gp-&gt; AQP5</bp:displayName>
 <bp:right rdf:resource="7ab3e0d9-1990-412b-9140-03c58dea7c99"/>
</bp:BiochemicalReaction>

<bp:BiochemicalReaction rdf:about="d64156a6-5498-4a9d-9155-75db02fe862e">
 <bp:left rdf:resource="c3e55c1d-a616-4a1d-beb3-1d6baef89079"/>
 <bp:displayName rdf:datatype="xsd:string">Gst Family Hs -sub-&gt; Gsta4</bp:displayName>
 <bp:right rdf:resource="aca456ea-effe-448e-b8b5-e0cb405905d3"/>
</bp:BiochemicalReaction>

<bp:BiochemicalReaction rdf:about="93e044cc-7d9f-4598-87ec-54d16f149181">
 <bp:left rdf:resource="b7eb6a1e-02ca-48d1-b643-8ecddc125ef7"/>
 <bp:displayName rdf:datatype="xsd:string">NFKBIA P@ST =&gt; degradationof(NFKBIA)</bp:displayName>
 <bp:right rdf:resource="7ec07c1b-0257-4aea-a862-4ca4eb477c62"/>
</bp:BiochemicalReaction>

<bp:UnificationXref rdf:about="urn:selventa:UnificationXref:Genstruct:Cysteine -&gt; glutathione:87299535-1ba3-4867-bea5-7a1e67c1644e">
 <bp:id rdf:datatype="xsd:string">GS7670335</bp:id>
 <bp:db rdf:datatype="xsd:string">Genstruct</bp:db>
</bp:UnificationXref>

<bp:MolecularInteraction rdf:about="783f80b6-8a4b-4899-b880-210e1cbb7581">
 <bp:displayName rdf:datatype="xsd:string">PDPK1 P@S241 -@- PDPK1</bp:displayName>
 <bp:participant rdf:resource="b26a2a80-4b1d-41be-83ee-a28c1694e988"/>
 <bp:participant rdf:resource="dc4770b4-31ec-4a03-aac0-1ce291f07a4e"/>
</bp:MolecularInteraction>

<bp:MolecularInteraction rdf:about="0923e663-ef49-4b5d-8ad0-7de7e8337a5c">
 <bp:displayName rdf:datatype="xsd:string">EPAS1:EP300 -cc- EPAS1</bp:displayName>
 <bp:participant rdf:resource="82e279c9-6254-493a-82e5-c6f1f43364a9"/>
 <bp:participant rdf:resource="3d526c09-6560-4f81-b815-e87c1d4826ad"/>
</bp:MolecularInteraction>

<bp:UnificationXref rdf:about="urn:miriam:entrez:gene:3303:GS1355061:9428cfe7-a51e-4567-9510-e62f07881f32">
 <bp:id rdf:datatype="xsd:string">3303</bp:id>
 <bp:db rdf:datatype="xsd:string">Entrez Gene</bp:db>
</bp:UnificationXref>

<bp:PhysicalEntity rdf:about="63d2222b-a400-40b5-a66d-07a2d96e83d8">
 <bp:displayName rdf:datatype="xsd:string">SLC2A1</bp:displayName>
 <bp:xref rdf:resource="urn:selventa:UnificationXref:Genstruct:SLC2A1:7b4711aa-0f2c-4a15-9796-253642bab677"/>
</bp:PhysicalEntity>

<bp:BiochemicalReaction rdf:about="7e9f2a17-b82e-40c0-ab24-8c3542c09b00">
 <bp:left rdf:resource="e6d4254e-a3b8-48c3-8e50-59e630d6fc87"/>
 <bp:displayName rdf:datatype="xsd:string">Reactive Oxygen Species -&gt; kaof(AMP-activated protein kinase complex Hs)</bp:displayName>
 <bp:right rdf:resource="bcd722eb-3995-44ff-99a0-7fc3d6386472"/>
</bp:BiochemicalReaction>

<bp:BiochemicalReaction rdf:about="395d4288-62cd-435d-9df3-f5881c1eb96e">
 <bp:left rdf:resource="d7d4fbdb-11b4-4c80-9359-75fcb08ae5e7"/>
 <bp:displayName rdf:datatype="xsd:string">EIF4G1 -&gt; protein biosynthesis</bp:displayName>
 <bp:right rdf:resource="c5ecfdeb-b013-4f1f-b268-374ea4bbbc98"/>
</bp:BiochemicalReaction>

<bp:BiochemicalReaction rdf:about="c13082f7-517b-4f46-8b4c-cd8aa2abdff2">
 <bp:left rdf:resource="f09cabed-2f9c-49a7-b7dc-23fd4929cd8a"/>
 <bp:displayName rdf:datatype="xsd:string">CFTR -cat-&gt; tportof(CFTR)</bp:displayName>
 <bp:right rdf:resource="e985792c-0f92-4e02-8449-a0820b9df2ca"/>
</bp:BiochemicalReaction>

<bp:PhysicalEntity rdf:about="835b77b7-07ef-45bf-8383-1b5b4fbf3b2e">
 <bp:displayName rdf:datatype="xsd:string">MBTPS1</bp:displayName>
 <bp:xref rdf:resource="urn:selventa:UnificationXref:Genstruct:MBTPS1:2ced5aa1-9395-4f88-9f8a-1ea02331aae9"/>
</bp:PhysicalEntity>

<bp:BiochemicalReaction rdf:about="e7aded00-2a31-4628-ac93-fcf20ccfcec7">
 <bp:left rdf:resource="ce2e25cd-5426-4409-a293-a0216d98fd6c"/>
 <bp:displayName rdf:datatype="xsd:string">MAPK9 -cat-&gt; kaof(MAPK9)</bp:displayName>
 <bp:right rdf:resource="866459e4-e60a-45f0-87b4-6e06b4f5aede"/>
</bp:BiochemicalReaction>

<bp:UnificationXref rdf:about="urn:selventa:UnificationXref:Genstruct:catof(NOX1):cfb6e1ca-7b43-48d2-80ff-b9451495c7ea">
 <bp:id rdf:datatype="xsd:string">GS3246131</bp:id>
 <bp:db rdf:datatype="xsd:string">Genstruct</bp:db>
</bp:UnificationXref>

<bp:PhysicalEntity rdf:about="1181d5c2-da31-46f8-a1b9-ff154f4f63a1">
 <bp:displayName rdf:datatype="xsd:string">GGT1</bp:displayName>
 <bp:xref rdf:resource="urn:selventa:UnificationXref:Genstruct:GGT1:b0443afc-9e97-4899-8d23-e32eb4148c79"/>
</bp:PhysicalEntity>

<bp:UnificationXref rdf:about="urn:selventa:UnificationXref:Genstruct:kaof(PKC Family Hs):278869f4-47e6-47b3-bdaa-d1d4d0edd042">
 <bp:id rdf:datatype="xsd:string">GS3223425</bp:id>
 <bp:db rdf:datatype="xsd:string">Genstruct</bp:db>
</bp:UnificationXref>

<bp:MolecularInteraction rdf:about="0341f12f-20b2-4c18-9dda-74a8b8645616">
 <bp:displayName rdf:datatype="xsd:string">SCNN1A:SCNN1B:SCNN1G -cc- SCNN1A</bp:displayName>
 <bp:participant rdf:resource="3840da1b-263e-412d-a222-78e4e52d0faf"/>
 <bp:participant rdf:resource="b88cac47-d4ee-44f2-bfc8-b410e1f12ba3"/>
</bp:MolecularInteraction>

<bp:PhysicalEntity rdf:about="6cdd2aad-344f-4ab1-bf3d-d6be08672f6c">
 <bp:displayName rdf:datatype="xsd:string">exp(AKR1B1)</bp:displayName>
 <bp:xref rdf:resource="urn:miriam:uniprot:P10275:GS1317274:92b4a5b4-ee51-4ede-a67d-92db1cba602c"/>
 <bp:xref rdf:resource="urn:miriam:uniprot:P15121:GS1317274:e34a87a4-541a-4599-b0ae-9785387f0cfd"/>
 <bp:xref rdf:resource="urn:miriam:entrez:gene:231:GS1317274:692f64db-ea00-4957-9180-253368ad6a4d"/>
 <bp:xref rdf:resource="urn:selventa:UnificationXref:Genstruct:exp(AKR1B1):908785bf-012a-4e48-9d91-2c4617d5d1c9"/>
</bp:PhysicalEntity>

<bp:BiochemicalReaction rdf:about="96449d5d-aec6-4b0a-a571-430bb5078995">
 <bp:left rdf:resource="354f03e2-7cdc-46b0-a798-b38032055c5b"/>
 <bp:displayName rdf:datatype="xsd:string">taof(NR3C2) -&gt; catof(sodium/potassium-exchanging ATPase complex)</bp:displayName>
 <bp:right rdf:resource="0367d906-163a-44f0-b9db-571c664781e9"/>
</bp:BiochemicalReaction>

<bp:PhysicalEntity rdf:about="a68fff09-e651-4d54-88e3-30fe18706d3b">
 <bp:displayName rdf:datatype="xsd:string">exp(SCNN1B)</bp:displayName>
 <bp:xref rdf:resource="urn:selventa:UnificationXref:Genstruct:exp(SCNN1B):0454c9a8-4930-4408-aef6-a7f802014310"/>
 <bp:xref rdf:resource="urn:miriam:entrez:gene:6338:GS1411760:1aebf2b9-f72d-4e22-87aa-68bcbfacae1d"/>
 <bp:xref rdf:resource="urn:miriam:uniprot:P51168:GS1411760:b1dce8eb-7b3a-4ab3-83aa-e27c2f6ff4e8"/>
</bp:PhysicalEntity>

<bp:BiochemicalReaction rdf:about="2a4d69a8-f4f3-488f-bc0d-596aa0f5ed88">
 <bp:left rdf:resource="e4edadc7-0d08-4535-b2d6-a23762ce50ab"/>
 <bp:displayName rdf:datatype="xsd:string">gtpof(Ras family Hs) -&gt; kaof(ERK family Hs)</bp:displayName>
 <bp:right rdf:resource="03cbe528-4a8b-4adc-bfae-3d927ba15cce"/>
</bp:BiochemicalReaction>

<bp:PhysicalEntity rdf:about="b1ff6e8a-c2a2-4038-8ee4-9ac5d66aa3ce">
 <bp:displayName rdf:datatype="xsd:string">kaof(PKC Family Hs)</bp:displayName>
 <bp:xref rdf:resource="urn:selventa:UnificationXref:Genstruct:kaof(PKC Family Hs):278869f4-47e6-47b3-bdaa-d1d4d0edd042"/>
</bp:PhysicalEntity>

<bp:PhysicalEntity rdf:about="ce267428-524f-48cd-84de-e127d42a7b14">
 <bp:displayName rdf:datatype="xsd:string">Bilirubin</bp:displayName>
 <bp:xref rdf:resource="urn:selventa:UnificationXref:Genstruct:Bilirubin:2c1936c9-7ec7-4587-b5d2-3221a3f667fa"/>
</bp:PhysicalEntity>

<bp:UnificationXref rdf:about="urn:miriam:uniprot:Q8WY41:GS3327706:e86b5be1-6b3e-494c-867d-1db6bf0a0e04">
 <bp:id rdf:datatype="xsd:string">Q8WY41</bp:id>
 <bp:db rdf:datatype="xsd:string">UniProt</bp:db>
</bp:UnificationXref>

<bp:UnificationXref rdf:about="urn:selventa:UnificationXref:Genstruct:SQSTM1:d75d8f9c-8926-4ff2-8d38-03709836958c">
 <bp:id rdf:datatype="xsd:string">GS1440414</bp:id>
 <bp:db rdf:datatype="xsd:string">Genstruct</bp:db>
</bp:UnificationXref>

<bp:PhysicalEntity rdf:about="100146d1-31dd-485d-b20d-743fcac0d38e">
 <bp:displayName rdf:datatype="xsd:string">oxidative phosphorylation</bp:displayName>
 <bp:xref rdf:resource="urn:selventa:UnificationXref:Genstruct:oxidative phosphorylation:4fa274c8-2617-452a-99cf-3ab600773aec"/>
</bp:PhysicalEntity>

<bp:UnificationXref rdf:about="urn:selventa:UnificationXref:Genstruct:F2:2c3efd55-af41-4c67-b7c0-8ee26b446d7a">
 <bp:id rdf:datatype="xsd:string">GS1342330</bp:id>
 <bp:db rdf:datatype="xsd:string">Genstruct</bp:db>
</bp:UnificationXref>

<bp:MolecularInteraction rdf:about="1c96fa84-5160-4fd7-9913-3874b77121cf">
 <bp:displayName rdf:datatype="xsd:string">KEAP1:IKBKB -cc- KEAP1</bp:displayName>
 <bp:participant rdf:resource="3c8b35c1-54b6-4a3c-96e8-d95b5e61e73f"/>
 <bp:participant rdf:resource="92efc66b-90ba-4dcc-b87a-1f8a688cd08a"/>
</bp:MolecularInteraction>

<bp:UnificationXref rdf:about="urn:selventa:UnificationXref:Genstruct:ERO1L:411fa13c-6bed-4325-9113-28b4df74b09c">
 <bp:id rdf:datatype="xsd:string">GS1654455</bp:id>
 <bp:db rdf:datatype="xsd:string">Genstruct</bp:db>
</bp:UnificationXref>

<bp:MolecularInteraction rdf:about="a1040120-13e3-4c98-ba49-bd17714efbef">
 <bp:displayName rdf:datatype="xsd:string">STAT1 P@S727 -@- STAT1</bp:displayName>
 <bp:participant rdf:resource="bc6e67d9-a70b-48c7-b415-1ceeb6ab78bf"/>
 <bp:participant rdf:resource="80fdd8b2-b06b-4744-80d6-ee52d0c9c237"/>
</bp:MolecularInteraction>

<bp:BiochemicalReaction rdf:about="9b4a399c-2afd-43f9-b3e9-66441f43c70b">
 <bp:left rdf:resource="3dced36f-23cc-415a-9d75-bd4169539ace"/>
 <bp:displayName rdf:datatype="xsd:string">response to hypoxia -&gt; sec(IL6)</bp:displayName>
 <bp:right rdf:resource="75e77cac-e4eb-44ca-9821-e8939a9b7bc1"/>
</bp:BiochemicalReaction>

<bp:UnificationXref rdf:about="urn:miriam:entrez:gene:3304:GS1355053:85b4be1a-c5d5-4432-b5b6-8446a82d1653">
 <bp:id rdf:datatype="xsd:string">3304</bp:id>
 <bp:db rdf:datatype="xsd:string">Entrez Gene</bp:db>
</bp:UnificationXref>

<bp:MolecularInteraction rdf:about="cfbdb9ee-4c80-4f44-b74e-d50de6d6a0eb">
 <bp:displayName rdf:datatype="xsd:string">T(ATF6) -from- cytoplasm</bp:displayName>
 <bp:participant rdf:resource="9b23ce08-0ef8-4454-b8d3-69b918c7be83"/>
 <bp:participant rdf:resource="945baab4-2f06-4253-b71a-813e7cc4e41a"/>
</bp:MolecularInteraction>

<bp:PhysicalEntity rdf:about="d5064337-5ddb-4d74-99c4-130f97a449c8">
 <bp:displayName rdf:datatype="xsd:string">exp(HMOX1)</bp:displayName>
 <bp:xref rdf:resource="urn:miriam:uniprot:P09601:GS1353561:4de65314-1b8a-4f79-84cc-9891624ff43a"/>
 <bp:xref rdf:resource="urn:miriam:entrez:gene:3162:GS1353561:0b7daa38-5b09-4378-b65d-2a0c416dbf13"/>
 <bp:xref rdf:resource="urn:selventa:UnificationXref:Genstruct:exp(HMOX1):0a8e3bc9-1290-4100-9738-ee2927f769ab"/>
</bp:PhysicalEntity>

<bp:UnificationXref rdf:about="urn:selventa:UnificationXref:Genstruct:taof(NFE2L1):373414b1-1849-4978-82da-8c3077778216">
 <bp:id rdf:datatype="xsd:string">GS3457444</bp:id>
 <bp:db rdf:datatype="xsd:string">Genstruct</bp:db>
</bp:UnificationXref>

<bp:UnificationXref rdf:about="urn:selventa:UnificationXref:Genstruct:UBE2 Family Hs:6ebae233-5e2f-4a15-99bf-1377c891309a">
 <bp:id rdf:datatype="xsd:string">GS3162644</bp:id>
 <bp:db rdf:datatype="xsd:string">Genstruct</bp:db>
</bp:UnificationXref>

<bp:BiochemicalReaction rdf:about="c1a07576-b04c-4e8c-bbb0-7f9077634226">
 <bp:left rdf:resource="5372bbf9-5184-45cd-9a32-d81cea8bfe0d"/>
 <bp:displayName rdf:datatype="xsd:string">sodium/potassium-exchanging ATPase complex Hs -cat-&gt; tportof(sodium/potassium-exchanging ATPase complex Hs)</bp:displayName>
 <bp:right rdf:resource="92c31484-a8c6-4f91-acd6-0cdeec07b877"/>
</bp:BiochemicalReaction>

<bp:BiochemicalReaction rdf:about="b10f8da1-6133-49b9-bf04-51f31ac592fc">
 <bp:left rdf:resource="7ed1a187-1c82-4a17-bc25-0b47699fa73a"/>
 <bp:displayName rdf:datatype="xsd:string">Diesel exhaust particles -&gt; catof(CYP1A1)</bp:displayName>
 <bp:right rdf:resource="88cb1b34-793b-4708-82f2-e71e585dfe37"/>
</bp:BiochemicalReaction>

<bp:BiochemicalReaction rdf:about="c9cae091-21ca-44f7-9ed0-97ee0c766cff">
 <bp:left rdf:resource="5a223a27-25a5-41aa-a3f5-a4c2b6ceef91"/>
 <bp:displayName rdf:datatype="xsd:string">G6PD -cat-&gt; catof(G6PD)</bp:displayName>
 <bp:right rdf:resource="39e7de26-a8d1-4b38-8ac8-9ca6523e4d10"/>
</bp:BiochemicalReaction>

<bp:UnificationXref rdf:about="urn:miriam:uniprot:P35354:GS3232542:acd40690-119c-4fa7-9ffe-24e91e9cd4f0">
 <bp:id rdf:datatype="xsd:string">P35354</bp:id>
 <bp:db rdf:datatype="xsd:string">UniProt</bp:db>
</bp:UnificationXref>

<bp:UnificationXref rdf:about="urn:miriam:entrez:gene:2923:GS1351276:91dc9501-b592-4aaa-a7c6-bb46a25649a6">
 <bp:id rdf:datatype="xsd:string">2923</bp:id>
 <bp:db rdf:datatype="xsd:string">Entrez Gene</bp:db>
</bp:UnificationXref>

<bp:UnificationXref rdf:about="urn:selventa:UnificationXref:Genstruct:Collagen type IV Family Hs Expression:35ed794c-8624-4cd8-a070-1096df322a66">
 <bp:id rdf:datatype="xsd:string">GS4370063</bp:id>
 <bp:db rdf:datatype="xsd:string">Genstruct</bp:db>
</bp:UnificationXref>

<bp:BiochemicalReaction rdf:about="45af4b8e-6a1b-4857-ad3a-e8ebd4272bfb">
 <bp:left rdf:resource="925656ed-4da0-4eab-8bd7-68c0d043ef29"/>
 <bp:displayName rdf:datatype="xsd:string">VHL =&gt; degradationof(HIF3A)</bp:displayName>
 <bp:right rdf:resource="9a5354df-d079-42c9-b4ad-c52233463a80"/>
</bp:BiochemicalReaction>

<bp:UnificationXref rdf:about="urn:selventa:UnificationXref:Genstruct:respiratory chain complex I:682c9119-d354-4703-a992-d0900743aa47">
 <bp:id rdf:datatype="xsd:string">GS40716</bp:id>
 <bp:db rdf:datatype="xsd:string">Genstruct</bp:db>
</bp:UnificationXref>

<bp:BiochemicalReaction rdf:about="ca7fc10e-bc67-4680-b025-2c7bc09eb0f7">
 <bp:left rdf:resource="8dbcdba1-8815-4230-9896-77d26d4201fc"/>
 <bp:displayName rdf:datatype="xsd:string">taof(NFE2L2) -&gt; catof(proteasome complex (sensu Eukarya) Hs)</bp:displayName>
 <bp:right rdf:resource="31c8cf31-0a7b-4f43-92d0-b0b6b5f279c4"/>
</bp:BiochemicalReaction>

<bp:BiochemicalReaction rdf:about="eeebb5a3-d04b-46dd-aaea-4a256b89153b">
 <bp:left rdf:resource="880c398c-aff8-43c5-8dbb-64e6b4be0276"/>
 <bp:displayName rdf:datatype="xsd:string">response to xenobiotic stimulus -&gt; taof(NR1I2)</bp:displayName>
 <bp:right rdf:resource="f5b5ffe8-f3e8-4881-b3d2-6c3861f672c2"/>
</bp:BiochemicalReaction>

<bp:BiochemicalReaction rdf:about="e044ac57-9b66-456f-b3aa-e88a93b38766">
 <bp:left rdf:resource="5e6fefa5-5ae2-47c5-9599-335a33d84d0b"/>
 <bp:displayName rdf:datatype="xsd:string">taof(EPAS1) =&gt; exp(KDR)</bp:displayName>
 <bp:right rdf:resource="4e2c6d72-eb91-41e8-8932-01e04e694eec"/>
</bp:BiochemicalReaction>

<bp:PhysicalEntity rdf:about="dc77adb3-c1fa-4386-944b-f9c4f1bc6dac">
 <bp:displayName rdf:datatype="xsd:string">MAPK1 P@Y</bp:displayName>
</bp:PhysicalEntity>

<bp:BiochemicalReaction rdf:about="6f7ec5ba-d4f7-4e63-badd-268cc10afcce">
 <bp:left rdf:resource="6a9a83ce-7a76-4e84-9731-84920af4abdb"/>
 <bp:displayName rdf:datatype="xsd:string">exp(ELAVL1) -gp-&gt; ELAVL1</bp:displayName>
 <bp:right rdf:resource="ffb579d2-b032-4e04-8f20-f9f2cac2b4fb"/>
</bp:BiochemicalReaction>

<bp:UnificationXref rdf:about="urn:selventa:UnificationXref:Genstruct:catof(NOS2):3ca455a9-b4d8-4adb-9450-87cf7729b9b5">
 <bp:id rdf:datatype="xsd:string">GS3315370</bp:id>
 <bp:db rdf:datatype="xsd:string">Genstruct</bp:db>
</bp:UnificationXref>

<bp:UnificationXref rdf:about="urn:selventa:UnificationXref:Genstruct:FN1:2eea0eee-da34-424c-84eb-6a4a9bd77443">
 <bp:id rdf:datatype="xsd:string">GS1344401</bp:id>
 <bp:db rdf:datatype="xsd:string">Genstruct</bp:db>
</bp:UnificationXref>

<bp:UnificationXref rdf:about="urn:selventa:UnificationXref:Genstruct:PDPK1:1eeb5f34-18c9-4bd5-ab29-a814e3070c0d">
 <bp:id rdf:datatype="xsd:string">GS1376274</bp:id>
 <bp:db rdf:datatype="xsd:string">Genstruct</bp:db>
</bp:UnificationXref>

<bp:UnificationXref rdf:about="urn:miriam:entrez:gene:6340:GS1411774:2390d591-c324-43b8-94bb-0cb5a34b2c2d">
 <bp:id rdf:datatype="xsd:string">6340</bp:id>
 <bp:db rdf:datatype="xsd:string">Entrez Gene</bp:db>
</bp:UnificationXref>

<bp:BiochemicalReaction rdf:about="971d2fd6-d4fa-4133-821e-3000f36a3a21">
 <bp:left rdf:resource="3dced36f-23cc-415a-9d75-bd4169539ace"/>
 <bp:displayName rdf:datatype="xsd:string">response to hypoxia -| Reactive Oxygen Species</bp:displayName>
 <bp:right rdf:resource="e6d4254e-a3b8-48c3-8e50-59e630d6fc87"/>
</bp:BiochemicalReaction>

<bp:PhysicalEntity rdf:about="489d1270-5d99-415c-8ffa-706517c00b52">
 <bp:displayName rdf:datatype="xsd:string">TXNIP</bp:displayName>
 <bp:xref rdf:resource="urn:selventa:UnificationXref:Genstruct:TXNIP:10c69a54-f04b-461f-a8cf-ce2b7db129c2"/>
</bp:PhysicalEntity>

<bp:UnificationXref rdf:about="urn:miriam:uniprot:Q16665:GS3266015:a0ff13f5-cffc-4e85-8e3a-2e1cc2c82446">
 <bp:id rdf:datatype="xsd:string">Q16665</bp:id>
 <bp:db rdf:datatype="xsd:string">UniProt</bp:db>
</bp:UnificationXref>

<bp:UnificationXref rdf:about="urn:selventa:UnificationXref:Genstruct:Resveratrol:96ca608e-aca7-4ca7-b7f4-1a2ac7f1f3f6">
 <bp:id rdf:datatype="xsd:string">GS65157</bp:id>
 <bp:db rdf:datatype="xsd:string">Genstruct</bp:db>
</bp:UnificationXref>

<bp:BiochemicalReaction rdf:about="eaf3158a-9bd6-4107-b532-2354b27c782f">
 <bp:left rdf:resource="bcd722eb-3995-44ff-99a0-7fc3d6386472"/>
 <bp:displayName rdf:datatype="xsd:string">kaof(AMP-activated protein kinase complex Hs) -| FOXO1</bp:displayName>
 <bp:right rdf:resource="219634d6-79e8-44ea-830d-83782d4654cd"/>
</bp:BiochemicalReaction>

<bp:BiochemicalReaction rdf:about="a636fac5-3d73-4e1c-8970-ea27d36b3742">
 <bp:left rdf:resource="2640fed3-b2b1-4aea-8ab2-49dba1e2b9db"/>
 <bp:displayName rdf:datatype="xsd:string">MPO -cat-&gt; catof(MPO)</bp:displayName>
 <bp:right rdf:resource="92635df2-95d4-4cc5-a727-9757f4d6250d"/>
</bp:BiochemicalReaction>

<bp:BiochemicalReaction rdf:about="0609f05f-5dd3-41ed-93df-3651b07464d6">
 <bp:left rdf:resource="436e629d-083f-4f11-aa87-b5ed96762570"/>
 <bp:displayName rdf:datatype="xsd:string">HMGCR -cat-&gt; catof(HMGCR)</bp:displayName>
 <bp:right rdf:resource="8b7da8d9-c649-458d-8482-96a5a7da928a"/>
</bp:BiochemicalReaction>

<bp:BiochemicalReaction rdf:about="916a1b60-7a52-4f7a-8082-19ec0b2e320f">
 <bp:left rdf:resource="1dfff8cb-54d4-4678-bb0a-0ed7bcadf2f1"/>
 <bp:displayName rdf:datatype="xsd:string">MAPK8 -cat-&gt; kaof(MAPK8)</bp:displayName>
 <bp:right rdf:resource="921999a7-2c59-4000-b029-eed7f777a817"/>
</bp:BiochemicalReaction>

<bp:UnificationXref rdf:about="urn:selventa:UnificationXref:Genstruct:catof(SOD1):4e282eba-c177-4176-9901-f51c6c7baef0">
 <bp:id rdf:datatype="xsd:string">GS3373303</bp:id>
 <bp:db rdf:datatype="xsd:string">Genstruct</bp:db>
</bp:UnificationXref>

<bp:UnificationXref rdf:about="urn:miriam:uniprot:P37231:GS3226107:6b70269a-709e-4118-b19a-dc23ce4ff212">
 <bp:id rdf:datatype="xsd:string">P37231</bp:id>
 <bp:db rdf:datatype="xsd:string">UniProt</bp:db>
</bp:UnificationXref>

<bp:BiochemicalReaction rdf:about="f6da6175-f08b-4064-8c56-f5410c0c40c3">
 <bp:left rdf:resource="e6d4254e-a3b8-48c3-8e50-59e630d6fc87"/>
 <bp:displayName rdf:datatype="xsd:string">Reactive Oxygen Species -&gt; kaof(AKT1)</bp:displayName>
 <bp:right rdf:resource="01da5f8c-df66-45ad-92e0-3244d4ba5c77"/>
</bp:BiochemicalReaction>

<bp:BiochemicalReaction rdf:about="cf8b8cca-1107-4862-96a9-214fe7fe96ee">
 <bp:left rdf:resource="8b4529ea-392f-4d3b-aded-05527edd7a3d"/>
 <bp:displayName rdf:datatype="xsd:string">turbulent shear stress -&gt; kaof(MAPK1)</bp:displayName>
 <bp:right rdf:resource="bbfd7867-5ec2-4ef1-b4d6-445e50fdde10"/>
</bp:BiochemicalReaction>

<bp:PhysicalEntity rdf:about="e978817a-6567-45ba-bb80-0145d8e68429">
 <bp:displayName rdf:datatype="xsd:string">FYN</bp:displayName>
 <bp:xref rdf:resource="urn:selventa:UnificationXref:Genstruct:FYN:1ea264d0-9eae-4ebd-b268-21dada9c1c8d"/>
</bp:PhysicalEntity>

<bp:PhysicalEntity rdf:about="c3d827e7-75e3-4727-afd5-c8b0d6e0b064">
 <bp:displayName rdf:datatype="xsd:string">kaof(TGFBR1)</bp:displayName>
 <bp:xref rdf:resource="urn:miriam:uniprot:P36897:GS3252357:abe88f8e-aada-47b5-9cd8-d6e714ce5214"/>
 <bp:xref rdf:resource="urn:miriam:entrez:gene:7046:GS3252357:af4384eb-0740-4059-a60d-05663cf26335"/>
 <bp:xref rdf:resource="urn:selventa:UnificationXref:Genstruct:kaof(TGFBR1):8c3930a2-75a2-47e6-be45-d04506543ef0"/>
</bp:PhysicalEntity>

<bp:UnificationXref rdf:about="urn:selventa:UnificationXref:Genstruct:CAT:0cec51a8-96bb-4c67-9b3a-ef29371d1c7c">
 <bp:id rdf:datatype="xsd:string">GS1325626</bp:id>
 <bp:db rdf:datatype="xsd:string">Genstruct</bp:db>
</bp:UnificationXref>

<bp:PhysicalEntity rdf:about="96e6e8dd-59d9-44a0-8d71-c6ddcb2d59f1">
 <bp:displayName rdf:datatype="xsd:string">HIF1A:ARNT</bp:displayName>
 <bp:xref rdf:resource="urn:selventa:UnificationXref:Genstruct:HIF1A:ARNT:627a83a3-f9ed-4089-92a3-5a8cabc20f52"/>
</bp:PhysicalEntity>

<bp:MolecularInteraction rdf:about="fd621dfc-dac8-47b6-801f-631b4b0c55c6">
 <bp:displayName rdf:datatype="xsd:string">VHL:TCEB2:TCEB1:CUL2:RBX1:UBE2 Family Hs -cc- RBX1</bp:displayName>
 <bp:participant rdf:resource="401f8c5b-ec1f-4a8b-88a8-5eecef29ddab"/>
 <bp:participant rdf:resource="83f8a5aa-1e0e-4440-86ef-2dd14226d9c5"/>
</bp:MolecularInteraction>

<bp:PhysicalEntity rdf:about="a61a5696-e11b-4326-b975-c23eefed98f3">
 <bp:displayName rdf:datatype="xsd:string">NR1I2</bp:displayName>
 <bp:xref rdf:resource="urn:selventa:UnificationXref:Genstruct:NR1I2:da3b3b75-870b-4deb-98c4-5fe47b9e5ac5"/>
</bp:PhysicalEntity>

<bp:PhysicalEntity rdf:about="e8d22997-1af8-4d5f-b175-38cafd7546f6">
 <bp:displayName rdf:datatype="xsd:string">sec(EDN1)</bp:displayName>
 <bp:xref rdf:resource="urn:selventa:UnificationXref:Genstruct:sec(EDN1):c9bdeced-2924-430e-aabc-213a542ae0eb"/>
</bp:PhysicalEntity>

<bp:BiochemicalReaction rdf:about="b0e665cc-9dcc-40f8-a7a0-259d4dfc838e">
 <bp:left rdf:resource="032cb997-bb49-480b-9659-9eed4d6399f8"/>
 <bp:displayName rdf:datatype="xsd:string">MAPK9 P@T183 =&gt; kaof(MAPK9)</bp:displayName>
 <bp:right rdf:resource="866459e4-e60a-45f0-87b4-6e06b4f5aede"/>
</bp:BiochemicalReaction>

<bp:UnificationXref rdf:about="urn:selventa:UnificationXref:Genstruct:JUN:eb69872c-e032-42b7-a4a1-0280a117eea5">
 <bp:id rdf:datatype="xsd:string">GS1360463</bp:id>
 <bp:db rdf:datatype="xsd:string">Genstruct</bp:db>
</bp:UnificationXref>

<bp:UnificationXref rdf:about="urn:miriam:uniprot:Q06830:GS3253512:82b39e7f-02a5-4886-9b10-8b46658a9fff">
 <bp:id rdf:datatype="xsd:string">Q06830</bp:id>
 <bp:db rdf:datatype="xsd:string">UniProt</bp:db>
</bp:UnificationXref>

<bp:PhysicalEntity rdf:about="0394db7b-bf9c-404d-836a-08b855346831">
 <bp:displayName rdf:datatype="xsd:string">exp(ERO1L)</bp:displayName>
 <bp:xref rdf:resource="urn:miriam:uniprot:Q96HE7:GS1654452:995c16fe-abfa-4072-9cf6-6414a5b41290"/>
 <bp:xref rdf:resource="urn:selventa:UnificationXref:Genstruct:exp(ERO1L):97857bf7-8af8-4422-bde4-99d7f8103706"/>
 <bp:xref rdf:resource="urn:miriam:entrez:gene:30001:GS1654452:4ed0f8af-3bbf-475d-bee8-1e99cac61341"/>
</bp:PhysicalEntity>

<bp:BiochemicalReaction rdf:about="eb9de6d0-6540-4d7a-ab40-793950f0a6c4">
 <bp:left rdf:resource="e6d4254e-a3b8-48c3-8e50-59e630d6fc87"/>
 <bp:displayName rdf:datatype="xsd:string">Reactive Oxygen Species -&gt; response to oxidative stress</bp:displayName>
 <bp:right rdf:resource="9f9bf504-b9b2-4e30-a38e-8e7017ffc672"/>
</bp:BiochemicalReaction>

<bp:UnificationXref rdf:about="urn:miriam:entrez:gene:6647:GS3373303:9ebbc255-83ef-4fed-8ae9-1e46696c1dfb">
 <bp:id rdf:datatype="xsd:string">6647</bp:id>
 <bp:db rdf:datatype="xsd:string">Entrez Gene</bp:db>
</bp:UnificationXref>

<bp:PhysicalEntity rdf:about="97c1d2f4-10c2-4a18-869b-0c272002b7af">
 <bp:displayName rdf:datatype="xsd:string">degradationof(Nfkbia)</bp:displayName>
</bp:PhysicalEntity>

<bp:PhysicalEntity rdf:about="41ee99cb-814b-4816-8867-b09b61f757dc">
 <bp:displayName rdf:datatype="xsd:string">XBP1</bp:displayName>
 <bp:xref rdf:resource="urn:selventa:UnificationXref:Genstruct:XBP1:be3e1617-0122-49a0-8b24-2ab839e7fec4"/>
</bp:PhysicalEntity>

<bp:BiochemicalReaction rdf:about="7efccffb-8401-4c5b-acbf-9af511210580">
 <bp:left rdf:resource="7e16a162-a132-4742-8273-f2afba998364"/>
 <bp:displayName rdf:datatype="xsd:string">catof(EGLN2) -&gt; degradationof(EPAS1)</bp:displayName>
 <bp:right rdf:resource="d496fc54-8086-4a79-a120-de0e0beede11"/>
</bp:BiochemicalReaction>

<bp:UnificationXref rdf:about="urn:selventa:UnificationXref:Genstruct:FYN:1ea264d0-9eae-4ebd-b268-21dada9c1c8d">
 <bp:id rdf:datatype="xsd:string">GS1345163</bp:id>
 <bp:db rdf:datatype="xsd:string">Genstruct</bp:db>
</bp:UnificationXref>

<bp:UnificationXref rdf:about="urn:selventa:UnificationXref:Genstruct:kaof(TORC1 Complex Hs):9df13a69-6d07-402a-8d57-633011742af3">
 <bp:id rdf:datatype="xsd:string">GS6762333</bp:id>
 <bp:db rdf:datatype="xsd:string">Genstruct</bp:db>
</bp:UnificationXref>

<bp:UnificationXref rdf:about="urn:miriam:entrez:gene:196:GS3416305:bb88c905-e451-41f6-9865-96f9802c28d4">
 <bp:id rdf:datatype="xsd:string">196</bp:id>
 <bp:db rdf:datatype="xsd:string">Entrez Gene</bp:db>
</bp:UnificationXref>

<bp:UnificationXref rdf:about="urn:selventa:UnificationXref:Genstruct:NR1I3:1283a9fc-d7c7-4aa2-be61-01638131f01e">
 <bp:id rdf:datatype="xsd:string">GS1453630</bp:id>
 <bp:db rdf:datatype="xsd:string">Genstruct</bp:db>
</bp:UnificationXref>

<bp:BiochemicalReaction rdf:about="b8a76adc-6aa7-4aea-8d79-db7273bb1de0">
 <bp:left rdf:resource="0def39c6-0874-4798-8c4e-d251141239c8"/>
 <bp:displayName rdf:datatype="xsd:string">response to unfolded protein -&gt; exp(DNAJC3)</bp:displayName>
 <bp:right rdf:resource="a2c409c3-207f-40a2-a0ee-9d0dbc442424"/>
</bp:BiochemicalReaction>

<bp:PhysicalEntity rdf:about="217cef8b-e307-4096-8c01-43d7ab45e57e">
 <bp:displayName rdf:datatype="xsd:string">catof(TLR3)</bp:displayName>
 <bp:xref rdf:resource="urn:miriam:uniprot:O15455:GS3334467:572b37c5-07c4-4822-82a5-c2e81a5d5b26"/>
 <bp:xref rdf:resource="urn:selventa:UnificationXref:Genstruct:catof(TLR3):d13c6adf-3fda-44db-8184-1bb9b3542b57"/>
 <bp:xref rdf:resource="urn:miriam:entrez:gene:7098:GS3334467:3e80a5b2-5691-499a-80a6-ccf0e5861775"/>
</bp:PhysicalEntity>

<bp:BiochemicalReaction rdf:about="92a38054-6abf-4695-a738-1eabf32e6501">
 <bp:left rdf:resource="8dbcdba1-8815-4230-9896-77d26d4201fc"/>
 <bp:displayName rdf:datatype="xsd:string">taof(NFE2L2) =&gt; exp(ATF4)</bp:displayName>
 <bp:right rdf:resource="9e0b166d-1b65-47bd-93eb-003914c5fbf1"/>
</bp:BiochemicalReaction>

<bp:UnificationXref rdf:about="urn:selventa:UnificationXref:Genstruct:kaof(MAPK3):978c728c-787e-4e7b-80d1-943bb634f64f">
 <bp:id rdf:datatype="xsd:string">GS3222161</bp:id>
 <bp:db rdf:datatype="xsd:string">Genstruct</bp:db>
</bp:UnificationXref>

<bp:UnificationXref rdf:about="urn:miriam:uniprot:P35638:GS1335535:6d088543-58b0-4aab-976d-b7cd2edc6016">
 <bp:id rdf:datatype="xsd:string">P35638</bp:id>
 <bp:db rdf:datatype="xsd:string">UniProt</bp:db>
</bp:UnificationXref>

<bp:BiochemicalReaction rdf:about="02875d27-40f7-4d39-80cf-62eff77e655c">
 <bp:left rdf:resource="82e20f9b-b369-4d82-b46a-34bde5453b25"/>
 <bp:displayName rdf:datatype="xsd:string">laminar shear stress -| exp(ICAM1)</bp:displayName>
 <bp:right rdf:resource="428a26af-5210-4a5f-b8b9-e2f88d6dd230"/>
</bp:BiochemicalReaction>

<bp:BiochemicalReaction rdf:about="8d7378f2-85a2-494e-8ad1-3ee6ca69dfe5">
 <bp:left rdf:resource="398a88c9-c90b-44a6-84dd-a1867fb898bf"/>
 <bp:displayName rdf:datatype="xsd:string">catof(respiratory chain complex III) -&gt; Superoxides</bp:displayName>
 <bp:right rdf:resource="2b71d2dd-99f3-4920-87a9-760311a18ee1"/>
</bp:BiochemicalReaction>

<bp:UnificationXref rdf:about="urn:selventa:UnificationXref:Genstruct:GPX1:ee33442c-1564-4da2-a73d-8208d482b00f">
 <bp:id rdf:datatype="xsd:string">GS1350620</bp:id>
 <bp:db rdf:datatype="xsd:string">Genstruct</bp:db>
</bp:UnificationXref>

<bp:BiochemicalReaction rdf:about="86ab1de8-ac7c-41e8-bc06-8c66c1b5e327">
 <bp:left rdf:resource="4a98d86d-0582-4d2b-9aff-202068b47462"/>
 <bp:displayName rdf:datatype="xsd:string">DLD:OGDH:DLST -&gt; Hydrogen peroxide</bp:displayName>
 <bp:right rdf:resource="d7c39a74-ebae-4ea5-aad0-6421d8308b4e"/>
</bp:BiochemicalReaction>

<bp:UnificationXref rdf:about="urn:selventa:UnificationXref:Genstruct:SOD2:1e0aa9eb-8d19-48dd-a07b-5e0e37bcee54">
 <bp:id rdf:datatype="xsd:string">GS1415306</bp:id>
 <bp:db rdf:datatype="xsd:string">Genstruct</bp:db>
</bp:UnificationXref>

<bp:UnificationXref rdf:about="urn:miriam:uniprot:P19793:GS3223547:2ae669d9-2b8a-4ba3-9b2a-818e76b84544">
 <bp:id rdf:datatype="xsd:string">P19793</bp:id>
 <bp:db rdf:datatype="xsd:string">UniProt</bp:db>
</bp:UnificationXref>

<bp:UnificationXref rdf:about="urn:miriam:entrez:gene:3624:GS1357413:8089670b-3e0a-4b09-bb7d-efb7be388f2d">
 <bp:id rdf:datatype="xsd:string">3624</bp:id>
 <bp:db rdf:datatype="xsd:string">Entrez Gene</bp:db>
</bp:UnificationXref>

<bp:BiochemicalReaction rdf:about="8e502d68-82fa-4314-b5a2-29aba8581beb">
 <bp:left rdf:resource="6da91f26-0fc4-4aa1-b46a-dfe3b217cee8"/>
 <bp:displayName rdf:datatype="xsd:string">Hydrochloric acid -&gt; kaof(MAPK1)</bp:displayName>
 <bp:right rdf:resource="bbfd7867-5ec2-4ef1-b4d6-445e50fdde10"/>
</bp:BiochemicalReaction>

<bp:UnificationXref rdf:about="urn:miriam:entrez:gene:23645:GS3363405:6428ac67-21a0-4da4-b9c7-a50526d3a72a">
 <bp:id rdf:datatype="xsd:string">23645</bp:id>
 <bp:db rdf:datatype="xsd:string">Entrez Gene</bp:db>
</bp:UnificationXref>

<bp:BiochemicalReaction rdf:about="94f7bea8-8932-48a7-8671-deec811b36d1">
 <bp:left rdf:resource="82052905-85e7-4be3-b8ea-ba06f7d945fc"/>
 <bp:displayName rdf:datatype="xsd:string">Calcium -| AQP5</bp:displayName>
 <bp:right rdf:resource="7ab3e0d9-1990-412b-9140-03c58dea7c99"/>
</bp:BiochemicalReaction>

<bp:BiochemicalReaction rdf:about="56a01aee-e9a8-44af-9760-69cc7e1ac336">
 <bp:left rdf:resource="abc654e5-4744-4e3a-b8ac-801a9fb04ed0"/>
 <bp:displayName rdf:datatype="xsd:string">taof(FOS) =&gt; taof(AP-1 complex Hs)</bp:displayName>
 <bp:right rdf:resource="c0b91566-3e39-4cab-a279-3933473cd7bf"/>
</bp:BiochemicalReaction>

<bp:UnificationXref rdf:about="urn:selventa:UnificationXref:Genstruct:8-Isoprostane:cd87694e-8913-4657-83c8-f4f32ed0f05e">
 <bp:id rdf:datatype="xsd:string">GS1211306</bp:id>
 <bp:db rdf:datatype="xsd:string">Genstruct</bp:db>
</bp:UnificationXref>

<bp:BiochemicalReaction rdf:about="9f7fb670-f1f5-461c-a749-51a774dfa6c4">
 <bp:left rdf:resource="0e7515ac-57bc-4e60-ad38-eba9d579a563"/>
 <bp:displayName rdf:datatype="xsd:string">PRKCZ P@T410 =&gt; kaof(PRKCZ)</bp:displayName>
 <bp:right rdf:resource="c4b3cda5-b743-47fb-bd5f-a2e67ef78554"/>
</bp:BiochemicalReaction>

<bp:UnificationXref rdf:about="urn:miriam:uniprot:Q06830:GS1374771:b77fd4fe-2f00-463e-a384-2d7adbb5cb37">
 <bp:id rdf:datatype="xsd:string">Q06830</bp:id>
 <bp:db rdf:datatype="xsd:string">UniProt</bp:db>
</bp:UnificationXref>

<bp:BiochemicalReaction rdf:about="7658ad9d-6156-430e-81b0-1f526bcc099f">
 <bp:left rdf:resource="3a6daf5c-fbbf-497d-b334-c784d993194f"/>
 <bp:displayName rdf:datatype="xsd:string">MAPK8 P@T183 =&gt; kaof(MAPK8)</bp:displayName>
 <bp:right rdf:resource="921999a7-2c59-4000-b029-eed7f777a817"/>
</bp:BiochemicalReaction>

<bp:PhysicalEntity rdf:about="c29cf33d-d54b-414a-8bb1-87265a7ff181">
 <bp:displayName rdf:datatype="xsd:string">ERO1L</bp:displayName>
 <bp:xref rdf:resource="urn:selventa:UnificationXref:Genstruct:ERO1L:411fa13c-6bed-4325-9113-28b4df74b09c"/>
</bp:PhysicalEntity>

<bp:MolecularInteraction rdf:about="41c37785-43df-45b1-a063-659d22472e1c">
 <bp:displayName rdf:datatype="xsd:string">ARNT:ESR1 -cc- ESR1</bp:displayName>
 <bp:participant rdf:resource="565e4493-204c-439b-b1a6-006d538d6fed"/>
 <bp:participant rdf:resource="7dcf6644-ac1d-4c0e-bee9-632599bfc068"/>
</bp:MolecularInteraction>

<bp:BiochemicalReaction rdf:about="1c7fe052-703d-47c0-a662-ccffee7a0e43">
 <bp:left rdf:resource="925656ed-4da0-4eab-8bd7-68c0d043ef29"/>
 <bp:displayName rdf:datatype="xsd:string">VHL -&gt; degradationof(HIF1A)</bp:displayName>
 <bp:right rdf:resource="38577827-607e-47e0-8a26-94487afca119"/>
</bp:BiochemicalReaction>

<bp:PhysicalEntity rdf:about="1999cc46-6491-4d14-8183-872fd3978581">
 <bp:displayName rdf:datatype="xsd:string">kaof(NFKBIA)</bp:displayName>
</bp:PhysicalEntity>

<bp:UnificationXref rdf:about="urn:selventa:UnificationXref:Genstruct:catof(GCLM):5ec7ffb0-155b-4ce1-aa43-cfb29753172f">
 <bp:id rdf:datatype="xsd:string">GS3457661</bp:id>
 <bp:db rdf:datatype="xsd:string">Genstruct</bp:db>
</bp:UnificationXref>

<bp:PhysicalEntity rdf:about="5ff795bd-220a-45a3-b152-f6af8fe20c74">
 <bp:displayName rdf:datatype="xsd:string">catof(TXNRD1)</bp:displayName>
 <bp:xref rdf:resource="urn:selventa:UnificationXref:Genstruct:catof(TXNRD1):f00434be-3a2f-4ce7-b18b-ee2e6c478748"/>
 <bp:xref rdf:resource="urn:miriam:uniprot:Q16881:GS3461764:46d9892b-8b4e-4cb0-a882-403f79deabcb"/>
 <bp:xref rdf:resource="urn:miriam:entrez:gene:7296:GS3461764:80d620ee-ebf7-4ebd-8b92-e8428567eaa6"/>
</bp:PhysicalEntity>

<bp:BiochemicalReaction rdf:about="a38d9d94-3c7c-4a33-a308-631664bf93a4">
 <bp:left rdf:resource="cfbacf73-09d7-407d-9062-90f40fc418fa"/>
 <bp:displayName rdf:datatype="xsd:string">EP300 =&gt; taof(HIF1A)</bp:displayName>
 <bp:right rdf:resource="a2945f4a-94ff-416e-a08c-ea3dbf169e9c"/>
</bp:BiochemicalReaction>

<bp:UnificationXref rdf:about="urn:selventa:UnificationXref:Genstruct:PDIA3:2a8772f0-5271-4e30-864f-2dc5d3b31cfa">
 <bp:id rdf:datatype="xsd:string">GS1351301</bp:id>
 <bp:db rdf:datatype="xsd:string">Genstruct</bp:db>
</bp:UnificationXref>

<bp:BiochemicalReaction rdf:about="b9dc0415-751b-451b-8c91-f7945e339fc1">
 <bp:left rdf:resource="811c2277-8346-456c-817e-fe56b59348d7"/>
 <bp:displayName rdf:datatype="xsd:string">exp(SCNN1G) -gp-&gt; SCNN1G</bp:displayName>
 <bp:right rdf:resource="9175a6cd-f2f1-4984-b59f-47a955bffe51"/>
</bp:BiochemicalReaction>

<bp:PhysicalEntity rdf:about="3c5b1705-896d-4b63-8c59-e3fa740db95b">
 <bp:displayName rdf:datatype="xsd:string">GADD45GIP1</bp:displayName>
 <bp:xref rdf:resource="urn:selventa:UnificationXref:Genstruct:GADD45GIP1:6f7e6562-c048-4179-b419-8bc8f65ef0f9"/>
</bp:PhysicalEntity>

<bp:UnificationXref rdf:about="urn:selventa:UnificationXref:Genstruct:catof(GCLC):fd55c48f-2e64-414f-b623-de2cff09d637">
 <bp:id rdf:datatype="xsd:string">GS3470000</bp:id>
 <bp:db rdf:datatype="xsd:string">Genstruct</bp:db>
</bp:UnificationXref>

<bp:UnificationXref rdf:about="urn:miriam:entrez:gene:5603:GS3222041:c3ab8c4d-3f7c-4a67-8216-e96b8fe264c9">
 <bp:id rdf:datatype="xsd:string">5603</bp:id>
 <bp:db rdf:datatype="xsd:string">Entrez Gene</bp:db>
</bp:UnificationXref>

<bp:BiochemicalReaction rdf:about="dabb781a-71d3-4180-89f4-3f62dd68acba">
 <bp:left rdf:resource="60ed4c78-c6bd-4e94-a254-27d74c6c4efa"/>
 <bp:displayName rdf:datatype="xsd:string">RAC1 -cat-&gt; gtpof(RAC1)</bp:displayName>
 <bp:right rdf:resource="42712b32-0171-4aa0-b4f8-82ce34f44cc2"/>
</bp:BiochemicalReaction>

<bp:PhysicalEntity rdf:about="8b963388-14ec-47a2-8016-9e88b05ade0b">
 <bp:displayName rdf:datatype="xsd:string">MAPK1 P@Y187</bp:displayName>
</bp:PhysicalEntity>

<bp:PhysicalEntity rdf:about="21c95077-2094-4b41-9e50-562362efe58a">
 <bp:displayName rdf:datatype="xsd:string">exp(CAV1)</bp:displayName>
 <bp:xref rdf:resource="urn:miriam:uniprot:Q03135:GS1325662:b63b57b3-45f6-460e-896a-62733b9f7c59"/>
 <bp:xref rdf:resource="urn:selventa:UnificationXref:Genstruct:exp(CAV1):6f0af2b6-b5b5-4a6b-b826-226f46a9f542"/>
 <bp:xref rdf:resource="urn:miriam:entrez:gene:857:GS1325662:727efcd1-5519-4182-be82-2066c35fde2b"/>
</bp:PhysicalEntity>

<bp:UnificationXref rdf:about="urn:selventa:UnificationXref:Genstruct:Hyperoxia:ea4f2eae-b0d3-4477-9824-73adf2878afb">
 <bp:id rdf:datatype="xsd:string">GS7140445</bp:id>
 <bp:db rdf:datatype="xsd:string">Genstruct</bp:db>
</bp:UnificationXref>

<bp:BiochemicalReaction rdf:about="1175d3b8-7d7b-41b3-b2ac-9a5b980577b6">
 <bp:left rdf:resource="d9846f81-1831-46c9-adb2-e7755d824310"/>
 <bp:displayName rdf:datatype="xsd:string">KEAP1:15-deoxy-D12,14-prostaglandin J2 =| KEAP1:NFE2L2</bp:displayName>
 <bp:right rdf:resource="736d4044-2c78-4468-abdc-4333b7aa8641"/>
</bp:BiochemicalReaction>

<bp:BiochemicalReaction rdf:about="33852b2b-14ca-4707-9d50-8d8a5fb3b648">
 <bp:left rdf:resource="cbc6f6fe-a631-4ee7-81f7-8474dbbec1ae"/>
 <bp:displayName rdf:datatype="xsd:string">PRKCA P@T638 =&gt; kaof(PRKCA)</bp:displayName>
 <bp:right rdf:resource="2ad3cbdd-22e6-4b0f-91f0-3c5464d96ddf"/>
</bp:BiochemicalReaction>

<bp:PhysicalEntity rdf:about="9a4f6401-79d0-4fb7-81f3-6a34e646aa22">
 <bp:displayName rdf:datatype="xsd:string">glycolysis</bp:displayName>
 <bp:xref rdf:resource="urn:selventa:UnificationXref:Genstruct:glycolysis:927c7fcc-3367-435a-91c7-60e017b1b31a"/>
</bp:PhysicalEntity>

<bp:UnificationXref rdf:about="urn:miriam:uniprot:P50225:GS4642714:bcc84071-07bd-417e-bca3-71a238e41b1b">
 <bp:id rdf:datatype="xsd:string">P50225</bp:id>
 <bp:db rdf:datatype="xsd:string">UniProt</bp:db>
</bp:UnificationXref>

<bp:PhysicalEntity rdf:about="b28e6b04-64f8-4c26-893e-4e120812651e">
 <bp:displayName rdf:datatype="xsd:string">clasto lactacystin beta lactone</bp:displayName>
 <bp:xref rdf:resource="urn:selventa:UnificationXref:Genstruct:clasto lactacystin beta lactone:9d6154ca-aa37-4701-992f-00cd76069086"/>
</bp:PhysicalEntity>

<bp:UnificationXref rdf:about="urn:selventa:UnificationXref:Genstruct:NR1I2:da3b3b75-870b-4deb-98c4-5fe47b9e5ac5">
 <bp:id rdf:datatype="xsd:string">GS1440224</bp:id>
 <bp:db rdf:datatype="xsd:string">Genstruct</bp:db>
</bp:UnificationXref>

<bp:MolecularInteraction rdf:about="7c5bc258-237d-415a-8a42-3858556853b3">
 <bp:displayName rdf:datatype="xsd:string">GCLM:GCLC -cc- GCLC</bp:displayName>
 <bp:participant rdf:resource="59140b2a-63d9-4e93-b006-48f835a95f5c"/>
 <bp:participant rdf:resource="be5ef449-58a8-4c7d-b32f-d8edce2325c1"/>
</bp:MolecularInteraction>

<bp:BiochemicalReaction rdf:about="7645fdac-02c5-43ec-aaac-b2a02f377e06">
 <bp:left rdf:resource="c1b36e67-0dcc-45bb-9135-d7ff627261f3"/>
 <bp:displayName rdf:datatype="xsd:string">Vitamin E -| kaof(PKC Family Hs)</bp:displayName>
 <bp:right rdf:resource="b1ff6e8a-c2a2-4038-8ee4-9ac5d66aa3ce"/>
</bp:BiochemicalReaction>

<bp:BiochemicalReaction rdf:about="f5e643bc-4ef1-4281-a1a0-17dbe99f2953">
 <bp:left rdf:resource="d7c39a74-ebae-4ea5-aad0-6421d8308b4e"/>
 <bp:displayName rdf:datatype="xsd:string">Hydrogen peroxide -&gt; PLCG1 P@Y</bp:displayName>
 <bp:right rdf:resource="3041465d-2f80-4818-a737-edd7ab75d7ea"/>
</bp:BiochemicalReaction>

<bp:UnificationXref rdf:about="urn:miriam:uniprot:P15121:GS1317274:e34a87a4-541a-4599-b0ae-9785387f0cfd">
 <bp:id rdf:datatype="xsd:string">P15121</bp:id>
 <bp:db rdf:datatype="xsd:string">UniProt</bp:db>
</bp:UnificationXref>

<bp:UnificationXref rdf:about="urn:miriam:entrez:gene:5578:GS3234543:5bcbcbd6-3143-4e8b-9afb-9bbfb618a342">
 <bp:id rdf:datatype="xsd:string">5578</bp:id>
 <bp:db rdf:datatype="xsd:string">Entrez Gene</bp:db>
</bp:UnificationXref>

<bp:UnificationXref rdf:about="urn:selventa:UnificationXref:Genstruct:exp(F2R):ff760dc3-7bd9-4c71-a7a9-eb6422117d00">
 <bp:id rdf:datatype="xsd:string">GS1342333</bp:id>
 <bp:db rdf:datatype="xsd:string">Genstruct</bp:db>
</bp:UnificationXref>

<bp:UnificationXref rdf:about="urn:selventa:UnificationXref:Genstruct:HMOX1:6752e80e-6fdc-4115-8d27-72bd30e8df73">
 <bp:id rdf:datatype="xsd:string">GS1353564</bp:id>
 <bp:db rdf:datatype="xsd:string">Genstruct</bp:db>
</bp:UnificationXref>

<bp:MolecularInteraction rdf:about="e49c460a-92ef-4e10-bba2-ac3996ff84df">
 <bp:displayName rdf:datatype="xsd:string">CYBB -cc- NADPH oxidase complex Hs</bp:displayName>
 <bp:participant rdf:resource="89232123-9264-4d6e-b120-cf08ae3c4f59"/>
 <bp:participant rdf:resource="fc5541c7-6d1e-4233-8c22-f0d9cb327551"/>
</bp:MolecularInteraction>

<bp:MolecularInteraction rdf:about="1761ae06-9c9d-4577-957d-c5722ab65dc5">
 <bp:displayName rdf:datatype="xsd:string">FOS -cc- AP-1 Complex Hs</bp:displayName>
 <bp:participant rdf:resource="27aad488-1db7-4f3b-9cdf-ba63b407cf58"/>
 <bp:participant rdf:resource="55adfcaa-03f4-4c12-b7d0-0e312fd778f0"/>
</bp:MolecularInteraction>

<bp:PhysicalEntity rdf:about="f68ea7df-8d6e-458e-867a-cfda1c48d67b">
 <bp:displayName rdf:datatype="xsd:string">NOS3</bp:displayName>
 <bp:xref rdf:resource="urn:selventa:UnificationXref:Genstruct:NOS3:0f72454b-30f4-4060-98c1-5ff5e43e6e8f"/>
</bp:PhysicalEntity>

<bp:BiochemicalReaction rdf:about="a8a0099f-c766-4bf9-94ab-4b436a8d49fa">
 <bp:left rdf:resource="34f0f6ef-aaf5-48ff-8dbd-94f86ad6e8d3"/>
 <bp:displayName rdf:datatype="xsd:string">MAP2K6 P@T211 -&gt; kaof(MAP2K6)</bp:displayName>
 <bp:right rdf:resource="01ba6378-616f-4f07-8fbe-f02452bc8897"/>
</bp:BiochemicalReaction>

<bp:BiochemicalReaction rdf:about="a12bd933-a0ad-4ce4-897d-2da915ed1db1">
 <bp:left rdf:resource="db9fbcb8-a5fc-46fd-a13d-b067714e0fa2"/>
 <bp:displayName rdf:datatype="xsd:string">kaof(AKT Family Hs) -&gt; taof(NFKB Complex Hs)</bp:displayName>
 <bp:right rdf:resource="605d858d-9857-48e2-9e4b-ff8c0d843a9f"/>
</bp:BiochemicalReaction>

<bp:UnificationXref rdf:about="urn:selventa:UnificationXref:Genstruct:exp(AHRR):51556a63-e90d-489a-a31e-b0a5542aeeb8">
 <bp:id rdf:datatype="xsd:string">GS1732323</bp:id>
 <bp:db rdf:datatype="xsd:string">Genstruct</bp:db>
</bp:UnificationXref>

<bp:MolecularInteraction rdf:about="d47aabe2-a751-4df8-8f49-9ee1628724d1">
 <bp:displayName rdf:datatype="xsd:string">VHL:TCEB2:TCEB1:CUL2:RBX1:UBE2 Family Hs -cc- CUL2</bp:displayName>
 <bp:participant rdf:resource="e0034baf-4f65-49ae-99ce-2894da792468"/>
 <bp:participant rdf:resource="83f8a5aa-1e0e-4440-86ef-2dd14226d9c5"/>
</bp:MolecularInteraction>

<bp:BiochemicalReaction rdf:about="de09cb7f-c984-4554-a11b-004259d17231">
 <bp:left rdf:resource="c607c949-3ff1-4fe6-ad67-54321287358a"/>
 <bp:displayName rdf:datatype="xsd:string">IkappaB kinase complex Hs -sub-&gt; IKBKB</bp:displayName>
 <bp:right rdf:resource="408e55a1-975e-4c13-8b12-473151072f12"/>
</bp:BiochemicalReaction>

<bp:BiochemicalReaction rdf:about="97da8a8a-9447-43ee-bd47-18ea6891f037">
 <bp:left rdf:resource="3e8c92e6-6156-4c40-9d63-da04d9f9433d"/>
 <bp:displayName rdf:datatype="xsd:string">4-Hydroxy-2-nonenal -| Glutathione</bp:displayName>
 <bp:right rdf:resource="530b24b8-7cc7-467e-9004-9505e8d1a989"/>
</bp:BiochemicalReaction>

<bp:PhysicalEntity rdf:about="93bdd2a4-a2ed-4791-bc1d-9bf2f9bc5f4a">
 <bp:displayName rdf:datatype="xsd:string">kaof(EIF2AK2)</bp:displayName>
 <bp:xref rdf:resource="urn:selventa:UnificationXref:Genstruct:kaof(EIF2AK2):027f9592-418a-4953-b064-424dd54ad927"/>
 <bp:xref rdf:resource="urn:miriam:uniprot:Q9BQI3:GS3370302:4a3a4c5e-e610-4887-a86f-458c6c40d80e"/>
 <bp:xref rdf:resource="urn:miriam:uniprot:P19525:GS3370302:8f704c41-04a7-4707-8e3e-deb516b88800"/>
 <bp:xref rdf:resource="urn:miriam:entrez:gene:5610:GS3370302:613b1c0d-4c56-4cd2-a273-55948446d0c4"/>
</bp:PhysicalEntity>

<bp:PhysicalEntity rdf:about="5b473451-90d2-4a07-aa2d-2a11b17e2c8f">
 <bp:displayName rdf:datatype="xsd:string">NFE2L2:MAFK</bp:displayName>
 <bp:xref rdf:resource="urn:selventa:UnificationXref:Genstruct:NFE2L2:MAFK:4e7c9995-abf0-48bd-ae7c-8e92a7d2dd75"/>
</bp:PhysicalEntity>

<bp:UnificationXref rdf:about="urn:miriam:uniprot:P48506:GS1347157:a12437e6-b9a8-4824-bc4d-dcd1f61530e3">
 <bp:id rdf:datatype="xsd:string">P48506</bp:id>
 <bp:db rdf:datatype="xsd:string">UniProt</bp:db>
</bp:UnificationXref>

<bp:PhysicalEntity rdf:about="f6801636-979b-424f-ba16-50d00b90db53">
 <bp:displayName rdf:datatype="xsd:string">8-Methyl-IQX</bp:displayName>
 <bp:xref rdf:resource="urn:selventa:UnificationXref:Genstruct:8-Methyl-IQX:ee583ca4-e7ab-4391-823a-ae657ace6ed2"/>
</bp:PhysicalEntity>

<bp:UnificationXref rdf:about="urn:miriam:uniprot:P52895:GS1335513:422b1f3a-6830-4217-ae4b-84dec4f8d782">
 <bp:id rdf:datatype="xsd:string">P52895</bp:id>
 <bp:db rdf:datatype="xsd:string">UniProt</bp:db>
</bp:UnificationXref>

<bp:UnificationXref rdf:about="urn:miriam:entrez:gene:2938:GS1351404:fec4110b-e130-402c-9af0-450b76c13245">
 <bp:id rdf:datatype="xsd:string">2938</bp:id>
 <bp:db rdf:datatype="xsd:string">Entrez Gene</bp:db>
</bp:UnificationXref>

<bp:UnificationXref rdf:about="urn:selventa:UnificationXref:Genstruct:ER-associated protein catabolism:52856ce9-9267-4e56-8d05-62c4e473b118">
 <bp:id rdf:datatype="xsd:string">GS32327</bp:id>
 <bp:db rdf:datatype="xsd:string">Genstruct</bp:db>
</bp:UnificationXref>

<bp:UnificationXref rdf:about="urn:selventa:UnificationXref:Genstruct:kaof(MAPK1):15ea7041-2059-4f6f-9bc8-891f46452baf">
 <bp:id rdf:datatype="xsd:string">GS3221706</bp:id>
 <bp:db rdf:datatype="xsd:string">Genstruct</bp:db>
</bp:UnificationXref>

<bp:PhysicalEntity rdf:about="67b86ba5-7750-49f0-8999-15a06aa234f0">
 <bp:displayName rdf:datatype="xsd:string">PI3K Family Hs</bp:displayName>
 <bp:xref rdf:resource="urn:selventa:UnificationXref:Genstruct:PI3K Family Hs:5eae3756-e598-405c-9314-b56b08ea58e7"/>
</bp:PhysicalEntity>

<bp:BiochemicalReaction rdf:about="f7b1b8a9-70d5-482b-aa1d-78b647be66c6">
 <bp:left rdf:resource="6e1d9122-a106-4bfb-8dc6-6e0ce158b233"/>
 <bp:displayName rdf:datatype="xsd:string">CAT -cat-&gt; catof(CAT)</bp:displayName>
 <bp:right rdf:resource="cb7de201-6b8a-4061-adc0-9e8ccf793c26"/>
</bp:BiochemicalReaction>

<bp:UnificationXref rdf:about="urn:selventa:UnificationXref:Genstruct:Probucol:5835af78-e308-4758-bdd1-cde1df391d81">
 <bp:id rdf:datatype="xsd:string">GS323465</bp:id>
 <bp:db rdf:datatype="xsd:string">Genstruct</bp:db>
</bp:UnificationXref>

<bp:UnificationXref rdf:about="urn:selventa:UnificationXref:Genstruct:INHBA:0d1ecba1-92d5-4325-a0a6-a5a38db68284">
 <bp:id rdf:datatype="xsd:string">GS1357416</bp:id>
 <bp:db rdf:datatype="xsd:string">Genstruct</bp:db>
</bp:UnificationXref>

<bp:UnificationXref rdf:about="urn:selventa:UnificationXref:Genstruct:dimethyloxalylglycine:c5a1c09a-759d-4298-985f-4fa0633ea6b6">
 <bp:id rdf:datatype="xsd:string">GS4514370</bp:id>
 <bp:db rdf:datatype="xsd:string">Genstruct</bp:db>
</bp:UnificationXref>

<bp:BiochemicalReaction rdf:about="0ca5d4ce-4693-4195-ac69-d5ac74114ccf">
 <bp:left rdf:resource="8b4529ea-392f-4d3b-aded-05527edd7a3d"/>
 <bp:displayName rdf:datatype="xsd:string">turbulent shear stress -sub-&gt; atherogenic shear stress</bp:displayName>
 <bp:right rdf:resource="89ddab74-fae6-4869-a1fd-19318bbddd9e"/>
</bp:BiochemicalReaction>

<bp:BiochemicalReaction rdf:about="a7bbfd16-0158-4c7b-a411-5fae066c7564">
 <bp:left rdf:resource="27bb5f8f-7ce7-4653-a169-b83fc3b40419"/>
 <bp:displayName rdf:datatype="xsd:string">catof(H6PD) -&gt; NADPH</bp:displayName>
 <bp:right rdf:resource="18830b7a-97d2-48b7-90c0-34611aab035e"/>
</bp:BiochemicalReaction>

<bp:PhysicalEntity rdf:about="e4edadc7-0d08-4535-b2d6-a23762ce50ab">
 <bp:displayName rdf:datatype="xsd:string">gtpof(Ras family Hs)</bp:displayName>
 <bp:xref rdf:resource="urn:selventa:UnificationXref:Genstruct:gtpof(Ras family Hs):c2a55023-1fe8-4ac4-acd2-acb3a04f28b5"/>
</bp:PhysicalEntity>

<bp:UnificationXref rdf:about="urn:miriam:entrez:gene:2065:GS3231675:fb6d594f-f3de-49cf-a57e-63fffc384605">
 <bp:id rdf:datatype="xsd:string">2065</bp:id>
 <bp:db rdf:datatype="xsd:string">Entrez Gene</bp:db>
</bp:UnificationXref>

<bp:PhysicalEntity rdf:about="48dca13b-a299-4b58-80b4-ec987c7eefa2">
 <bp:displayName rdf:datatype="xsd:string">catof(respiratory chain complex I)</bp:displayName>
</bp:PhysicalEntity>

<bp:PhysicalEntity rdf:about="1d4c8a86-586e-4806-8db3-a89577eb40b6">
 <bp:displayName rdf:datatype="xsd:string">TGFBR1</bp:displayName>
 <bp:xref rdf:resource="urn:selventa:UnificationXref:Genstruct:TGFBR1:eef51732-7017-4c86-8966-c6ef78207258"/>
</bp:PhysicalEntity>

<bp:BiochemicalReaction rdf:about="945be990-94d2-40f6-8549-a654379dd562">
 <bp:left rdf:resource="dc4770b4-31ec-4a03-aac0-1ce291f07a4e"/>
 <bp:displayName rdf:datatype="xsd:string">PDPK1 P@S241 =&gt; kaof(PDPK1)</bp:displayName>
 <bp:right rdf:resource="943ba85f-9d90-4bc1-9f09-b45e3bf1cb6f"/>
</bp:BiochemicalReaction>

<bp:MolecularInteraction rdf:about="70c220d4-5b90-4713-ae0d-14f01d83df93">
 <bp:displayName rdf:datatype="xsd:string">T(sodium/potassium-exchanging ATPase complex Rn) -to- endosome</bp:displayName>
 <bp:participant rdf:resource="615610a1-5f2a-4b89-94a6-bc1998322471"/>
 <bp:participant rdf:resource="ae179980-45d9-4397-b77c-8ca472034f38"/>
</bp:MolecularInteraction>

<bp:BiochemicalReaction rdf:about="99a849fc-736a-4c10-9e9b-76d193514d58">
 <bp:left rdf:resource="b5512258-a96e-454c-8da9-083e85ee834e"/>
 <bp:displayName rdf:datatype="xsd:string">exp(PRDX1) -gp-&gt; PRDX1</bp:displayName>
 <bp:right rdf:resource="7501f14c-aa8c-4665-9c73-ff3685939a67"/>
</bp:BiochemicalReaction>

<bp:BiochemicalReaction rdf:about="4a91bcbc-8367-432d-ad4f-47b08e8d4ff8">
 <bp:left rdf:resource="1ce01cfc-d0f5-46d3-b2e0-b40a8d7858f9"/>
 <bp:displayName rdf:datatype="xsd:string">kaof(JNK family Hs) -&gt; taof(ETS2)</bp:displayName>
 <bp:right rdf:resource="addf7598-f2bd-4c36-982a-cfe35c5ab9f6"/>
</bp:BiochemicalReaction>

<bp:PhysicalEntity rdf:about="1b120734-3066-40e2-9cab-0642933d5e1a">
 <bp:displayName rdf:datatype="xsd:string">catof(F2)</bp:displayName>
 <bp:xref rdf:resource="urn:miriam:entrez:gene:2147:GS3371375:f637fba1-d544-447e-870f-9faf2d878853"/>
 <bp:xref rdf:resource="urn:selventa:UnificationXref:Genstruct:catof(F2):6f38dcd3-ef85-4294-8baa-f57b9731edc2"/>
 <bp:xref rdf:resource="urn:miriam:uniprot:P00734:GS3371375:f76bbaf9-9615-4bf0-af47-530d6069c8a2"/>
</bp:PhysicalEntity>

<bp:UnificationXref rdf:about="urn:selventa:UnificationXref:Genstruct:kaof(MAPK9):53f92b94-19ab-44c1-94d2-2fe93e90ebf8">
 <bp:id rdf:datatype="xsd:string">GS3221776</bp:id>
 <bp:db rdf:datatype="xsd:string">Genstruct</bp:db>
</bp:UnificationXref>

<bp:UnificationXref rdf:about="urn:selventa:UnificationXref:Genstruct:TCEB2:733c89da-770c-4b33-a329-a3935cb00ec3">
 <bp:id rdf:datatype="xsd:string">GS1420327</bp:id>
 <bp:db rdf:datatype="xsd:string">Genstruct</bp:db>
</bp:UnificationXref>

<bp:BiochemicalReaction rdf:about="55c11299-3b7e-4e3f-9913-2fea6c515baf">
 <bp:left rdf:resource="116f6c9c-dd44-4b74-a72f-8572c4b5998a"/>
 <bp:displayName rdf:datatype="xsd:string">Angiotensin ii =&gt; catof(AGTR1)</bp:displayName>
 <bp:right rdf:resource="3415b93a-055f-4a5a-953b-afe32455db9d"/>
</bp:BiochemicalReaction>

<bp:UnificationXref rdf:about="urn:selventa:UnificationXref:Genstruct:sec(IL6):05657acf-2473-4294-a223-8e46123584a4">
 <bp:id rdf:datatype="xsd:string">GS3160523</bp:id>
 <bp:db rdf:datatype="xsd:string">Genstruct</bp:db>
</bp:UnificationXref>

<bp:PhysicalEntity rdf:about="8a5981e4-ab4d-4b81-ae25-0527eb444678">
 <bp:displayName rdf:datatype="xsd:string">NFE2L2:KEAP1:RBX1:CUL3</bp:displayName>
 <bp:xref rdf:resource="urn:selventa:UnificationXref:Genstruct:NFE2L2:KEAP1:RBX1:CUL3:2004178e-ec5b-4064-8348-ce89c5efd931"/>
</bp:PhysicalEntity>

<bp:BiochemicalReaction rdf:about="189faaed-efc7-47b5-8751-4e1df7ed2ba8">
 <bp:left rdf:resource="38261ae5-4dee-44e2-8bec-25224f3d4cf5"/>
 <bp:displayName rdf:datatype="xsd:string">ETS2 -e-&gt; taof(ETS2)</bp:displayName>
 <bp:right rdf:resource="addf7598-f2bd-4c36-982a-cfe35c5ab9f6"/>
</bp:BiochemicalReaction>

<bp:UnificationXref rdf:about="urn:selventa:UnificationXref:Genstruct:cytoplasm:5cfe4699-3138-409d-8964-cf3ec1626fde">
 <bp:id rdf:datatype="xsd:string">GS37422</bp:id>
 <bp:db rdf:datatype="xsd:string">Genstruct</bp:db>
</bp:UnificationXref>

<bp:PhysicalEntity rdf:about="ae179980-45d9-4397-b77c-8ca472034f38">
 <bp:displayName rdf:datatype="xsd:string">endosome</bp:displayName>
 <bp:xref rdf:resource="urn:selventa:UnificationXref:Genstruct:endosome:b3a35b56-1049-4467-ac01-4394d8dc9e47"/>
</bp:PhysicalEntity>

<bp:BiochemicalReaction rdf:about="560fbb58-eb93-4b97-be20-83ce3dcebcb4">
 <bp:left rdf:resource="71b79608-70a9-4e24-8d7a-f5ef4b3afbc2"/>
 <bp:displayName rdf:datatype="xsd:string">kaof(MAP3K5) =&gt; kaof(MAP2K7)</bp:displayName>
 <bp:right rdf:resource="c6e245b1-3b0d-4e32-a8bb-c2cc1437e83c"/>
</bp:BiochemicalReaction>

<bp:BiochemicalReaction rdf:about="e124bda4-6c95-4d80-8fd4-f9cf7c59d43b">
 <bp:left rdf:resource="3e8c92e6-6156-4c40-9d63-da04d9f9433d"/>
 <bp:displayName rdf:datatype="xsd:string">4-Hydroxy-2-nonenal -&gt; kaof(ERK family Hs)</bp:displayName>
 <bp:right rdf:resource="03cbe528-4a8b-4adc-bfae-3d927ba15cce"/>
</bp:BiochemicalReaction>

<bp:UnificationXref rdf:about="urn:selventa:UnificationXref:Genstruct:SOD1:701f1410-2c16-4402-a6e2-44d3d4d3aed3">
 <bp:id rdf:datatype="xsd:string">GS1415300</bp:id>
 <bp:db rdf:datatype="xsd:string">Genstruct</bp:db>
</bp:UnificationXref>

<bp:PhysicalEntity rdf:about="8fb2a72c-bc6e-488d-89e6-caa03ef6d8b2">
 <bp:displayName rdf:datatype="xsd:string">exp(AKR1B10)</bp:displayName>
 <bp:xref rdf:resource="urn:miriam:uniprot:O60218:GS1726404:298ad0c9-14b4-452c-ad8a-85913a862141"/>
 <bp:xref rdf:resource="urn:selventa:UnificationXref:Genstruct:exp(AKR1B10):72b932a3-2cbc-44ad-bdb1-1629f3cfb72f"/>
 <bp:xref rdf:resource="urn:miriam:entrez:gene:57016:GS1726404:1e95649d-a8da-4e8b-a9f8-941c5df697a1"/>
</bp:PhysicalEntity>

<bp:PhysicalEntity rdf:about="63faa91b-07f7-4341-8b5b-9bebb690b81f">
 <bp:displayName rdf:datatype="xsd:string">GSTA1</bp:displayName>
 <bp:xref rdf:resource="urn:selventa:UnificationXref:Genstruct:GSTA1:cdc8add9-739c-4390-95a8-ee0cf4e1800f"/>
</bp:PhysicalEntity>

<bp:MolecularInteraction rdf:about="dcd05058-7c6a-417b-811c-1478fb2cae09">
 <bp:displayName rdf:datatype="xsd:string">sec(IL6) -to- extracellular</bp:displayName>
 <bp:participant rdf:resource="a4a0b872-f78c-46ec-8b3f-fc2f840609ae"/>
 <bp:participant rdf:resource="75e77cac-e4eb-44ca-9821-e8939a9b7bc1"/>
</bp:MolecularInteraction>

<bp:BiochemicalReaction rdf:about="98753d44-14c6-4167-86e6-5a5ccf11d176">
 <bp:left rdf:resource="c658ff30-e82f-48e8-8ead-886dc93b3f0a"/>
 <bp:displayName rdf:datatype="xsd:string">EGLN2 -cat-&gt; catof(EGLN2)</bp:displayName>
 <bp:right rdf:resource="7e16a162-a132-4742-8273-f2afba998364"/>
</bp:BiochemicalReaction>

<bp:UnificationXref rdf:about="urn:miriam:uniprot:O14920:GS3226712:3135f2fb-dfaa-4fc5-b73b-e181384d5502">
 <bp:id rdf:datatype="xsd:string">O14920</bp:id>
 <bp:db rdf:datatype="xsd:string">UniProt</bp:db>
</bp:UnificationXref>

<bp:BiochemicalReaction rdf:about="db770665-542b-4337-829d-bed1fef9f407">
 <bp:left rdf:resource="92635df2-95d4-4cc5-a727-9757f4d6250d"/>
 <bp:displayName rdf:datatype="xsd:string">catof(MPO) -cat-&gt; Hydrogen peroxide -&gt; Hypochlorous acid</bp:displayName>
 <bp:right rdf:resource="77010d44-d0a9-49fc-8633-fa0bccb2bea4"/>
</bp:BiochemicalReaction>

<bp:BiochemicalReaction rdf:about="0c06f5c6-2076-4609-a4a0-5dacd33293d8">
 <bp:left rdf:resource="ddc963e2-ccb1-4ced-b440-943405865721"/>
 <bp:displayName rdf:datatype="xsd:string">DDIT4 =| TSC2:14-3-3 Family Hs</bp:displayName>
 <bp:right rdf:resource="6c4181e8-827e-418c-927d-2edb11ecdd49"/>
</bp:BiochemicalReaction>

<bp:UnificationXref rdf:about="urn:miriam:entrez:gene:55662:GS6762711:604d0a31-d282-4fce-add3-cc1ebca4d8e3">
 <bp:id rdf:datatype="xsd:string">55662</bp:id>
 <bp:db rdf:datatype="xsd:string">Entrez Gene</bp:db>
</bp:UnificationXref>

<bp:UnificationXref rdf:about="urn:selventa:UnificationXref:Genstruct:taof(RXRA):335c250d-6c86-4bda-b5a3-7ec1d5be30a1">
 <bp:id rdf:datatype="xsd:string">GS3223547</bp:id>
 <bp:db rdf:datatype="xsd:string">Genstruct</bp:db>
</bp:UnificationXref>

<bp:PhysicalEntity rdf:about="408e55a1-975e-4c13-8b12-473151072f12">
 <bp:displayName rdf:datatype="xsd:string">IKBKB</bp:displayName>
 <bp:xref rdf:resource="urn:selventa:UnificationXref:Genstruct:IKBKB:619b57fc-76bc-4fd0-8d13-ad4e54a64a63"/>
</bp:PhysicalEntity>

<bp:UnificationXref rdf:about="urn:miriam:uniprot:Q04828:GS1335505:d14a7cc2-f7c9-4e8f-85ce-664614d85717">
 <bp:id rdf:datatype="xsd:string">Q04828</bp:id>
 <bp:db rdf:datatype="xsd:string">UniProt</bp:db>
</bp:UnificationXref>

<bp:PhysicalEntity rdf:about="1db7b8a5-4704-4f39-8754-84a48e818e27">
 <bp:displayName rdf:datatype="xsd:string">catof(Gsta4)</bp:displayName>
</bp:PhysicalEntity>

<bp:BiochemicalReaction rdf:about="4a3b70f8-1ee6-4528-bcd4-597328e36576">
 <bp:left rdf:resource="42339400-7393-42bd-8d37-46be8e9b5cdd"/>
 <bp:displayName rdf:datatype="xsd:string">Acrolein -&gt; MAPK1 P@Y187</bp:displayName>
 <bp:right rdf:resource="8b963388-14ec-47a2-8016-9e88b05ade0b"/>
</bp:BiochemicalReaction>

<bp:BiochemicalReaction rdf:about="90708652-dd48-48e7-b8b8-e36cb734611d">
 <bp:left rdf:resource="489614ad-a883-4e77-8417-8050dc319215"/>
 <bp:displayName rdf:datatype="xsd:string">NFE2L2 -e-&gt; taof(NFE2L2)</bp:displayName>
 <bp:right rdf:resource="8dbcdba1-8815-4230-9896-77d26d4201fc"/>
</bp:BiochemicalReaction>

<bp:PhysicalEntity rdf:about="6402d1a0-7ec2-41b4-9ac7-af89aab4e97e">
 <bp:displayName rdf:datatype="xsd:string">CYBA</bp:displayName>
 <bp:xref rdf:resource="urn:selventa:UnificationXref:Genstruct:CYBA:5321fa82-3ceb-4f6c-ab40-d39aa420cfb1"/>
</bp:PhysicalEntity>

<bp:PhysicalEntity rdf:about="53ad737d-b316-4f48-99f8-09b5978cc980">
 <bp:displayName rdf:datatype="xsd:string">NR1I3:RXRA</bp:displayName>
 <bp:xref rdf:resource="urn:selventa:UnificationXref:Genstruct:NR1I3:RXRA:f1f7c952-49b7-40ee-a009-b31df1131ad9"/>
</bp:PhysicalEntity>

<bp:UnificationXref rdf:about="urn:selventa:UnificationXref:Genstruct:catof(HMGCR):45a3487a-e1fd-43a3-947d-a30140b55626">
 <bp:id rdf:datatype="xsd:string">GS3240467</bp:id>
 <bp:db rdf:datatype="xsd:string">Genstruct</bp:db>
</bp:UnificationXref>

<bp:PhysicalEntity rdf:about="d2225083-24f9-40af-8860-093f1ce1158a">
 <bp:displayName rdf:datatype="xsd:string">catof(EGLN3)</bp:displayName>
 <bp:xref rdf:resource="urn:miriam:uniprot:Q9H6Z9:GS3366720:c4e4d3db-293f-482f-a992-ccd311523b49"/>
 <bp:xref rdf:resource="urn:selventa:UnificationXref:Genstruct:catof(EGLN3):a448bcbb-c239-4294-9814-3fbfafa9902f"/>
 <bp:xref rdf:resource="urn:miriam:entrez:gene:112399:GS3366720:a91c95bc-e255-4a1e-9f15-541b8f42f190"/>
</bp:PhysicalEntity>

<bp:UnificationXref rdf:about="urn:miriam:entrez:gene:2539:GS3473730:7ba19028-425a-45d9-b6fa-9849f7b86514">
 <bp:id rdf:datatype="xsd:string">2539</bp:id>
 <bp:db rdf:datatype="xsd:string">Entrez Gene</bp:db>
</bp:UnificationXref>

<bp:BiochemicalReaction rdf:about="50b3a814-6fe5-4528-8362-c8f6ef32079b">
 <bp:left rdf:resource="1ce01cfc-d0f5-46d3-b2e0-b40a8d7858f9"/>
 <bp:displayName rdf:datatype="xsd:string">kaof(JNK family Hs) =&gt; taof(AP-1 complex Hs)</bp:displayName>
 <bp:right rdf:resource="c0b91566-3e39-4cab-a279-3933473cd7bf"/>
</bp:BiochemicalReaction>

<bp:BiochemicalReaction rdf:about="a979b421-ae0c-4dd6-bc2f-0e5f6becf348">
 <bp:left rdf:resource="8683b515-183e-47f0-bad6-fbdc3c56330b"/>
 <bp:displayName rdf:datatype="xsd:string">Menadione =&gt; Superoxides</bp:displayName>
 <bp:right rdf:resource="2b71d2dd-99f3-4920-87a9-760311a18ee1"/>
</bp:BiochemicalReaction>

<bp:BiochemicalReaction rdf:about="88872f20-329f-46fe-a979-7bd2bd59b1fb">
 <bp:left rdf:resource="ef037dc9-c813-4e5b-9a41-892c0b894417"/>
 <bp:displayName rdf:datatype="xsd:string">Tretinoin -| catof(MPO)</bp:displayName>
 <bp:right rdf:resource="92635df2-95d4-4cc5-a727-9757f4d6250d"/>
</bp:BiochemicalReaction>

<bp:UnificationXref rdf:about="urn:selventa:UnificationXref:Genstruct:exp(PFKFB3):7478ce23-d1fd-401c-965e-1a81763916a6">
 <bp:id rdf:datatype="xsd:string">GS1376573</bp:id>
 <bp:db rdf:datatype="xsd:string">Genstruct</bp:db>
</bp:UnificationXref>

<bp:PhysicalEntity rdf:about="fdd1165e-a96b-479a-912e-1215cb4525ae">
 <bp:displayName rdf:datatype="xsd:string">7-Ketocholesterol</bp:displayName>
 <bp:xref rdf:resource="urn:selventa:UnificationXref:Genstruct:7-Ketocholesterol:e519c0c7-52ac-4504-82fa-78fc8d3a738d"/>
</bp:PhysicalEntity>

<bp:BiochemicalReaction rdf:about="c1e49222-1fcf-4a04-a69a-1cb89e8c763a">
 <bp:left rdf:resource="18d1ea13-e640-4019-ba0f-0697ad5871d7"/>
 <bp:displayName rdf:datatype="xsd:string">exp(BNIP3) -gp-&gt; BNIP3</bp:displayName>
 <bp:right rdf:resource="948c0826-3013-422c-875a-4842df8636fd"/>
</bp:BiochemicalReaction>

<bp:PhysicalEntity rdf:about="af903f43-1a1f-4fbe-b5fb-47f0a6629d97">
 <bp:displayName rdf:datatype="xsd:string">exp(TFPI2)</bp:displayName>
 <bp:xref rdf:resource="urn:miriam:uniprot:P48307:GS1431111:fb88ba23-4cfc-4906-a580-cf4eeb20fe7d"/>
 <bp:xref rdf:resource="urn:selventa:UnificationXref:Genstruct:exp(TFPI2):31264fb7-6c21-48d5-b78b-804618e339d2"/>
 <bp:xref rdf:resource="urn:miriam:entrez:gene:7980:GS1431111:ca25f2c3-1a22-4f4e-87b8-b788bac4be46"/>
</bp:PhysicalEntity>

<bp:UnificationXref rdf:about="urn:miriam:entrez:gene:5743:GS3232542:a3fea9c7-ec78-461a-92a5-c4b72f93dd29">
 <bp:id rdf:datatype="xsd:string">5743</bp:id>
 <bp:db rdf:datatype="xsd:string">Entrez Gene</bp:db>
</bp:UnificationXref>

<bp:BiochemicalReaction rdf:about="e059fb5a-c44f-44c7-a666-fe6218e8ba9d">
 <bp:left rdf:resource="f5b5ffe8-f3e8-4881-b3d2-6c3861f672c2"/>
 <bp:displayName rdf:datatype="xsd:string">taof(NR1I2) -&gt; exp(CYP1A2)</bp:displayName>
 <bp:right rdf:resource="8b2cab5d-2476-4163-832a-3650bbf6ddaa"/>
</bp:BiochemicalReaction>

<bp:UnificationXref rdf:about="urn:selventa:UnificationXref:Genstruct:exp(KLF4):443f1bb6-c41a-4967-b238-8c5e4a2b1742">
 <bp:id rdf:datatype="xsd:string">GS1444337</bp:id>
 <bp:db rdf:datatype="xsd:string">Genstruct</bp:db>
</bp:UnificationXref>

<bp:MolecularInteraction rdf:about="83e6f087-8b86-4cfa-964d-f9a05db67a3e">
 <bp:displayName rdf:datatype="xsd:string">JUND:NFE2L1 -cc- NFE2L1</bp:displayName>
 <bp:participant rdf:resource="66b69586-25d6-4dd6-bf40-e80e0cd92e63"/>
 <bp:participant rdf:resource="0a7b3e81-1557-4a15-a301-6bb8f10b7f17"/>
</bp:MolecularInteraction>

<bp:PhysicalEntity rdf:about="f4570336-ea7b-47ff-bdb3-856ee83a5b7b">
 <bp:displayName rdf:datatype="xsd:string">catof(PRDX1)</bp:displayName>
 <bp:xref rdf:resource="urn:miriam:uniprot:Q06830:GS3253512:82b39e7f-02a5-4886-9b10-8b46658a9fff"/>
 <bp:xref rdf:resource="urn:miriam:entrez:gene:5052:GS3253512:a88bf9aa-93c6-4c57-8326-566487e17843"/>
 <bp:xref rdf:resource="urn:selventa:UnificationXref:Genstruct:catof(PRDX1):38a25df5-a136-4761-87c0-ec85230079cf"/>
</bp:PhysicalEntity>

<bp:BiochemicalReaction rdf:about="b0424cd1-eb67-40be-bc58-7055a0a2b3ab">
 <bp:left rdf:resource="fb2b8b2e-8e69-47a0-a107-55e18401ace3"/>
 <bp:displayName rdf:datatype="xsd:string">ATF2 P@T71 =&gt; taof(ATF2)</bp:displayName>
 <bp:right rdf:resource="bdc1aa39-244d-4249-ac58-9b048c164b33"/>
</bp:BiochemicalReaction>

<bp:BiochemicalReaction rdf:about="0958699b-1c3c-4f2a-b41e-b34018b7eace">
 <bp:left rdf:resource="bcd722eb-3995-44ff-99a0-7fc3d6386472"/>
 <bp:displayName rdf:datatype="xsd:string">kaof(AMP-activated protein kinase complex Hs) -&gt; catof(SIRT1)</bp:displayName>
 <bp:right rdf:resource="d6dd7ec5-b144-40d9-8f94-5f3d49b36bf8"/>
</bp:BiochemicalReaction>

<bp:BiochemicalReaction rdf:about="15d8f5b2-2d86-4e8e-beff-e6bf11f75703">
 <bp:left rdf:resource="296f47e8-a386-4cee-8d5e-3a5d5f4e32e0"/>
 <bp:displayName rdf:datatype="xsd:string">taof(ATF6) =&gt; exp(DDIT3)</bp:displayName>
 <bp:right rdf:resource="a7514872-8828-4b6f-86ca-9789a9c2474a"/>
</bp:BiochemicalReaction>

<bp:BiochemicalReaction rdf:about="fbe1a0c6-9515-4034-ab70-1814f34c8941">
 <bp:left rdf:resource="e6d4254e-a3b8-48c3-8e50-59e630d6fc87"/>
 <bp:displayName rdf:datatype="xsd:string">Reactive Oxygen Species -| Thioredoxin:MAP3K5</bp:displayName>
 <bp:right rdf:resource="dea87f80-4cc0-4941-819e-cee194ca7e6e"/>
</bp:BiochemicalReaction>

<bp:BiochemicalReaction rdf:about="9d29d173-feab-4f35-a5f1-0bcb78beb5e1">
 <bp:left rdf:resource="dda13279-7ba2-493a-b07d-d02259ddc1e3"/>
 <bp:displayName rdf:datatype="xsd:string">Cinnamaldehyde -&gt; Reactive Oxygen Species</bp:displayName>
 <bp:right rdf:resource="e6d4254e-a3b8-48c3-8e50-59e630d6fc87"/>
</bp:BiochemicalReaction>

<bp:UnificationXref rdf:about="urn:selventa:UnificationXref:Genstruct:ALDH3A1:f7e7a29f-1a9c-4fee-88a8-4a4d421cbc93">
 <bp:id rdf:datatype="xsd:string">GS1317171</bp:id>
 <bp:db rdf:datatype="xsd:string">Genstruct</bp:db>
</bp:UnificationXref>

<bp:PhysicalEntity rdf:about="943ba85f-9d90-4bc1-9f09-b45e3bf1cb6f">
 <bp:displayName rdf:datatype="xsd:string">kaof(PDPK1)</bp:displayName>
 <bp:xref rdf:resource="urn:selventa:UnificationXref:Genstruct:kaof(PDPK1):ca82c799-80fe-4e31-a1da-2c27213a9e93"/>
 <bp:xref rdf:resource="urn:miriam:uniprot:O15530:GS3230241:d086b866-f2fb-41e7-a8c0-8ac58b68b50a"/>
 <bp:xref rdf:resource="urn:miriam:entrez:gene:5170:GS3230241:dea1ee34-f8a0-4d09-827d-ef1ec5590808"/>
</bp:PhysicalEntity>

<bp:BiochemicalReaction rdf:about="f666baeb-4e68-40a0-ba9d-30a4f863ca8c">
 <bp:left rdf:resource="6bbf7cec-3279-478b-80c2-00b7bb3e0252"/>
 <bp:displayName rdf:datatype="xsd:string">extracellular matrix -sub-&gt; Collagen type IV Family Hs</bp:displayName>
 <bp:right rdf:resource="4f532e7a-06bd-4e73-8342-bb2c220b191e"/>
</bp:BiochemicalReaction>

<bp:UnificationXref rdf:about="urn:selventa:UnificationXref:Genstruct:F3:a7b7c3a7-82c1-401e-97b1-3992d9bffc2e">
 <bp:id rdf:datatype="xsd:string">GS1342360</bp:id>
 <bp:db rdf:datatype="xsd:string">Genstruct</bp:db>
</bp:UnificationXref>

<bp:PhysicalEntity rdf:about="b88cac47-d4ee-44f2-bfc8-b410e1f12ba3">
 <bp:displayName rdf:datatype="xsd:string">SCNN1A</bp:displayName>
 <bp:xref rdf:resource="urn:selventa:UnificationXref:Genstruct:SCNN1A:6b85a777-d658-44d6-a059-00905c5bfd42"/>
</bp:PhysicalEntity>

<bp:BiochemicalReaction rdf:about="7c336280-10a9-4e22-98b3-9834578f290a">
 <bp:left rdf:resource="6c4181e8-827e-418c-927d-2edb11ecdd49"/>
 <bp:displayName rdf:datatype="xsd:string">TSC2:14-3-3 Family Hs =| catof(TSC1:TSC2)</bp:displayName>
 <bp:right rdf:resource="df1aa8f3-f8cf-4bd6-927d-44c9c3b1313e"/>
</bp:BiochemicalReaction>

<bp:MolecularInteraction rdf:about="2dcb7b2c-cdc9-4bfb-a45e-0a64cc89d208">
 <bp:displayName rdf:datatype="xsd:string">JUND:NFE2L1 -cc- JUND</bp:displayName>
 <bp:participant rdf:resource="0d6622ee-6840-43d0-a2d9-3a527f891d54"/>
 <bp:participant rdf:resource="0a7b3e81-1557-4a15-a301-6bb8f10b7f17"/>
</bp:MolecularInteraction>

<bp:PhysicalEntity rdf:about="4d03e550-7294-4450-bc1f-e6572b90e2ea">
 <bp:displayName rdf:datatype="xsd:string">T(sodium/potassium-exchanging ATPase complex Hs)</bp:displayName>
</bp:PhysicalEntity>

<bp:PhysicalEntity rdf:about="dea87f80-4cc0-4941-819e-cee194ca7e6e">
 <bp:displayName rdf:datatype="xsd:string">Thioredoxin:MAP3K5</bp:displayName>
</bp:PhysicalEntity>

<bp:UnificationXref rdf:about="urn:selventa:UnificationXref:Genstruct:exp(SOD1):00755f7e-36e0-4e2e-91e8-f961b3e81a39">
 <bp:id rdf:datatype="xsd:string">GS1415275</bp:id>
 <bp:db rdf:datatype="xsd:string">Genstruct</bp:db>
</bp:UnificationXref>

<bp:UnificationXref rdf:about="urn:miriam:uniprot:Q02750:GS3221710:7f984ce7-4905-43f1-9666-bec123b985d6">
 <bp:id rdf:datatype="xsd:string">Q02750</bp:id>
 <bp:db rdf:datatype="xsd:string">UniProt</bp:db>
</bp:UnificationXref>

<bp:MolecularInteraction rdf:about="0ef2f622-b0ce-4fbb-88f0-a3b4f4b57a4c">
 <bp:displayName rdf:datatype="xsd:string">T(sodium/potassium-exchanging ATPase complex Hs) -to- endosome</bp:displayName>
 <bp:participant rdf:resource="4d03e550-7294-4450-bc1f-e6572b90e2ea"/>
 <bp:participant rdf:resource="ae179980-45d9-4397-b77c-8ca472034f38"/>
</bp:MolecularInteraction>

<bp:PhysicalEntity rdf:about="f7b235ad-7c64-4f06-8696-2ce56c049c78">
 <bp:displayName rdf:datatype="xsd:string">DNAJC3</bp:displayName>
 <bp:xref rdf:resource="urn:selventa:UnificationXref:Genstruct:DNAJC3:8d065c72-2110-4c0e-b6aa-20f4f9abd943"/>
</bp:PhysicalEntity>

<bp:BiochemicalReaction rdf:about="de2a8d6d-49cf-40da-97eb-a9d7ca0862bc">
 <bp:left rdf:resource="764f763f-0035-4d83-9347-1697d688eb84"/>
 <bp:displayName rdf:datatype="xsd:string">PDIA3 -| taof(STAT3)</bp:displayName>
 <bp:right rdf:resource="4d79fc06-c90e-44ab-855c-b1fce47fce1f"/>
</bp:BiochemicalReaction>

<bp:BiochemicalReaction rdf:about="9c923d22-4f50-4d8d-a08e-0111be723fef">
 <bp:left rdf:resource="01da5f8c-df66-45ad-92e0-3244d4ba5c77"/>
 <bp:displayName rdf:datatype="xsd:string">kaof(AKT1) -&gt; taof(NFE2L2)</bp:displayName>
 <bp:right rdf:resource="8dbcdba1-8815-4230-9896-77d26d4201fc"/>
</bp:BiochemicalReaction>

<bp:PhysicalEntity rdf:about="faab2fa5-8087-4096-a116-40adfb27acad">
 <bp:displayName rdf:datatype="xsd:string">catof(NOS3)</bp:displayName>
 <bp:xref rdf:resource="urn:miriam:entrez:gene:4846:GS3252517:5422d9a3-ea63-4c3b-be02-e2ffb1377cbc"/>
 <bp:xref rdf:resource="urn:miriam:uniprot:P60323:GS3252517:0c4f9029-1901-4e1c-8437-25d79ecc2753"/>
 <bp:xref rdf:resource="urn:selventa:UnificationXref:Genstruct:catof(NOS3):e1c652dd-8b76-4faf-a26d-a7e0400dfbf3"/>
 <bp:xref rdf:resource="urn:miriam:entrez:gene:342977:GS3252517:08b82d98-2aaa-4534-89d5-0e4b8e46e76e"/>
 <bp:xref rdf:resource="urn:miriam:uniprot:P29474:GS3252517:49bc1dae-de02-44d3-bc6a-b96a5d9ae959"/>
</bp:PhysicalEntity>

<bp:BiochemicalReaction rdf:about="d74346e6-6db4-4b48-9427-39dc065a5e66">
 <bp:left rdf:resource="f65451e5-a64b-40d0-bcdf-b2c9030c4bda"/>
 <bp:displayName rdf:datatype="xsd:string">MAP2K3 -cat-&gt; kaof(MAP2K3)</bp:displayName>
 <bp:right rdf:resource="dfcf7475-325c-47f9-8689-9b834220179d"/>
</bp:BiochemicalReaction>

<bp:UnificationXref rdf:about="urn:miriam:entrez:gene:7001:GS4363542:d9377c3d-052a-4928-925f-2a2e04499c01">
 <bp:id rdf:datatype="xsd:string">7001</bp:id>
 <bp:db rdf:datatype="xsd:string">Entrez Gene</bp:db>
</bp:UnificationXref>

<bp:UnificationXref rdf:about="urn:selventa:UnificationXref:Genstruct:kaof(EIF2AK3):8aa29912-405b-43f1-a26f-85fe8722be80">
 <bp:id rdf:datatype="xsd:string">GS3363407</bp:id>
 <bp:db rdf:datatype="xsd:string">Genstruct</bp:db>
</bp:UnificationXref>

<bp:BiochemicalReaction rdf:about="4aa20941-d320-4229-adee-f6bebb7ccb41">
 <bp:left rdf:resource="140d784e-f624-45ab-a690-e712973f56eb"/>
 <bp:displayName rdf:datatype="xsd:string">NR3C2 -e-&gt; taof(NR3C2)</bp:displayName>
 <bp:right rdf:resource="354f03e2-7cdc-46b0-a798-b38032055c5b"/>
</bp:BiochemicalReaction>

<bp:PhysicalEntity rdf:about="0367d906-163a-44f0-b9db-571c664781e9">
 <bp:displayName rdf:datatype="xsd:string">catof(sodium/potassium-exchanging ATPase complex)</bp:displayName>
</bp:PhysicalEntity>

<bp:PhysicalEntity rdf:about="9b23ce08-0ef8-4454-b8d3-69b918c7be83">
 <bp:displayName rdf:datatype="xsd:string">T(ATF6)</bp:displayName>
</bp:PhysicalEntity>

<bp:BiochemicalReaction rdf:about="4e281f38-1a66-4431-a2ae-b7ea1e20209b">
 <bp:left rdf:resource="10156898-d821-44f8-8375-4a12d41065c4"/>
 <bp:displayName rdf:datatype="xsd:string">STAT3 -e-&gt; taof(STAT3)</bp:displayName>
 <bp:right rdf:resource="4d79fc06-c90e-44ab-855c-b1fce47fce1f"/>
</bp:BiochemicalReaction>

<bp:MolecularInteraction rdf:about="ec6aa129-6c0f-4b12-b468-7a9aaa72c714">
 <bp:displayName rdf:datatype="xsd:string">NFE2L2:EIF2AK3 -cc- NFE2L2</bp:displayName>
 <bp:participant rdf:resource="79205bad-73ae-4e39-98a1-84a51975520d"/>
 <bp:participant rdf:resource="489614ad-a883-4e77-8417-8050dc319215"/>
</bp:MolecularInteraction>

<bp:PhysicalEntity rdf:about="0d4d940f-ad9c-487d-abd3-6c2e58fa842e">
 <bp:displayName rdf:datatype="xsd:string">exp(AHRR)</bp:displayName>
 <bp:xref rdf:resource="urn:miriam:entrez:gene:57491:GS1732323:25ee11ec-c68f-444a-9c58-64a347d79b80"/>
 <bp:xref rdf:resource="urn:selventa:UnificationXref:Genstruct:exp(AHRR):51556a63-e90d-489a-a31e-b0a5542aeeb8"/>
 <bp:xref rdf:resource="urn:miriam:entrez:gene:1543:GS1732323:ab6b965c-3424-4230-b86d-346c3012e7c6"/>
 <bp:xref rdf:resource="urn:miriam:uniprot:A9YTQ3:GS1732323:77b0fff9-dedc-4cfb-b93c-25a3f50787f8"/>
 <bp:xref rdf:resource="urn:miriam:uniprot:P04798:GS1732323:cee4f320-8c7c-45e5-8d79-41a1b51f6f7f"/>
</bp:PhysicalEntity>

<bp:UnificationXref rdf:about="urn:miriam:uniprot:P08294:GS1415311:e70daad4-ee5f-4cc2-a25c-80226dd08cf6">
 <bp:id rdf:datatype="xsd:string">P08294</bp:id>
 <bp:db rdf:datatype="xsd:string">UniProt</bp:db>
</bp:UnificationXref>

<bp:BiochemicalReaction rdf:about="0826dda5-f137-4516-83dc-5145611cac48">
 <bp:left rdf:resource="f2b8e61d-579b-45d3-955c-895ffce55deb"/>
 <bp:displayName rdf:datatype="xsd:string">Hypochlorous acid -&gt; Oxidized Low Density Lipoprotein</bp:displayName>
 <bp:right rdf:resource="c77f82f6-a48a-408a-af04-c6c2c5e9d185"/>
</bp:BiochemicalReaction>

<bp:PhysicalEntity rdf:about="ebc4f361-e415-489a-923c-7ca6d2344118">
 <bp:displayName rdf:datatype="xsd:string">MAPK14</bp:displayName>
 <bp:xref rdf:resource="urn:selventa:UnificationXref:Genstruct:MAPK14:84aaf75c-1d2d-4311-94d8-42a381b162d3"/>
</bp:PhysicalEntity>

<bp:PhysicalEntity rdf:about="5ec1241e-8828-4549-8987-11200b7c9d4c">
 <bp:displayName rdf:datatype="xsd:string">TCEB1</bp:displayName>
 <bp:xref rdf:resource="urn:selventa:UnificationXref:Genstruct:TCEB1:5454f495-f72b-43cb-976b-385174284a4e"/>
</bp:PhysicalEntity>

<bp:PhysicalEntity rdf:about="13f676ef-bdb3-4e56-a5fa-8f9cb084f3d6">
 <bp:displayName rdf:datatype="xsd:string">HSPA1A</bp:displayName>
 <bp:xref rdf:resource="urn:selventa:UnificationXref:Genstruct:HSPA1A:15de6c1e-11f1-4682-86da-7f52263f86f1"/>
</bp:PhysicalEntity>

<bp:UnificationXref rdf:about="urn:selventa:UnificationXref:Genstruct:MAPK7:e3d0705d-d28e-433c-adf6-263a31784123">
 <bp:id rdf:datatype="xsd:string">GS1402667</bp:id>
 <bp:db rdf:datatype="xsd:string">Genstruct</bp:db>
</bp:UnificationXref>

<bp:UnificationXref rdf:about="urn:selventa:UnificationXref:Genstruct:glycolysis:927c7fcc-3367-435a-91c7-60e017b1b31a">
 <bp:id rdf:datatype="xsd:string">GS26356</bp:id>
 <bp:db rdf:datatype="xsd:string">Genstruct</bp:db>
</bp:UnificationXref>

<bp:BiochemicalReaction rdf:about="c386fd88-9d6f-4b2c-887f-dd7469d118cd">
 <bp:left rdf:resource="631ee2da-83d6-44c3-ab8a-6acb3399f435"/>
 <bp:displayName rdf:datatype="xsd:string">catof(GSS) -&gt; Glutathione</bp:displayName>
 <bp:right rdf:resource="530b24b8-7cc7-467e-9004-9505e8d1a989"/>
</bp:BiochemicalReaction>

<bp:UnificationXref rdf:about="urn:selventa:UnificationXref:Genstruct:Cinnamaldehyde:d1a5e220-aa5a-4d8f-bbcc-e764845c41d7">
 <bp:id rdf:datatype="xsd:string">GS50122</bp:id>
 <bp:db rdf:datatype="xsd:string">Genstruct</bp:db>
</bp:UnificationXref>

<bp:UnificationXref rdf:about="urn:selventa:UnificationXref:Genstruct:CYP1A2:0e18befc-c1d4-4124-84d5-50cc09321238">
 <bp:id rdf:datatype="xsd:string">GS1334562</bp:id>
 <bp:db rdf:datatype="xsd:string">Genstruct</bp:db>
</bp:UnificationXref>

<bp:UnificationXref rdf:about="urn:miriam:uniprot:P04798:GS1334551:a2a3e99d-679f-4743-9ea3-258c3daad433">
 <bp:id rdf:datatype="xsd:string">P04798</bp:id>
 <bp:db rdf:datatype="xsd:string">UniProt</bp:db>
</bp:UnificationXref>

<bp:MolecularInteraction rdf:about="36367800-cc22-45eb-8462-9188c0e56831">
 <bp:displayName rdf:datatype="xsd:string">sodium/potassium-exchanging ATPase complex Hs -cc- ATP1B1</bp:displayName>
 <bp:participant rdf:resource="5372bbf9-5184-45cd-9a32-d81cea8bfe0d"/>
 <bp:participant rdf:resource="5521cac0-64ee-4445-b7ff-769533ced2b2"/>
</bp:MolecularInteraction>

<bp:UnificationXref rdf:about="urn:selventa:UnificationXref:Genstruct:MAPK9:c49a1f46-1d42-429a-b2bb-386f84b17d5b">
 <bp:id rdf:datatype="xsd:string">GS1402727</bp:id>
 <bp:db rdf:datatype="xsd:string">Genstruct</bp:db>
</bp:UnificationXref>

<bp:MolecularInteraction rdf:about="07e812af-60d4-4de5-b298-bee40982fe50">
 <bp:displayName rdf:datatype="xsd:string">T(sodium/potassium-exchanging ATPase complex Rn) -from- plasma membrane</bp:displayName>
 <bp:participant rdf:resource="615610a1-5f2a-4b89-94a6-bc1998322471"/>
 <bp:participant rdf:resource="06f1037c-ee76-4bf9-8b5f-2ea0bb7c8c5b"/>
</bp:MolecularInteraction>

<bp:UnificationXref rdf:about="urn:miriam:uniprot:P12821:GS1335417:5a09a08f-a586-4e0a-9903-85b01e7cfb44">
 <bp:id rdf:datatype="xsd:string">P12821</bp:id>
 <bp:db rdf:datatype="xsd:string">UniProt</bp:db>
</bp:UnificationXref>

<bp:BiochemicalReaction rdf:about="d1c9fb24-c5f7-4bd6-b93b-56fef57f417c">
 <bp:left rdf:resource="8b0a4ebd-c315-498c-ada5-01dffb163bf3"/>
 <bp:displayName rdf:datatype="xsd:string">Ozone -&gt; Reactive Oxygen Species</bp:displayName>
 <bp:right rdf:resource="e6d4254e-a3b8-48c3-8e50-59e630d6fc87"/>
</bp:BiochemicalReaction>

<bp:UnificationXref rdf:about="urn:miriam:uniprot:P12821:GS3272343:4c38a393-1f0b-4fc7-a469-0ef73e604f56">
 <bp:id rdf:datatype="xsd:string">P12821</bp:id>
 <bp:db rdf:datatype="xsd:string">UniProt</bp:db>
</bp:UnificationXref>

<bp:PhysicalEntity rdf:about="6bbf7cec-3279-478b-80c2-00b7bb3e0252">
 <bp:displayName rdf:datatype="xsd:string">extracellular matrix</bp:displayName>
 <bp:xref rdf:resource="urn:selventa:UnificationXref:Genstruct:extracellular matrix:00f439d5-2a41-45b2-b458-56b7d871a9cf"/>
</bp:PhysicalEntity>

<bp:UnificationXref rdf:about="urn:miriam:entrez:gene:1636:GS3272343:1f2c7ccd-128f-4df0-800c-a10382034425">
 <bp:id rdf:datatype="xsd:string">1636</bp:id>
 <bp:db rdf:datatype="xsd:string">Entrez Gene</bp:db>
</bp:UnificationXref>

<bp:UnificationXref rdf:about="urn:selventa:UnificationXref:Genstruct:oxof(CYP2E1):b9fd2055-7f9e-4f97-ba62-f5d0adbc476a">
 <bp:id rdf:datatype="xsd:string">GS4477665</bp:id>
 <bp:db rdf:datatype="xsd:string">Genstruct</bp:db>
</bp:UnificationXref>

<bp:BiochemicalReaction rdf:about="4460ee3d-663c-4da2-a646-63900de507b4">
 <bp:left rdf:resource="fd8d3e79-fa8d-4678-aab0-5a81e5f0e37d"/>
 <bp:displayName rdf:datatype="xsd:string">Oxygen -&gt; degradationof(HIF1A)</bp:displayName>
 <bp:right rdf:resource="38577827-607e-47e0-8a26-94487afca119"/>
</bp:BiochemicalReaction>

<bp:PhysicalEntity rdf:about="140d84ee-5c1e-4f59-b0c0-038f35d90ea6">
 <bp:displayName rdf:datatype="xsd:string">exp(AQP5)</bp:displayName>
 <bp:xref rdf:resource="urn:miriam:uniprot:P55064:GS1320605:1674673e-a0c3-4829-8f89-2d6803d92546"/>
 <bp:xref rdf:resource="urn:selventa:UnificationXref:Genstruct:exp(AQP5):de5ff320-f30c-4358-bfa1-f4189bc412c2"/>
 <bp:xref rdf:resource="urn:miriam:entrez:gene:362:GS1320605:768e3501-613d-4daa-a515-dd9db16f777e"/>
</bp:PhysicalEntity>

<bp:UnificationXref rdf:about="urn:selventa:UnificationXref:Genstruct:kaof(ACVR2A):409dca45-c968-462f-b0a0-0b6650d60323">
 <bp:id rdf:datatype="xsd:string">GS3417570</bp:id>
 <bp:db rdf:datatype="xsd:string">Genstruct</bp:db>
</bp:UnificationXref>

<bp:PhysicalEntity rdf:about="faf453e3-b115-4d9a-a4bd-f957e6f5fcae">
 <bp:displayName rdf:datatype="xsd:string">exp(SOD1)</bp:displayName>
 <bp:xref rdf:resource="urn:miriam:entrez:gene:6647:GS1415275:f65dd66d-c5c5-4d4b-9a6c-753fdb457163"/>
 <bp:xref rdf:resource="urn:miriam:uniprot:P00441:GS1415275:de6705b6-e699-410d-ade4-83007024e33d"/>
 <bp:xref rdf:resource="urn:selventa:UnificationXref:Genstruct:exp(SOD1):00755f7e-36e0-4e2e-91e8-f961b3e81a39"/>
</bp:PhysicalEntity>

<bp:BiochemicalReaction rdf:about="7ecf51c1-6d64-4b59-8a82-bfa944eb28a8">
 <bp:left rdf:resource="c1931551-7aca-43c6-8025-f613712b3b09"/>
 <bp:displayName rdf:datatype="xsd:string">taof(NFAT5) -&gt; exp(HSPA1A)</bp:displayName>
 <bp:right rdf:resource="c0ef966f-277a-42df-91ee-88220a001538"/>
</bp:BiochemicalReaction>

<bp:BiochemicalReaction rdf:about="8c5825a9-06a5-4e02-9376-d80f993dcd99">
 <bp:left rdf:resource="d5064337-5ddb-4d74-99c4-130f97a449c8"/>
 <bp:displayName rdf:datatype="xsd:string">exp(HMOX1) -gp-&gt; HMOX1</bp:displayName>
 <bp:right rdf:resource="7085d633-f190-44ee-84f6-2c1f1356fe4e"/>
</bp:BiochemicalReaction>

<bp:MolecularInteraction rdf:about="5b8905a9-2c87-4125-a121-866c042e1fbd">
 <bp:displayName rdf:datatype="xsd:string">EIF2S1 P@S52 -@- EIF2S1</bp:displayName>
 <bp:participant rdf:resource="655e4815-9cbd-45a4-b85f-4627437dcef5"/>
 <bp:participant rdf:resource="b2dce493-8112-4634-b055-4d0d5e325f6a"/>
</bp:MolecularInteraction>

<bp:UnificationXref rdf:about="urn:selventa:UnificationXref:Genstruct:endosome:b3a35b56-1049-4467-ac01-4394d8dc9e47">
 <bp:id rdf:datatype="xsd:string">GS37747</bp:id>
 <bp:db rdf:datatype="xsd:string">Genstruct</bp:db>
</bp:UnificationXref>

<bp:UnificationXref rdf:about="urn:selventa:UnificationXref:Genstruct:EP300:c7512efa-ae14-4cd4-a28f-87ec281c55a2">
 <bp:id rdf:datatype="xsd:string">GS1341214</bp:id>
 <bp:db rdf:datatype="xsd:string">Genstruct</bp:db>
</bp:UnificationXref>

<bp:PhysicalEntity rdf:about="8c3443f5-9244-48f2-a970-bc21b813267c">
 <bp:displayName rdf:datatype="xsd:string">degradationof(NFE2L2)</bp:displayName>
</bp:PhysicalEntity>

<bp:BiochemicalReaction rdf:about="e5f1c804-3787-4528-ad97-789d0ee9c0f1">
 <bp:left rdf:resource="12d1252b-15e3-45c7-9c0f-bb6c8ecfc9a1"/>
 <bp:displayName rdf:datatype="xsd:string">NFE2L2 P@S40 =&gt; T(NFE2L2)</bp:displayName>
 <bp:right rdf:resource="ac26959a-fd92-4a7a-a68d-a8f8df95fd4a"/>
</bp:BiochemicalReaction>

<bp:PhysicalEntity rdf:about="cbc365b0-09d7-4bf1-8ec9-f5cfe98590a9">
 <bp:displayName rdf:datatype="xsd:string">SELE</bp:displayName>
 <bp:xref rdf:resource="urn:selventa:UnificationXref:Genstruct:SELE:cab21a19-c5bc-4946-a1e9-4dfa53d8bbe0"/>
</bp:PhysicalEntity>

<bp:BiochemicalReaction rdf:about="9ac71a82-d3ad-4bd1-a76d-9c938dc1a3d3">
 <bp:left rdf:resource="56457c93-9470-4345-b32c-b61b2e5b8d0a"/>
 <bp:displayName rdf:datatype="xsd:string">exp(VEGFA) -gp-&gt; VEGFA</bp:displayName>
 <bp:right rdf:resource="bbbfb371-03d8-4153-938f-6229cedca4c8"/>
</bp:BiochemicalReaction>

<bp:PhysicalEntity rdf:about="c5dfbb83-eb56-4f67-bbc3-96082de11410">
 <bp:displayName rdf:datatype="xsd:string">JUNB:NFE2L1</bp:displayName>
 <bp:xref rdf:resource="urn:selventa:UnificationXref:Genstruct:JUNB:NFE2L1:f8efe6a6-d430-4526-847d-7df87ed918e2"/>
</bp:PhysicalEntity>

<bp:BiochemicalReaction rdf:about="13f531ec-5b3b-43d9-b084-5940f5411688">
 <bp:left rdf:resource="4291d585-aa89-4182-8a37-ce1c1b4ca122"/>
 <bp:displayName rdf:datatype="xsd:string">kaof(MAP2K1) =&gt; MAPK1 P@Y187</bp:displayName>
 <bp:right rdf:resource="8b963388-14ec-47a2-8016-9e88b05ade0b"/>
</bp:BiochemicalReaction>

<bp:BiochemicalReaction rdf:about="da9d0209-e929-4e4e-8110-a1bbb41bdee8">
 <bp:left rdf:resource="277ddcfe-def1-473c-b93a-fff8ef54ff89"/>
 <bp:displayName rdf:datatype="xsd:string">PRKCI -cat-&gt; kaof(PRKCI)</bp:displayName>
 <bp:right rdf:resource="fc2fc466-4528-48f8-8f42-5f0c936fae16"/>
</bp:BiochemicalReaction>

<bp:PhysicalEntity rdf:about="b8962356-1c01-425c-af95-37c4b27f8a39">
 <bp:displayName rdf:datatype="xsd:string">PRKAA1</bp:displayName>
 <bp:xref rdf:resource="urn:selventa:UnificationXref:Genstruct:PRKAA1:38334a14-8e4e-4102-b6fa-a2c52ae3fbfa"/>
</bp:PhysicalEntity>

<bp:PhysicalEntity rdf:about="3e448154-90c2-4f6e-a04c-ca9bb846e7ac">
 <bp:displayName rdf:datatype="xsd:string">FN1</bp:displayName>
 <bp:xref rdf:resource="urn:selventa:UnificationXref:Genstruct:FN1:2eea0eee-da34-424c-84eb-6a4a9bd77443"/>
</bp:PhysicalEntity>

<bp:UnificationXref rdf:about="urn:selventa:UnificationXref:Genstruct:EIF4EBP1:c0f742a6-ca83-43bc-a979-c45b45be0157">
 <bp:id rdf:datatype="xsd:string">GS1340542</bp:id>
 <bp:db rdf:datatype="xsd:string">Genstruct</bp:db>
</bp:UnificationXref>

<bp:BiochemicalReaction rdf:about="b3fc9595-1808-4030-9a53-4e44e884cbd9">
 <bp:left rdf:resource="34f98e1b-ce2c-4064-b3ef-b3ee69fdd5ab"/>
 <bp:displayName rdf:datatype="xsd:string">EGFR -cat-&gt; kaof(EGFR)</bp:displayName>
 <bp:right rdf:resource="3236c4e7-a8ae-42bd-a7e2-8d83afc9e3d0"/>
</bp:BiochemicalReaction>

<bp:PhysicalEntity rdf:about="1bb882c0-43f8-43b5-b02f-3452a3966acd">
 <bp:displayName rdf:datatype="xsd:string">exp(PDK1)</bp:displayName>
 <bp:xref rdf:resource="urn:miriam:entrez:gene:5170:GS1376217:f834dbd8-4c58-4d44-9502-31a368558dcd"/>
 <bp:xref rdf:resource="urn:miriam:uniprot:Q15118:GS1376217:3de89b9e-feb5-4a55-bdee-5e0db94df4fd"/>
 <bp:xref rdf:resource="urn:miriam:entrez:gene:5163:GS1376217:1ad7d7fe-5758-4cbe-b951-19d13e4af1f0"/>
 <bp:xref rdf:resource="urn:selventa:UnificationXref:Genstruct:exp(PDK1):39776b76-099c-4db4-ad01-3a71dfcd8241"/>
 <bp:xref rdf:resource="urn:miriam:uniprot:O15530:GS1376217:76cdd3bb-89c6-4eeb-bf59-b34c7fff31ba"/>
</bp:PhysicalEntity>

<bp:PhysicalEntity rdf:about="3ad18798-1f14-4e0a-a833-f19b30b8af84">
 <bp:displayName rdf:datatype="xsd:string">monocyte adherence</bp:displayName>
 <bp:xref rdf:resource="urn:selventa:UnificationXref:Genstruct:monocyte adherence:53218a71-be35-4dd7-b8dc-d05909c92559"/>
</bp:PhysicalEntity>

<bp:BiochemicalReaction rdf:about="8339de4c-9c8d-49b3-b12b-6a58e0701ba7">
 <bp:left rdf:resource="f8b1721c-c2e6-4ca2-97f4-d36c09e27d25"/>
 <bp:displayName rdf:datatype="xsd:string">taof(ARNT) =&gt; taof(EPAS1)</bp:displayName>
 <bp:right rdf:resource="5e6fefa5-5ae2-47c5-9599-335a33d84d0b"/>
</bp:BiochemicalReaction>

<bp:MolecularInteraction rdf:about="b9a7c531-2cac-4c6b-b5eb-a4b202f0e671">
 <bp:displayName rdf:datatype="xsd:string">T(Hydrogen peroxide) -to- intracellular</bp:displayName>
 <bp:participant rdf:resource="c75b098d-2c98-4b92-8057-8bc8941c32fd"/>
 <bp:participant rdf:resource="48b29a7a-b2ed-4669-b2ba-894646fb6b54"/>
</bp:MolecularInteraction>

<bp:PhysicalEntity rdf:about="a2a10c17-3047-48b4-8887-bb7680f98703">
 <bp:displayName rdf:datatype="xsd:string">kaof(FYN)</bp:displayName>
 <bp:xref rdf:resource="urn:selventa:UnificationXref:Genstruct:kaof(FYN):7e437fe5-d1cd-4d41-9753-fbf969b973a7"/>
 <bp:xref rdf:resource="urn:miriam:entrez:gene:2534:GS3223114:5b0e9db6-f221-4a66-87ff-22bcd315ff6f"/>
 <bp:xref rdf:resource="urn:miriam:uniprot:P06241:GS3223114:b020d5cf-b243-4a4c-9733-c6afc125abef"/>
 <bp:xref rdf:resource="urn:miriam:uniprot:Q9H2G2:GS3223114:b8baa90b-dc02-400a-bba6-ebf4ace42468"/>
</bp:PhysicalEntity>

<bp:BiochemicalReaction rdf:about="76183144-8e9b-49d0-91aa-0904b32b139a">
 <bp:left rdf:resource="2498f02e-e6c5-4f26-9c8a-638b7e86b9b6"/>
 <bp:displayName rdf:datatype="xsd:string">kaof(p38 MAPK family Hs) -sub-&gt; kaof(MAPK13)</bp:displayName>
 <bp:right rdf:resource="42237460-da78-407b-9649-1bbe6195f1b7"/>
</bp:BiochemicalReaction>

<bp:UnificationXref rdf:about="urn:miriam:entrez:gene:5590:GS3230234:387a4808-9375-4248-a4c0-f4e82e94350c">
 <bp:id rdf:datatype="xsd:string">5590</bp:id>
 <bp:db rdf:datatype="xsd:string">Entrez Gene</bp:db>
</bp:UnificationXref>

<bp:UnificationXref rdf:about="urn:selventa:UnificationXref:Genstruct:catof(MPO):9301b37e-6483-452e-9914-784d1f668462">
 <bp:id rdf:datatype="xsd:string">GS3317507</bp:id>
 <bp:db rdf:datatype="xsd:string">Genstruct</bp:db>
</bp:UnificationXref>

<bp:UnificationXref rdf:about="urn:selventa:UnificationXref:Genstruct:NFE2L2:EIF2AK3:47970044-abf7-4779-8cdb-448bdf53df66">
 <bp:id rdf:datatype="xsd:string">GS6372242</bp:id>
 <bp:db rdf:datatype="xsd:string">Genstruct</bp:db>
</bp:UnificationXref>

<bp:BiochemicalReaction rdf:about="77dedf5a-9bee-41ba-8719-6f63a4f53c07">
 <bp:left rdf:resource="56805201-706f-44a5-b232-f0f0b80bfef0"/>
 <bp:displayName rdf:datatype="xsd:string">exp(SQSTM1) -gp-&gt; SQSTM1</bp:displayName>
 <bp:right rdf:resource="8064e050-56b1-409e-a922-16d21e5467ff"/>
</bp:BiochemicalReaction>

<bp:MolecularInteraction rdf:about="5fa36f48-c757-4955-9d7b-903279d52143">
 <bp:displayName rdf:datatype="xsd:string">KEAP1:NFE2L2 -cc- NFE2L2</bp:displayName>
 <bp:participant rdf:resource="489614ad-a883-4e77-8417-8050dc319215"/>
 <bp:participant rdf:resource="736d4044-2c78-4468-abdc-4333b7aa8641"/>
</bp:MolecularInteraction>

<bp:BiochemicalReaction rdf:about="ac257208-1fe5-48a1-a760-2ef409db060a">
 <bp:left rdf:resource="8415c7e1-74fe-4468-9983-c6f94eef9b43"/>
 <bp:displayName rdf:datatype="xsd:string">Curcumin -&gt; T(Nfe2l2)</bp:displayName>
 <bp:right rdf:resource="e2ed6133-803a-49b0-b0c8-eda2b43d36a4"/>
</bp:BiochemicalReaction>

<bp:PhysicalEntity rdf:about="1457a170-4ee8-459b-b1a8-3a8e94f7a829">
 <bp:displayName rdf:datatype="xsd:string">EIF2S1 P@?</bp:displayName>
</bp:PhysicalEntity>

<bp:UnificationXref rdf:about="urn:selventa:UnificationXref:Genstruct:exp(KLF2):7bc4a11c-fa4e-49c1-ba96-339bbd95d935">
 <bp:id rdf:datatype="xsd:string">GS1460016</bp:id>
 <bp:db rdf:datatype="xsd:string">Genstruct</bp:db>
</bp:UnificationXref>

<bp:PhysicalEntity rdf:about="f65451e5-a64b-40d0-bcdf-b2c9030c4bda">
 <bp:displayName rdf:datatype="xsd:string">MAP2K3</bp:displayName>
 <bp:xref rdf:resource="urn:selventa:UnificationXref:Genstruct:MAP2K3:94e2cda6-732a-4f50-9a43-21007ccb6b8f"/>
</bp:PhysicalEntity>

<bp:UnificationXref rdf:about="urn:selventa:UnificationXref:Genstruct:kaof(EIF2AK2):027f9592-418a-4953-b064-424dd54ad927">
 <bp:id rdf:datatype="xsd:string">GS3370302</bp:id>
 <bp:db rdf:datatype="xsd:string">Genstruct</bp:db>
</bp:UnificationXref>

<bp:UnificationXref rdf:about="urn:miriam:entrez:gene:239:GS4460661:2e3ac8f8-8106-49ed-82af-d649f66ff6a2">
 <bp:id rdf:datatype="xsd:string">239</bp:id>
 <bp:db rdf:datatype="xsd:string">Entrez Gene</bp:db>
</bp:UnificationXref>

<bp:BiochemicalReaction rdf:about="a6ec6de0-3176-4ba8-ac04-d502bf7a1881">
 <bp:left rdf:resource="8b0a4ebd-c315-498c-ada5-01dffb163bf3"/>
 <bp:displayName rdf:datatype="xsd:string">Ozone -&gt; NFKBIA P@ST</bp:displayName>
 <bp:right rdf:resource="b7eb6a1e-02ca-48d1-b643-8ecddc125ef7"/>
</bp:BiochemicalReaction>

<bp:PhysicalEntity rdf:about="38261ae5-4dee-44e2-8bec-25224f3d4cf5">
 <bp:displayName rdf:datatype="xsd:string">ETS2</bp:displayName>
 <bp:xref rdf:resource="urn:selventa:UnificationXref:Genstruct:ETS2:6f317922-d9a1-4405-ad61-8f2f16bac0e3"/>
</bp:PhysicalEntity>

<bp:UnificationXref rdf:about="urn:miriam:uniprot:Q9NWT6:GS6762711:6f0d7224-26b1-43c9-8956-6c4b81fef567">
 <bp:id rdf:datatype="xsd:string">Q9NWT6</bp:id>
 <bp:db rdf:datatype="xsd:string">UniProt</bp:db>
</bp:UnificationXref>

<bp:PhysicalEntity rdf:about="c607c949-3ff1-4fe6-ad67-54321287358a">
 <bp:displayName rdf:datatype="xsd:string">IkappaB kinase complex Hs</bp:displayName>
 <bp:xref rdf:resource="urn:selventa:UnificationXref:Genstruct:IkappaB kinase complex Hs:9c1689d5-22fa-4600-b2e1-ba520ad288a7"/>
</bp:PhysicalEntity>

<bp:BiochemicalReaction rdf:about="5b58712e-ea5a-49b3-b998-02aa89d82bfb">
 <bp:left rdf:resource="bd3a77df-6f54-4364-9f68-6a5abeb9c095"/>
 <bp:displayName rdf:datatype="xsd:string">kaof(MAPK14) -&gt; STAT1 P@S727</bp:displayName>
 <bp:right rdf:resource="80fdd8b2-b06b-4744-80d6-ee52d0c9c237"/>
</bp:BiochemicalReaction>

<bp:PhysicalEntity rdf:about="45ffd68e-eaea-44c1-bf73-2727417e58db">
 <bp:displayName rdf:datatype="xsd:string">2-Amino-1-methyl-6-phenylimidazo(4,5-b)pyridine</bp:displayName>
 <bp:xref rdf:resource="urn:selventa:UnificationXref:Genstruct:2-Amino-1-methyl-6-phenylimidazo(4,5-b)pyridine:e8fb0509-a18e-44b8-af28-6a7420a763cf"/>
</bp:PhysicalEntity>

<bp:UnificationXref rdf:about="urn:miriam:uniprot:P08047:GS3224705:a8545be0-120a-4612-8777-c10a97376263">
 <bp:id rdf:datatype="xsd:string">P08047</bp:id>
 <bp:db rdf:datatype="xsd:string">UniProt</bp:db>
</bp:UnificationXref>

<bp:MolecularInteraction rdf:about="002932d0-89d3-48c7-8a65-7dc5ecb679b4">
 <bp:displayName rdf:datatype="xsd:string">TSC1:TSC2 -cc- TSC1</bp:displayName>
 <bp:participant rdf:resource="daa45c91-6ebd-4ff8-8dc9-45f581637f41"/>
 <bp:participant rdf:resource="60e23f53-2d7c-4859-8302-f9ba5dbe10a0"/>
</bp:MolecularInteraction>

<bp:BiochemicalReaction rdf:about="2a363cef-2795-4b61-b9dd-e3ba84a5f866">
 <bp:left rdf:resource="49b52f45-b8df-4c92-a8bc-cfdb2d153de8"/>
 <bp:displayName rdf:datatype="xsd:string">ERBB3 -cat-&gt; catof(ERBB3)</bp:displayName>
 <bp:right rdf:resource="0970311d-98cb-4367-8b24-3a7cfdb9bc02"/>
</bp:BiochemicalReaction>

<bp:BiochemicalReaction rdf:about="208250e2-7909-44fb-bb07-adc5c311576f">
 <bp:left rdf:resource="3e41d21c-1d5f-4ef6-8ab4-9440b137c84a"/>
 <bp:displayName rdf:datatype="xsd:string">catof(SOD3) -cat-&gt; superoxides -&gt; Hydrogen peroxide</bp:displayName>
 <bp:right rdf:resource="2b155d03-7a42-480a-a8b4-d8945e337f66"/>
</bp:BiochemicalReaction>

<bp:UnificationXref rdf:about="urn:miriam:entrez:gene:6256:GS3223547:0e273146-0f15-411e-9f6d-88184983de1a">
 <bp:id rdf:datatype="xsd:string">6256</bp:id>
 <bp:db rdf:datatype="xsd:string">Entrez Gene</bp:db>
</bp:UnificationXref>

<bp:UnificationXref rdf:about="urn:miriam:entrez:gene:847:GS3345465:3e4a6bff-523c-42a9-b2b6-c7c59e56dcc7">
 <bp:id rdf:datatype="xsd:string">847</bp:id>
 <bp:db rdf:datatype="xsd:string">Entrez Gene</bp:db>
</bp:UnificationXref>

<bp:PhysicalEntity rdf:about="7fdfb69b-a5d8-47e7-a5f9-4cbf44f87dca">
 <bp:displayName rdf:datatype="xsd:string">NADP+</bp:displayName>
 <bp:xref rdf:resource="urn:selventa:UnificationXref:Genstruct:NADP+:b6dd540f-2c8b-4f58-96a9-44367f218385"/>
</bp:PhysicalEntity>

<bp:MolecularInteraction rdf:about="7127623b-2db5-42e8-89b7-9cf1e0a4e10d">
 <bp:displayName rdf:datatype="xsd:string">MAPK14 P@Y182 -@- MAPK14</bp:displayName>
 <bp:participant rdf:resource="797897a7-1a32-493d-a6a3-69b8b7b87656"/>
 <bp:participant rdf:resource="ebc4f361-e415-489a-923c-7ca6d2344118"/>
</bp:MolecularInteraction>

<bp:PhysicalEntity rdf:about="b8b88c41-3c17-485f-8ca9-b81a0b9e23c4">
 <bp:displayName rdf:datatype="xsd:string">exp(NFE2L2)</bp:displayName>
 <bp:xref rdf:resource="urn:miriam:uniprot:Q16236:GS1372324:c4f04fe4-df12-4e4b-aae0-9f6419d9dbb0"/>
 <bp:xref rdf:resource="urn:selventa:UnificationXref:Genstruct:exp(NFE2L2):2da41177-d553-4d8a-ab6b-9a5a5cf768a1"/>
 <bp:xref rdf:resource="urn:miriam:entrez:gene:4780:GS1372324:7e6deae4-0338-4993-a5cc-45d8f64426ed"/>
</bp:PhysicalEntity>

<bp:UnificationXref rdf:about="urn:selventa:UnificationXref:Genstruct:exp(GSS):76973780-699b-4f37-a4b1-aec74f1e4c6a">
 <bp:id rdf:datatype="xsd:string">GS1351376</bp:id>
 <bp:db rdf:datatype="xsd:string">Genstruct</bp:db>
</bp:UnificationXref>

<bp:BiochemicalReaction rdf:about="d752a8c4-4581-4e27-9998-17705cf08398">
 <bp:left rdf:resource="3dced36f-23cc-415a-9d75-bd4169539ace"/>
 <bp:displayName rdf:datatype="xsd:string">response to hypoxia -&gt; sec(VEGFA)</bp:displayName>
 <bp:right rdf:resource="4c875556-0149-41c2-b978-473e20372571"/>
</bp:BiochemicalReaction>

<bp:BiochemicalReaction rdf:about="eef4dd8a-ad75-4f0e-87c9-4bd51c8d16bc">
 <bp:left rdf:resource="bd3a77df-6f54-4364-9f68-6a5abeb9c095"/>
 <bp:displayName rdf:datatype="xsd:string">kaof(MAPK14) =&gt; taof(SP1)</bp:displayName>
 <bp:right rdf:resource="3275d7ce-cc99-4954-9e03-4428ffe8d532"/>
</bp:BiochemicalReaction>

<bp:BiochemicalReaction rdf:about="c476d91b-855b-4f4e-b73d-97c6a3ac0307">
 <bp:left rdf:resource="89115774-7da7-4228-99ec-b3ac5ef5f756"/>
 <bp:displayName rdf:datatype="xsd:string">catof(NOX1) -&gt; oxof(NADPH oxidase complex Hs)</bp:displayName>
 <bp:right rdf:resource="becdb7d4-b690-4141-9179-d600361618e2"/>
</bp:BiochemicalReaction>

<bp:BiochemicalReaction rdf:about="cabf658c-9a49-4012-abb5-62106ad213ff">
 <bp:left rdf:resource="e6d4254e-a3b8-48c3-8e50-59e630d6fc87"/>
 <bp:displayName rdf:datatype="xsd:string">Reactive Oxygen Species -&gt; kaof(SRC family Hs)</bp:displayName>
 <bp:right rdf:resource="9eff4587-a70f-4453-bd49-e0f38dc03f4a"/>
</bp:BiochemicalReaction>

<bp:UnificationXref rdf:about="urn:selventa:UnificationXref:Genstruct:exp(CYBB):49cac9e4-882b-47d5-bbe3-fe3f36033962">
 <bp:id rdf:datatype="xsd:string">GS1334513</bp:id>
 <bp:db rdf:datatype="xsd:string">Genstruct</bp:db>
</bp:UnificationXref>

<bp:PhysicalEntity rdf:about="3f5ba0bd-49d3-4124-92c8-db8ec4217088">
 <bp:displayName rdf:datatype="xsd:string">PECAM1</bp:displayName>
 <bp:xref rdf:resource="urn:selventa:UnificationXref:Genstruct:PECAM1:590ebf84-eb3d-4f74-92d6-aa306282a842"/>
</bp:PhysicalEntity>

<bp:MolecularInteraction rdf:about="1ea0f682-cd6c-45e8-ae4a-0dd2de859dc7">
 <bp:displayName rdf:datatype="xsd:string">NFKBIA P@ST -@- NFKBIA</bp:displayName>
 <bp:participant rdf:resource="b7eb6a1e-02ca-48d1-b643-8ecddc125ef7"/>
 <bp:participant rdf:resource="7393d3a3-30ae-447c-a198-58b66609db62"/>
</bp:MolecularInteraction>

<bp:PhysicalEntity rdf:about="2ac1b991-6f7e-43b6-97fb-ad01079d9473">
 <bp:displayName rdf:datatype="xsd:string">MIR210</bp:displayName>
</bp:PhysicalEntity>

<bp:BiochemicalReaction rdf:about="ca72f26e-7445-4dac-a83a-fcb92eda6ff9">
 <bp:left rdf:resource="a97355ed-b9bd-4cd9-a03a-beb9bf5eb602"/>
 <bp:displayName rdf:datatype="xsd:string">taof(XBP1) -&gt; exp(SYVN1)</bp:displayName>
 <bp:right rdf:resource="b597fff9-814d-4a29-aba8-0cf14caf9bd3"/>
</bp:BiochemicalReaction>

<bp:UnificationXref rdf:about="urn:selventa:UnificationXref:Genstruct:SYVN1:7fe9ea50-2062-4873-af40-08946dfc26c4">
 <bp:id rdf:datatype="xsd:string">GS2146526</bp:id>
 <bp:db rdf:datatype="xsd:string">Genstruct</bp:db>
</bp:UnificationXref>

<bp:UnificationXref rdf:about="urn:selventa:UnificationXref:Genstruct:VEGFA:f6690b2f-3159-4c5f-98b8-83cc691738de">
 <bp:id rdf:datatype="xsd:string">GS1425077</bp:id>
 <bp:db rdf:datatype="xsd:string">Genstruct</bp:db>
</bp:UnificationXref>

<bp:UnificationXref rdf:about="urn:miriam:entrez:gene:6416:GS3222073:a0c9d6e3-86e6-4482-ba09-60fb552642b0">
 <bp:id rdf:datatype="xsd:string">6416</bp:id>
 <bp:db rdf:datatype="xsd:string">Entrez Gene</bp:db>
</bp:UnificationXref>

<bp:BiochemicalReaction rdf:about="595b331f-ff49-4e6b-b362-d2644f0fa6ae">
 <bp:left rdf:resource="8dbcdba1-8815-4230-9896-77d26d4201fc"/>
 <bp:displayName rdf:datatype="xsd:string">taof(NFE2L2) -&gt; exp(GCLM)</bp:displayName>
 <bp:right rdf:resource="2f6d7c39-09f1-4183-b9e3-b478ea2a7fb5"/>
</bp:BiochemicalReaction>

<bp:BiochemicalReaction rdf:about="b0dac4f7-fb7c-44b0-bb02-135742398a46">
 <bp:left rdf:resource="42339400-7393-42bd-8d37-46be8e9b5cdd"/>
 <bp:displayName rdf:datatype="xsd:string">Acrolein -| catof(SIRT1)</bp:displayName>
 <bp:right rdf:resource="d6dd7ec5-b144-40d9-8f94-5f3d49b36bf8"/>
</bp:BiochemicalReaction>

<bp:UnificationXref rdf:about="urn:selventa:UnificationXref:Genstruct:FRAP1:RICTOR:GBL:da00b763-cda1-45e9-b0d6-6ff70abe83c0">
 <bp:id rdf:datatype="xsd:string">GS4763477</bp:id>
 <bp:db rdf:datatype="xsd:string">Genstruct</bp:db>
</bp:UnificationXref>

<bp:UnificationXref rdf:about="urn:selventa:UnificationXref:Genstruct:EIF4G1:9ca42ea9-cad0-49e9-ae8b-9a85f2891d41">
 <bp:id rdf:datatype="xsd:string">GS1340556</bp:id>
 <bp:db rdf:datatype="xsd:string">Genstruct</bp:db>
</bp:UnificationXref>

<bp:BiochemicalReaction rdf:about="e2591568-6dad-4e72-bcc9-08e89827b596">
 <bp:left rdf:resource="fd6b55a8-6a2f-4ef7-b9b4-5256c7aaa1df"/>
 <bp:displayName rdf:datatype="xsd:string">JUN -e-&gt; taof(JUN)</bp:displayName>
 <bp:right rdf:resource="d7b9862d-bac7-4e66-91b3-7d44db6a59d6"/>
</bp:BiochemicalReaction>

<bp:BiochemicalReaction rdf:about="53a61615-362d-45af-9fee-b3646bc3ccff">
 <bp:left rdf:resource="d1f1256d-9815-4204-932b-bdb97cea6170"/>
 <bp:displayName rdf:datatype="xsd:string">SRC Family Hs -cat-&gt; kaof(SRC family Hs)</bp:displayName>
 <bp:right rdf:resource="9eff4587-a70f-4453-bd49-e0f38dc03f4a"/>
</bp:BiochemicalReaction>

<bp:UnificationXref rdf:about="urn:miriam:entrez:gene:5879:GS3225365:64e85076-a91b-4bba-910b-5f170a15b117">
 <bp:id rdf:datatype="xsd:string">5879</bp:id>
 <bp:db rdf:datatype="xsd:string">Entrez Gene</bp:db>
</bp:UnificationXref>

<bp:UnificationXref rdf:about="urn:selventa:UnificationXref:Genstruct:NRG1:391e7c6c-bc6e-4031-a1e4-b6c6669f0994">
 <bp:id rdf:datatype="xsd:string">GS1353012</bp:id>
 <bp:db rdf:datatype="xsd:string">Genstruct</bp:db>
</bp:UnificationXref>

<bp:UnificationXref rdf:about="urn:selventa:UnificationXref:Genstruct:JUNB:6afc1afd-7a57-4270-ae4b-50743653a371">
 <bp:id rdf:datatype="xsd:string">GS1360471</bp:id>
 <bp:db rdf:datatype="xsd:string">Genstruct</bp:db>
</bp:UnificationXref>

<bp:PhysicalEntity rdf:about="3ef16383-b2a7-4cbf-a942-0b4888ee5888">
 <bp:displayName rdf:datatype="xsd:string">F3</bp:displayName>
 <bp:xref rdf:resource="urn:selventa:UnificationXref:Genstruct:F3:a7b7c3a7-82c1-401e-97b1-3992d9bffc2e"/>
</bp:PhysicalEntity>

<bp:BiochemicalReaction rdf:about="f122692e-dfde-402a-8c26-df109d34d5ea">
 <bp:left rdf:resource="82e20f9b-b369-4d82-b46a-34bde5453b25"/>
 <bp:displayName rdf:datatype="xsd:string">laminar shear stress -&gt; catof(PTGS2)</bp:displayName>
 <bp:right rdf:resource="4fb14259-618c-41e8-b352-caa7f5dcd024"/>
</bp:BiochemicalReaction>

<bp:PhysicalEntity rdf:about="d93d2960-1647-4c2f-af49-cf5dadce7097">
 <bp:displayName rdf:datatype="xsd:string">kaof(PI3K Family Hs)</bp:displayName>
 <bp:xref rdf:resource="urn:selventa:UnificationXref:Genstruct:kaof(PI3K Family Hs):9db916d1-16d3-4646-a699-f8b68aa4e83d"/>
</bp:PhysicalEntity>

<bp:MolecularInteraction rdf:about="22b1cfcd-3267-4208-9b9a-c63947d535b2">
 <bp:displayName rdf:datatype="xsd:string">NFE2L2:ATF4 -cc- ATF4</bp:displayName>
 <bp:participant rdf:resource="c02153d8-3e08-40d2-bf54-f1a3d6ee0165"/>
 <bp:participant rdf:resource="9a841fa3-802e-4ef0-afd1-9c5995999c65"/>
</bp:MolecularInteraction>

<bp:BiochemicalReaction rdf:about="6d473cbb-204e-4672-8add-e1dd68e9f62f">
 <bp:left rdf:resource="8dbcdba1-8815-4230-9896-77d26d4201fc"/>
 <bp:displayName rdf:datatype="xsd:string">taof(NFE2L2) -&gt; exp(SRXN1)</bp:displayName>
 <bp:right rdf:resource="c884ec33-913c-4580-a243-b27612dd5bb0"/>
</bp:BiochemicalReaction>

<bp:BiochemicalReaction rdf:about="c213f9c3-edcf-4995-8b1f-256e581c4007">
 <bp:left rdf:resource="866459e4-e60a-45f0-87b4-6e06b4f5aede"/>
 <bp:displayName rdf:datatype="xsd:string">kaof(MAPK9) =&gt; taof(JUN)</bp:displayName>
 <bp:right rdf:resource="d7b9862d-bac7-4e66-91b3-7d44db6a59d6"/>
</bp:BiochemicalReaction>

<bp:PhysicalEntity rdf:about="7daf446a-9e34-4715-9061-e941e7f6427c">
 <bp:displayName rdf:datatype="xsd:string">Aldosterone</bp:displayName>
 <bp:xref rdf:resource="urn:selventa:UnificationXref:Genstruct:Aldosterone:4511bf32-91d7-4b96-b8af-c4e37c89c42b"/>
</bp:PhysicalEntity>

<bp:UnificationXref rdf:about="urn:selventa:UnificationXref:Genstruct:VHL:ccc440bd-a97f-4494-84bf-18351b486825">
 <bp:id rdf:datatype="xsd:string">GS1425127</bp:id>
 <bp:db rdf:datatype="xsd:string">Genstruct</bp:db>
</bp:UnificationXref>

<bp:MolecularInteraction rdf:about="31c567db-4200-4621-bd8e-30f8554b5ead">
 <bp:displayName rdf:datatype="xsd:string">HDAC5:MEF2 family Hs -cc- MEF2 Family Hs</bp:displayName>
 <bp:participant rdf:resource="602b4ffa-c2ea-469d-ab7d-a3af1ac2488e"/>
 <bp:participant rdf:resource="7c3da834-2c13-4cb9-9e7b-792dde3f029b"/>
</bp:MolecularInteraction>

<bp:BiochemicalReaction rdf:about="09f2bce1-fc31-4841-9ab0-143bccf806ab">
 <bp:left rdf:resource="d7c39a74-ebae-4ea5-aad0-6421d8308b4e"/>
 <bp:displayName rdf:datatype="xsd:string">Hydrogen peroxide -&gt; MAPK14 P@T180</bp:displayName>
 <bp:right rdf:resource="abfd2324-a692-43fe-a81d-4045456a2fb0"/>
</bp:BiochemicalReaction>

<bp:BiochemicalReaction rdf:about="2b2feb99-217c-4a33-b776-a1bdc84dfa5b">
 <bp:left rdf:resource="c6e245b1-3b0d-4e32-a8bb-c2cc1437e83c"/>
 <bp:displayName rdf:datatype="xsd:string">kaof(MAP2K7) =&gt; MAPK9 P@T183</bp:displayName>
 <bp:right rdf:resource="032cb997-bb49-480b-9659-9eed4d6399f8"/>
</bp:BiochemicalReaction>

<bp:UnificationXref rdf:about="urn:selventa:UnificationXref:Genstruct:JUND:NFE2L1:2177dd7f-d947-4e7a-a225-01c5238dc3a1">
 <bp:id rdf:datatype="xsd:string">GS3522305</bp:id>
 <bp:db rdf:datatype="xsd:string">Genstruct</bp:db>
</bp:UnificationXref>

<bp:BiochemicalReaction rdf:about="86d6506d-70d6-4cf5-8ecc-64ac13047af2">
 <bp:left rdf:resource="a2a10c17-3047-48b4-8887-bb7680f98703"/>
 <bp:displayName rdf:datatype="xsd:string">kaof(FYN) =&gt; NFE2L2 P@Y576</bp:displayName>
 <bp:right rdf:resource="456c0a7c-e237-488a-9708-fde05a0a2157"/>
</bp:BiochemicalReaction>

<bp:BiochemicalReaction rdf:about="76860688-dd24-4ac0-8eaf-6f9348131f2d">
 <bp:left rdf:resource="82e20f9b-b369-4d82-b46a-34bde5453b25"/>
 <bp:displayName rdf:datatype="xsd:string">laminar shear stress -&gt; catof(SIRT1)</bp:displayName>
 <bp:right rdf:resource="d6dd7ec5-b144-40d9-8f94-5f3d49b36bf8"/>
</bp:BiochemicalReaction>

<bp:PhysicalEntity rdf:about="12d45eff-4ea3-4e3e-a997-b44f63841069">
 <bp:displayName rdf:datatype="xsd:string">EGLN1</bp:displayName>
 <bp:xref rdf:resource="urn:selventa:UnificationXref:Genstruct:EGLN1:43e07f0a-8004-48c6-8ea7-18053323fb89"/>
</bp:PhysicalEntity>

<bp:PhysicalEntity rdf:about="52374fc4-158b-4aff-9184-967987c38e2f">
 <bp:displayName rdf:datatype="xsd:string">exp(GCLC)</bp:displayName>
 <bp:xref rdf:resource="urn:miriam:uniprot:P48506:GS1347157:a12437e6-b9a8-4824-bc4d-dcd1f61530e3"/>
 <bp:xref rdf:resource="urn:miriam:entrez:gene:2729:GS1347157:a49369f5-9f2a-4fbe-9a75-acc1e27c7bba"/>
 <bp:xref rdf:resource="urn:selventa:UnificationXref:Genstruct:exp(GCLC):1ede67c0-6074-4eaa-8afd-6e5fb2a6f16f"/>
</bp:PhysicalEntity>

<bp:PhysicalEntity rdf:about="5a223a27-25a5-41aa-a3f5-a4c2b6ceef91">
 <bp:displayName rdf:datatype="xsd:string">G6PD</bp:displayName>
 <bp:xref rdf:resource="urn:selventa:UnificationXref:Genstruct:G6PD:8c3351ac-bd29-442e-98ee-e24ba68de5e0"/>
</bp:PhysicalEntity>

<bp:BiochemicalReaction rdf:about="8a96f86f-bde7-4875-bab7-0800afe5aba2">
 <bp:left rdf:resource="e5cfe8a1-b6db-4487-9f76-a4c194687ae5"/>
 <bp:displayName rdf:datatype="xsd:string">PARP1 -e-&gt; Ribosylation Activity of PARP1</bp:displayName>
 <bp:right rdf:resource="90855922-b943-44cb-a7ec-83ff3a067ad4"/>
</bp:BiochemicalReaction>

<bp:UnificationXref rdf:about="urn:selventa:UnificationXref:Genstruct:taof(NFAT5):0cf8036b-369b-419d-91d6-8d4ff2021cfc">
 <bp:id rdf:datatype="xsd:string">GS3374134</bp:id>
 <bp:db rdf:datatype="xsd:string">Genstruct</bp:db>
</bp:UnificationXref>

<bp:UnificationXref rdf:about="urn:selventa:UnificationXref:Genstruct:exp(WFS1):1757803a-4427-4de6-a825-f804462ad854">
 <bp:id rdf:datatype="xsd:string">GS1425426</bp:id>
 <bp:db rdf:datatype="xsd:string">Genstruct</bp:db>
</bp:UnificationXref>

<bp:MolecularInteraction rdf:about="3b8decd7-f25a-4dff-94a2-d27a80c9680b">
 <bp:displayName rdf:datatype="xsd:string">NOS3 P@S1177 -@- NOS3</bp:displayName>
 <bp:participant rdf:resource="f68ea7df-8d6e-458e-867a-cfda1c48d67b"/>
 <bp:participant rdf:resource="52b56f39-58ff-4e69-81f4-236714f6c903"/>
</bp:MolecularInteraction>

<bp:BiochemicalReaction rdf:about="2869f126-9a12-4b63-9998-47cd8fdef745">
 <bp:left rdf:resource="ad2579d1-94f1-4d8f-a856-b42e67ad52e5"/>
 <bp:displayName rdf:datatype="xsd:string">gtpof(RHEB) -&gt; kaof(TORC1 Complex Hs)</bp:displayName>
 <bp:right rdf:resource="9ea3f41e-f0ac-410b-8081-10c123039924"/>
</bp:BiochemicalReaction>

<bp:UnificationXref rdf:about="urn:miriam:entrez:gene:4846:GS3252517:5422d9a3-ea63-4c3b-be02-e2ffb1377cbc">
 <bp:id rdf:datatype="xsd:string">4846</bp:id>
 <bp:db rdf:datatype="xsd:string">Entrez Gene</bp:db>
</bp:UnificationXref>

<bp:UnificationXref rdf:about="urn:selventa:UnificationXref:Genstruct:taof(NFE2L2):2c0b5b68-3de6-41cd-86ef-a1e0a359d240">
 <bp:id rdf:datatype="xsd:string">GS3225034</bp:id>
 <bp:db rdf:datatype="xsd:string">Genstruct</bp:db>
</bp:UnificationXref>

<bp:BiochemicalReaction rdf:about="71a740cd-b9ee-49ba-bcd2-5cad06295057">
 <bp:left rdf:resource="8415c7e1-74fe-4468-9983-c6f94eef9b43"/>
 <bp:displayName rdf:datatype="xsd:string">Curcumin -| catof(SULT1A1)</bp:displayName>
 <bp:right rdf:resource="c1d18681-7264-4c42-9964-60a4aabda4de"/>
</bp:BiochemicalReaction>

<bp:BiochemicalReaction rdf:about="7a45bfd0-810d-4d31-8a13-700a2b470eb7">
 <bp:left rdf:resource="30ffb4c6-bade-4dd7-8080-d9c431a130e8"/>
 <bp:displayName rdf:datatype="xsd:string">PRKAA1 P@T183 =&gt; kaof(AMP-activated protein kinase complex Hs)</bp:displayName>
 <bp:right rdf:resource="bcd722eb-3995-44ff-99a0-7fc3d6386472"/>
</bp:BiochemicalReaction>

<bp:PhysicalEntity rdf:about="64f4d6cf-d09e-478a-acd0-ab9bff9118c1">
 <bp:displayName rdf:datatype="xsd:string">nucleus</bp:displayName>
 <bp:xref rdf:resource="urn:selventa:UnificationXref:Genstruct:nucleus:34f4eef7-7856-4bbb-8ac9-16605de04945"/>
</bp:PhysicalEntity>

<bp:UnificationXref rdf:about="urn:selventa:UnificationXref:Genstruct:AKT Family Hs:b99cfb9f-7467-4407-907c-a1688fc792ff">
 <bp:id rdf:datatype="xsd:string">GS3162274</bp:id>
 <bp:db rdf:datatype="xsd:string">Genstruct</bp:db>
</bp:UnificationXref>

<bp:PhysicalEntity rdf:about="3c7d1317-833e-4f68-8414-e3307711d73d">
 <bp:displayName rdf:datatype="xsd:string">INHBA</bp:displayName>
 <bp:xref rdf:resource="urn:selventa:UnificationXref:Genstruct:INHBA:0d1ecba1-92d5-4325-a0a6-a5a38db68284"/>
</bp:PhysicalEntity>

<bp:UnificationXref rdf:about="urn:miriam:uniprot:P07204:GS1421461:ee1e8e0c-b5be-4bb4-8879-3c9b64492995">
 <bp:id rdf:datatype="xsd:string">P07204</bp:id>
 <bp:db rdf:datatype="xsd:string">UniProt</bp:db>
</bp:UnificationXref>

<bp:PhysicalEntity rdf:about="47ff8b16-d278-4664-8c42-b0589ce16892">
 <bp:displayName rdf:datatype="xsd:string">Reactive Nitrogen Species</bp:displayName>
 <bp:xref rdf:resource="urn:selventa:UnificationXref:Genstruct:Reactive Nitrogen Species:bfb04c3b-95ec-455f-a8d4-8e4bf59e9c95"/>
</bp:PhysicalEntity>

<bp:UnificationXref rdf:about="urn:miriam:uniprot:P15036:GS3225705:531021dd-be0e-40cd-836a-41c544811126">
 <bp:id rdf:datatype="xsd:string">P15036</bp:id>
 <bp:db rdf:datatype="xsd:string">UniProt</bp:db>
</bp:UnificationXref>

<bp:BiochemicalReaction rdf:about="c444cf07-15be-4da5-90a6-fcaf0077be97">
 <bp:left rdf:resource="1bd90a9c-05fd-4b46-a58d-3eab3cb50b46"/>
 <bp:displayName rdf:datatype="xsd:string">FOSL1 =| taof(NFE2L2)</bp:displayName>
 <bp:right rdf:resource="8dbcdba1-8815-4230-9896-77d26d4201fc"/>
</bp:BiochemicalReaction>

<bp:UnificationXref rdf:about="urn:selventa:UnificationXref:Genstruct:kaof(SRC):1dc26f02-74ad-4d53-be41-c017d1a0559e">
 <bp:id rdf:datatype="xsd:string">GS3223046</bp:id>
 <bp:db rdf:datatype="xsd:string">Genstruct</bp:db>
</bp:UnificationXref>

<bp:MolecularInteraction rdf:about="aa80bc88-c6e4-4976-822e-64068349be9d">
 <bp:displayName rdf:datatype="xsd:string">RAC2 -cc- NADPH oxidase complex Hs</bp:displayName>
 <bp:participant rdf:resource="89232123-9264-4d6e-b120-cf08ae3c4f59"/>
 <bp:participant rdf:resource="7ee61b45-7fdb-4970-8bb8-4208ef6ceaee"/>
</bp:MolecularInteraction>

<bp:BiochemicalReaction rdf:about="79a74047-037a-4aeb-97a5-46109df36c63">
 <bp:left rdf:resource="03cbe528-4a8b-4adc-bfae-3d927ba15cce"/>
 <bp:displayName rdf:datatype="xsd:string">kaof(ERK family Hs) -&gt; AQP5</bp:displayName>
 <bp:right rdf:resource="7ab3e0d9-1990-412b-9140-03c58dea7c99"/>
</bp:BiochemicalReaction>

<bp:PhysicalEntity rdf:about="4e7ab836-8e57-4f75-b1a9-1c20af159936">
 <bp:displayName rdf:datatype="xsd:string">catof(NOS2)</bp:displayName>
 <bp:xref rdf:resource="urn:miriam:uniprot:P60321:GS3315370:2ac5ddf8-45ca-499f-b16a-e938dc6ca3d6"/>
 <bp:xref rdf:resource="urn:miriam:uniprot:P35228:GS3315370:096bc7da-2380-4b44-a0f2-76aa3ef163a3"/>
 <bp:xref rdf:resource="urn:selventa:UnificationXref:Genstruct:catof(NOS2):3ca455a9-b4d8-4adb-9450-87cf7729b9b5"/>
 <bp:xref rdf:resource="urn:miriam:entrez:gene:339345:GS3315370:c63a993e-ce91-40e9-bc05-d25fd98d3968"/>
 <bp:xref rdf:resource="urn:miriam:entrez:gene:4843:GS3315370:4f2581fb-ab5f-486d-a8ca-72329dc35d6f"/>
</bp:PhysicalEntity>

<bp:MolecularInteraction rdf:about="4178bf88-6ba4-4a1a-95f9-c2378bb10593">
 <bp:displayName rdf:datatype="xsd:string">JUND:NFE2L2 -cc- JUND</bp:displayName>
 <bp:participant rdf:resource="a1d786cf-8fc0-4fc6-8aeb-beac2208027b"/>
 <bp:participant rdf:resource="0d6622ee-6840-43d0-a2d9-3a527f891d54"/>
</bp:MolecularInteraction>

<bp:UnificationXref rdf:about="urn:miriam:entrez:gene:9709:GS1450564:d837da38-5952-45d6-b2df-0b6f69e272fd">
 <bp:id rdf:datatype="xsd:string">9709</bp:id>
 <bp:db rdf:datatype="xsd:string">Entrez Gene</bp:db>
</bp:UnificationXref>

<bp:UnificationXref rdf:about="urn:selventa:UnificationXref:Genstruct:SQSTM1:KEAP1:f59b0008-c260-40d7-9e57-64d2809596b1">
 <bp:id rdf:datatype="xsd:string">GS7660024</bp:id>
 <bp:db rdf:datatype="xsd:string">Genstruct</bp:db>
</bp:UnificationXref>

<bp:UnificationXref rdf:about="urn:selventa:UnificationXref:Genstruct:EGLN3:982de365-d42f-4730-bb34-2bf4829d622b">
 <bp:id rdf:datatype="xsd:string">GS2242666</bp:id>
 <bp:db rdf:datatype="xsd:string">Genstruct</bp:db>
</bp:UnificationXref>

<bp:UnificationXref rdf:about="urn:selventa:UnificationXref:Genstruct:Indirubin:0359ba7a-af7b-4929-ad76-bbfbfacf613c">
 <bp:id rdf:datatype="xsd:string">GS63703</bp:id>
 <bp:db rdf:datatype="xsd:string">Genstruct</bp:db>
</bp:UnificationXref>

<bp:UnificationXref rdf:about="urn:miriam:uniprot:P01100:GS3224275:61c0cfb1-ee5d-4692-af12-b59ec0cc696f">
 <bp:id rdf:datatype="xsd:string">P01100</bp:id>
 <bp:db rdf:datatype="xsd:string">UniProt</bp:db>
</bp:UnificationXref>

<bp:BiochemicalReaction rdf:about="0508e108-fbfd-42bc-96b7-816a2e18e16c">
 <bp:left rdf:resource="e85be31f-09f7-44f2-9141-be0432d9eb9e"/>
 <bp:displayName rdf:datatype="xsd:string">ARNT -e-&gt; taof(ARNT)</bp:displayName>
 <bp:right rdf:resource="f8b1721c-c2e6-4ca2-97f4-d36c09e27d25"/>
</bp:BiochemicalReaction>

<bp:PhysicalEntity rdf:about="0cdd4eca-e8d6-4ff9-b427-bdaf66cc4549">
 <bp:displayName rdf:datatype="xsd:string">exp(CYP1B1)</bp:displayName>
 <bp:xref rdf:resource="urn:miriam:uniprot:Q16678:GS1334565:6ec831d7-bf6a-4426-8e6d-66d2523cbfee"/>
 <bp:xref rdf:resource="urn:miriam:entrez:gene:1545:GS1334565:f2750f2f-e598-4910-b3f3-561822af09b4"/>
 <bp:xref rdf:resource="urn:selventa:UnificationXref:Genstruct:exp(CYP1B1):b07e976e-3582-4908-96e5-a589ea227e44"/>
</bp:PhysicalEntity>

<bp:BiochemicalReaction rdf:about="cd0cb853-8059-40e4-b8ba-4839ef0bddfc">
 <bp:left rdf:resource="203b849a-9951-4ac6-93ee-426bfc8e5108"/>
 <bp:displayName rdf:datatype="xsd:string">EIF2AK3 -cat-&gt; kaof(EIF2AK3)</bp:displayName>
 <bp:right rdf:resource="d35cafb4-4dbb-465c-9539-cf12fecae322"/>
</bp:BiochemicalReaction>

<bp:PhysicalEntity rdf:about="ff6b770c-c16a-4d28-8533-93c3b49c615f">
 <bp:displayName rdf:datatype="xsd:string">exp(TXNRD1)</bp:displayName>
 <bp:xref rdf:resource="urn:miriam:uniprot:Q16881:GS1423650:0c6da80b-afd9-4bf4-aa27-ce2765c8eacc"/>
 <bp:xref rdf:resource="urn:selventa:UnificationXref:Genstruct:exp(TXNRD1):387584b3-8e03-4790-b248-57de00dfba2c"/>
 <bp:xref rdf:resource="urn:miriam:entrez:gene:7296:GS1423650:60c74f2b-e3bf-4ab3-8c67-2d2283acb4fb"/>
</bp:PhysicalEntity>

<bp:PhysicalEntity rdf:about="87f450af-df4d-4449-bd6a-e362947d10b2">
 <bp:displayName rdf:datatype="xsd:string">exp(CYP1A1)</bp:displayName>
 <bp:xref rdf:resource="urn:miriam:uniprot:P04798:GS1334551:a2a3e99d-679f-4743-9ea3-258c3daad433"/>
 <bp:xref rdf:resource="urn:selventa:UnificationXref:Genstruct:exp(CYP1A1):c765f946-aab0-4f3d-b1d4-defe39ad452d"/>
 <bp:xref rdf:resource="urn:miriam:entrez:gene:1543:GS1334551:2806ba08-1099-4d48-a725-844e7dc46ac6"/>
 <bp:xref rdf:resource="urn:miriam:uniprot:A9YTQ3:GS1334551:cce67561-3699-4435-82c2-e0da2bdfd4a3"/>
</bp:PhysicalEntity>

<bp:UnificationXref rdf:about="urn:miriam:entrez:gene:207:GS3223467:be2da37f-3fe0-4d04-9956-c0ee38a2938c">
 <bp:id rdf:datatype="xsd:string">207</bp:id>
 <bp:db rdf:datatype="xsd:string">Entrez Gene</bp:db>
</bp:UnificationXref>

<bp:UnificationXref rdf:about="urn:miriam:uniprot:A9YTQ3:GS4355341:9c0c23c4-de3a-49ee-8401-7aeed9ac88e9">
 <bp:id rdf:datatype="xsd:string">A9YTQ3</bp:id>
 <bp:db rdf:datatype="xsd:string">UniProt</bp:db>
</bp:UnificationXref>

<bp:UnificationXref rdf:about="urn:miriam:entrez:gene:2099:GS3222767:682b8892-00e4-4068-be46-73df0f6ef4bc">
 <bp:id rdf:datatype="xsd:string">2099</bp:id>
 <bp:db rdf:datatype="xsd:string">Entrez Gene</bp:db>
</bp:UnificationXref>

<bp:PhysicalEntity rdf:about="618d4aba-4f52-4ace-87b1-45978b662994">
 <bp:displayName rdf:datatype="xsd:string">MDM2</bp:displayName>
 <bp:xref rdf:resource="urn:selventa:UnificationXref:Genstruct:MDM2:edd2135e-4eab-4591-a624-362587312e7b"/>
</bp:PhysicalEntity>

<bp:BiochemicalReaction rdf:about="17a70c20-8dac-4d65-b1de-62a79058b6b6">
 <bp:left rdf:resource="9d4b1929-78bd-4190-a306-614251b50425"/>
 <bp:displayName rdf:datatype="xsd:string">Epigallocatechin gallate -&gt; taof(NFE2L2)</bp:displayName>
 <bp:right rdf:resource="8dbcdba1-8815-4230-9896-77d26d4201fc"/>
</bp:BiochemicalReaction>

<bp:PhysicalEntity rdf:about="530b24b8-7cc7-467e-9004-9505e8d1a989">
 <bp:displayName rdf:datatype="xsd:string">Glutathione</bp:displayName>
 <bp:xref rdf:resource="urn:selventa:UnificationXref:Genstruct:Glutathione:195d3dc4-6766-4406-ac41-c1335787f844"/>
</bp:PhysicalEntity>

<bp:UnificationXref rdf:about="urn:miriam:uniprot:Q16534:GS3343500:1bc70a19-937e-49af-95fe-1545fdcb1d46">
 <bp:id rdf:datatype="xsd:string">Q16534</bp:id>
 <bp:db rdf:datatype="xsd:string">UniProt</bp:db>
</bp:UnificationXref>

<bp:MolecularInteraction rdf:about="f25b574d-45d8-485e-902e-e9f7e234f8f1">
 <bp:displayName rdf:datatype="xsd:string">SQSTM1:KEAP1 -cc- SQSTM1</bp:displayName>
 <bp:participant rdf:resource="8064e050-56b1-409e-a922-16d21e5467ff"/>
 <bp:participant rdf:resource="a016b034-a010-45d6-af8d-fe8891713690"/>
</bp:MolecularInteraction>

<bp:UnificationXref rdf:about="urn:selventa:UnificationXref:Genstruct:ARNT:AHR:f05b7039-af34-4b39-86d2-47859d6edff2">
 <bp:id rdf:datatype="xsd:string">GS3157217</bp:id>
 <bp:db rdf:datatype="xsd:string">Genstruct</bp:db>
</bp:UnificationXref>

<bp:MolecularInteraction rdf:about="45f35a29-f7db-4c00-ba77-084b087684e0">
 <bp:displayName rdf:datatype="xsd:string">NADPH oxidase complex Hs -cc- CYBB</bp:displayName>
 <bp:participant rdf:resource="89232123-9264-4d6e-b120-cf08ae3c4f59"/>
 <bp:participant rdf:resource="fc5541c7-6d1e-4233-8c22-f0d9cb327551"/>
</bp:MolecularInteraction>

<bp:BiochemicalReaction rdf:about="17083d1c-de44-46ea-a4bb-f282bbade69c">
 <bp:left rdf:resource="12d45eff-4ea3-4e3e-a997-b44f63841069"/>
 <bp:displayName rdf:datatype="xsd:string">EGLN1 -cat-&gt; catof(EGLN1)</bp:displayName>
 <bp:right rdf:resource="cf2fdf78-3655-4486-803e-aaa0205cba90"/>
</bp:BiochemicalReaction>

<bp:UnificationXref rdf:about="urn:selventa:UnificationXref:Genstruct:MAP2K6:11fe1562-c038-47a6-a7ed-eb7d3082485c">
 <bp:id rdf:datatype="xsd:string">GS1403027</bp:id>
 <bp:db rdf:datatype="xsd:string">Genstruct</bp:db>
</bp:UnificationXref>

<bp:PhysicalEntity rdf:about="ef037dc9-c813-4e5b-9a41-892c0b894417">
 <bp:displayName rdf:datatype="xsd:string">Tretinoin</bp:displayName>
 <bp:xref rdf:resource="urn:selventa:UnificationXref:Genstruct:Tretinoin:82fed3b7-a261-41be-bd07-e0ef414cd85d"/>
</bp:PhysicalEntity>

<bp:UnificationXref rdf:about="urn:miriam:uniprot:P03372:GS3222767:c1cd9b6c-7d97-4a4f-ae29-f0a6fbdd5a88">
 <bp:id rdf:datatype="xsd:string">P03372</bp:id>
 <bp:db rdf:datatype="xsd:string">UniProt</bp:db>
</bp:UnificationXref>

<bp:BiochemicalReaction rdf:about="dc809321-d76c-4827-8d32-4417f53b7f89">
 <bp:left rdf:resource="56b482aa-49b4-415f-b475-0c0603403b12"/>
 <bp:displayName rdf:datatype="xsd:string">PKA Family Hs -cat-&gt; kaof(PKA Family Hs)</bp:displayName>
 <bp:right rdf:resource="4e3670fd-f0c3-41f4-95ef-e91ea464f9bc"/>
</bp:BiochemicalReaction>

<bp:BiochemicalReaction rdf:about="b0a49859-e8b2-4446-9ca5-82e3d1f8beaa">
 <bp:left rdf:resource="219634d6-79e8-44ea-830d-83782d4654cd"/>
 <bp:displayName rdf:datatype="xsd:string">FOXO1 -e-&gt; taof(FOXO1)</bp:displayName>
 <bp:right rdf:resource="3d5cc05a-3b06-418b-85cb-b4205ca1a89a"/>
</bp:BiochemicalReaction>

<bp:BiochemicalReaction rdf:about="be3695a0-de3b-4f5c-a566-263027c3df5e">
 <bp:left rdf:resource="e6d4254e-a3b8-48c3-8e50-59e630d6fc87"/>
 <bp:displayName rdf:datatype="xsd:string">Reactive Oxygen Species -&gt; kaof(MAP3K5)</bp:displayName>
 <bp:right rdf:resource="71b79608-70a9-4e24-8d7a-f5ef4b3afbc2"/>
</bp:BiochemicalReaction>

<bp:UnificationXref rdf:about="urn:miriam:uniprot:P04798:GS1732323:cee4f320-8c7c-45e5-8d79-41a1b51f6f7f">
 <bp:id rdf:datatype="xsd:string">P04798</bp:id>
 <bp:db rdf:datatype="xsd:string">UniProt</bp:db>
</bp:UnificationXref>

<bp:BiochemicalReaction rdf:about="a0a5755f-eda0-4e3e-b98f-228d6b9cdac4">
 <bp:left rdf:resource="602b4ffa-c2ea-469d-ab7d-a3af1ac2488e"/>
 <bp:displayName rdf:datatype="xsd:string">HDAC5:MEF2 family Hs =| taof(MEF2 Family Hs)</bp:displayName>
 <bp:right rdf:resource="17f7a9e1-5699-46a7-abb7-89ad0a9985b8"/>
</bp:BiochemicalReaction>

<bp:UnificationXref rdf:about="urn:selventa:UnificationXref:Genstruct:DUOX1:13df508b-0213-4fdc-8660-e927d824a4cf">
 <bp:id rdf:datatype="xsd:string">GS1673740</bp:id>
 <bp:db rdf:datatype="xsd:string">Genstruct</bp:db>
</bp:UnificationXref>

<bp:UnificationXref rdf:about="urn:selventa:UnificationXref:Genstruct:mitochondrion organization and biogenesis:e2357a94-47cc-4ce7-aef4-638d29e5919c">
 <bp:id rdf:datatype="xsd:string">GS21566</bp:id>
 <bp:db rdf:datatype="xsd:string">Genstruct</bp:db>
</bp:UnificationXref>

<bp:BiochemicalReaction rdf:about="d2ed9d5b-1f15-438f-9b0a-50617bf08e8d">
 <bp:left rdf:resource="4ca6f327-c461-425e-9f92-72fa76e3f3fb"/>
 <bp:displayName rdf:datatype="xsd:string">SYVN1 -&gt; ER-associated protein catabolism</bp:displayName>
 <bp:right rdf:resource="aec5aae5-595f-4416-b661-4c30fb3507e4"/>
</bp:BiochemicalReaction>

<bp:UnificationXref rdf:about="urn:miriam:uniprot:P19784:GS3347471:39ec726f-24e7-4c6a-a6d4-30948e55773d">
 <bp:id rdf:datatype="xsd:string">P19784</bp:id>
 <bp:db rdf:datatype="xsd:string">UniProt</bp:db>
</bp:UnificationXref>

<bp:BiochemicalReaction rdf:about="ac25eef4-e4c3-43ea-99bc-32ebe0a5b109">
 <bp:left rdf:resource="c77f82f6-a48a-408a-af04-c6c2c5e9d185"/>
 <bp:displayName rdf:datatype="xsd:string">Oxidized Low Density Lipoprotein -&gt; Reactive Oxygen Species</bp:displayName>
 <bp:right rdf:resource="e6d4254e-a3b8-48c3-8e50-59e630d6fc87"/>
</bp:BiochemicalReaction>

<bp:UnificationXref rdf:about="urn:selventa:UnificationXref:Genstruct:kaof(AMP-activated protein kinase complex Hs):24686058-83a9-4a37-9cfb-aaa7fcab3a0e">
 <bp:id rdf:datatype="xsd:string">GS3245675</bp:id>
 <bp:db rdf:datatype="xsd:string">Genstruct</bp:db>
</bp:UnificationXref>

<bp:UnificationXref rdf:about="urn:miriam:entrez:gene:857:GS1325662:727efcd1-5519-4182-be82-2066c35fde2b">
 <bp:id rdf:datatype="xsd:string">857</bp:id>
 <bp:db rdf:datatype="xsd:string">Entrez Gene</bp:db>
</bp:UnificationXref>

<bp:BiochemicalReaction rdf:about="59ccc4d9-9b25-43c2-bb83-d889cd785916">
 <bp:left rdf:resource="1ad4332d-676a-4933-bdd7-486b79b96b54"/>
 <bp:displayName rdf:datatype="xsd:string">oxof(GPX1) -&gt; Oxiglutatione</bp:displayName>
 <bp:right rdf:resource="04f48634-9434-417a-8355-64092bea14ab"/>
</bp:BiochemicalReaction>

<bp:UnificationXref rdf:about="urn:miriam:uniprot:O14867:GS3327727:7d087743-6361-48bf-b86e-04f4487df1a2">
 <bp:id rdf:datatype="xsd:string">O14867</bp:id>
 <bp:db rdf:datatype="xsd:string">UniProt</bp:db>
</bp:UnificationXref>

<bp:BiochemicalReaction rdf:about="5c380e4a-fbd2-49bb-b11d-5b78967714f9">
 <bp:left rdf:resource="184cbb04-79ef-4112-828c-f67b9ddbf4ec"/>
 <bp:displayName rdf:datatype="xsd:string">exp(GSTP1) -gp-&gt; GSTP1</bp:displayName>
 <bp:right rdf:resource="f14ab907-0c84-4660-b575-4cafced3b96d"/>
</bp:BiochemicalReaction>

<bp:PhysicalEntity rdf:about="3d9fafe4-9847-4683-8b18-7135893056da">
 <bp:displayName rdf:datatype="xsd:string">AKT Family Hs</bp:displayName>
 <bp:xref rdf:resource="urn:selventa:UnificationXref:Genstruct:AKT Family Hs:b99cfb9f-7467-4407-907c-a1688fc792ff"/>
</bp:PhysicalEntity>

<bp:UnificationXref rdf:about="urn:selventa:UnificationXref:Genstruct:exp(ICAM1):0aa056da-ebde-449d-804f-b6bff333dfc4">
 <bp:id rdf:datatype="xsd:string">GS1355622</bp:id>
 <bp:db rdf:datatype="xsd:string">Genstruct</bp:db>
</bp:UnificationXref>

<bp:UnificationXref rdf:about="urn:miriam:entrez:gene:2114:GS3225705:6e3530e6-bbdb-42f5-b980-afcd4ee18f10">
 <bp:id rdf:datatype="xsd:string">2114</bp:id>
 <bp:db rdf:datatype="xsd:string">Entrez Gene</bp:db>
</bp:UnificationXref>

<bp:UnificationXref rdf:about="urn:selventa:UnificationXref:Genstruct:TGFBR1:eef51732-7017-4c86-8966-c6ef78207258">
 <bp:id rdf:datatype="xsd:string">GS1421352</bp:id>
 <bp:db rdf:datatype="xsd:string">Genstruct</bp:db>
</bp:UnificationXref>

<bp:UnificationXref rdf:about="urn:selventa:UnificationXref:Genstruct:kaof(GSK3B):2bd3380b-b7b5-434f-9507-a99e1d8a9e3e">
 <bp:id rdf:datatype="xsd:string">GS3234065</bp:id>
 <bp:db rdf:datatype="xsd:string">Genstruct</bp:db>
</bp:UnificationXref>

<bp:UnificationXref rdf:about="urn:miriam:uniprot:P35638:GS3315053:3aaa0717-e139-4e7b-9f87-0f9fa6f62da0">
 <bp:id rdf:datatype="xsd:string">P35638</bp:id>
 <bp:db rdf:datatype="xsd:string">UniProt</bp:db>
</bp:UnificationXref>

<bp:BiochemicalReaction rdf:about="7b5dfa64-c07f-4bbb-ab43-a601a260e2af">
 <bp:left rdf:resource="fe18277b-228e-4f93-88a8-fb7a22f00b81"/>
 <bp:displayName rdf:datatype="xsd:string">MAP3K5 -cat-&gt; kaof(MAP3K5)</bp:displayName>
 <bp:right rdf:resource="71b79608-70a9-4e24-8d7a-f5ef4b3afbc2"/>
</bp:BiochemicalReaction>

<bp:PhysicalEntity rdf:about="ddc963e2-ccb1-4ced-b440-943405865721">
 <bp:displayName rdf:datatype="xsd:string">DDIT4</bp:displayName>
 <bp:xref rdf:resource="urn:selventa:UnificationXref:Genstruct:DDIT4:4025f5d6-9513-4f99-8705-382e2ec38d37"/>
</bp:PhysicalEntity>

<bp:UnificationXref rdf:about="urn:selventa:UnificationXref:Genstruct:Tetrachlorodibenzodioxin:0c4cc3e1-4912-4229-ab49-008a4a1f0156">
 <bp:id rdf:datatype="xsd:string">GS123021</bp:id>
 <bp:db rdf:datatype="xsd:string">Genstruct</bp:db>
</bp:UnificationXref>

<bp:PhysicalEntity rdf:about="df801090-615e-4e8a-a5c0-87c4a98f70b8">
 <bp:displayName rdf:datatype="xsd:string">PPARG</bp:displayName>
 <bp:xref rdf:resource="urn:selventa:UnificationXref:Genstruct:PPARG:969aec2b-28a1-4662-9a0b-3a7679d3f751"/>
</bp:PhysicalEntity>

<bp:MolecularInteraction rdf:about="a47fd825-c313-498e-bfce-e4fc2f917d6f">
 <bp:displayName rdf:datatype="xsd:string">ARNT:ESR1 -cc- ARNT</bp:displayName>
 <bp:participant rdf:resource="565e4493-204c-439b-b1a6-006d538d6fed"/>
 <bp:participant rdf:resource="e85be31f-09f7-44f2-9141-be0432d9eb9e"/>
</bp:MolecularInteraction>

<bp:PhysicalEntity rdf:about="8ceee0ab-84f7-4f9c-9ef8-6cd326cbe151">
 <bp:displayName rdf:datatype="xsd:string">SCNN1B:SCNN1G</bp:displayName>
 <bp:xref rdf:resource="urn:selventa:UnificationXref:Genstruct:SCNN1B:SCNN1G:41e94290-0c47-4e48-8fcb-b01f8207b6f9"/>
</bp:PhysicalEntity>

<bp:BiochemicalReaction rdf:about="1fe4c2cf-71e4-407b-b7ce-565062b31c76">
 <bp:left rdf:resource="53a00718-8768-4fbd-af12-26b87df2189f"/>
 <bp:displayName rdf:datatype="xsd:string">heme -&gt; biliverdine + Iron + Carbon monoxide -prod-&gt; Iron</bp:displayName>
 <bp:right rdf:resource="ec4a3bcd-e70e-4f4e-b4fa-e9c4e36e687e"/>
</bp:BiochemicalReaction>

<bp:MolecularInteraction rdf:about="c0954199-ce02-4aa1-80c0-bbdaffb287d5">
 <bp:displayName rdf:datatype="xsd:string">BACH1:MAFK -cc- BACH1</bp:displayName>
 <bp:participant rdf:resource="9ac2904c-ee3e-4d68-b160-467727ebdb9c"/>
 <bp:participant rdf:resource="bd46bd8f-8d3f-409d-b902-def437d38770"/>
</bp:MolecularInteraction>

<bp:BiochemicalReaction rdf:about="835f59a0-f3c2-4205-8b97-abe7b283372d">
 <bp:left rdf:resource="47ff8b16-d278-4664-8c42-b0589ce16892"/>
 <bp:displayName rdf:datatype="xsd:string">Reactive Nitrogen Species -sub-&gt; Peroxynitrite</bp:displayName>
 <bp:right rdf:resource="2b6a6458-069e-495b-92e4-19c68bf149a2"/>
</bp:BiochemicalReaction>

<bp:UnificationXref rdf:about="urn:miriam:uniprot:P05412:GS3222324:59414335-96a2-4b71-9fb9-742730f8cc75">
 <bp:id rdf:datatype="xsd:string">P05412</bp:id>
 <bp:db rdf:datatype="xsd:string">UniProt</bp:db>
</bp:UnificationXref>

<bp:MolecularInteraction rdf:about="531c3143-564f-45bd-b5fb-657602f7a036">
 <bp:displayName rdf:datatype="xsd:string">JUNB:NFE2L1 -cc- NFE2L1</bp:displayName>
 <bp:participant rdf:resource="66b69586-25d6-4dd6-bf40-e80e0cd92e63"/>
 <bp:participant rdf:resource="c5dfbb83-eb56-4f67-bbc3-96082de11410"/>
</bp:MolecularInteraction>

<bp:BiochemicalReaction rdf:about="b6d4a3cc-5c46-4b50-bb71-dd2ed0623438">
 <bp:left rdf:resource="3d9fafe4-9847-4683-8b18-7135893056da"/>
 <bp:displayName rdf:datatype="xsd:string">AKT Family Hs -sub-&gt; AKT1</bp:displayName>
 <bp:right rdf:resource="4def7b46-b87d-4332-aac3-addc029adc7d"/>
</bp:BiochemicalReaction>

<bp:BiochemicalReaction rdf:about="79bcc41a-94d3-4439-bf7b-c3a3450999ac">
 <bp:left rdf:resource="8dbcdba1-8815-4230-9896-77d26d4201fc"/>
 <bp:displayName rdf:datatype="xsd:string">taof(NFE2L2) -&gt; exp(PRDX1)</bp:displayName>
 <bp:right rdf:resource="b5512258-a96e-454c-8da9-083e85ee834e"/>
</bp:BiochemicalReaction>

<bp:UnificationXref rdf:about="urn:selventa:UnificationXref:Genstruct:SCNN1A:SCNN1B:SCNN1G:7d790d85-e78c-4c0e-a9b5-69d7ed60ed35">
 <bp:id rdf:datatype="xsd:string">GS3506033</bp:id>
 <bp:db rdf:datatype="xsd:string">Genstruct</bp:db>
</bp:UnificationXref>

<bp:PhysicalEntity rdf:about="31a03221-319a-4665-9dc1-a19c0cb3f8da">
 <bp:displayName rdf:datatype="xsd:string">catof(CYP1A2)</bp:displayName>
</bp:PhysicalEntity>

<bp:UnificationXref rdf:about="urn:selventa:UnificationXref:Genstruct:HIF1A:CREBBP:fbcaa8da-0d1d-437d-afbc-c0f55347264f">
 <bp:id rdf:datatype="xsd:string">GS3352656</bp:id>
 <bp:db rdf:datatype="xsd:string">Genstruct</bp:db>
</bp:UnificationXref>

<bp:UnificationXref rdf:about="urn:selventa:UnificationXref:Genstruct:ACE:5509344e-8ef3-4eeb-8f9f-2d757c012e11">
 <bp:id rdf:datatype="xsd:string">GS1335422</bp:id>
 <bp:db rdf:datatype="xsd:string">Genstruct</bp:db>
</bp:UnificationXref>

<bp:UnificationXref rdf:about="urn:miriam:entrez:gene:23415:GS3222216:7258ffae-b9b4-44cf-98fe-bda247bb145b">
 <bp:id rdf:datatype="xsd:string">23415</bp:id>
 <bp:db rdf:datatype="xsd:string">Entrez Gene</bp:db>
</bp:UnificationXref>

<bp:BiochemicalReaction rdf:about="8edc23b7-9dd2-4ef6-ac02-c7f18487a21b">
 <bp:left rdf:resource="b597fff9-814d-4a29-aba8-0cf14caf9bd3"/>
 <bp:displayName rdf:datatype="xsd:string">exp(SYVN1) -gp-&gt; SYVN1</bp:displayName>
 <bp:right rdf:resource="4ca6f327-c461-425e-9f92-72fa76e3f3fb"/>
</bp:BiochemicalReaction>

<bp:BiochemicalReaction rdf:about="960c29cd-5ad5-4d5e-8098-09231cccafa2">
 <bp:left rdf:resource="1b120734-3066-40e2-9cab-0642933d5e1a"/>
 <bp:displayName rdf:datatype="xsd:string">catof(F2) =&gt; catof(F2R)</bp:displayName>
 <bp:right rdf:resource="5d070701-71f8-4219-9f2b-d4560a9c884d"/>
</bp:BiochemicalReaction>

<bp:BiochemicalReaction rdf:about="45ef8d46-1734-4803-af5d-b3fddb0b9f7d">
 <bp:left rdf:resource="ec4a3bcd-e70e-4f4e-b4fa-e9c4e36e687e"/>
 <bp:displayName rdf:datatype="xsd:string">Iron =&gt; catof(EGLN2)</bp:displayName>
 <bp:right rdf:resource="7e16a162-a132-4742-8273-f2afba998364"/>
</bp:BiochemicalReaction>

<bp:BiochemicalReaction rdf:about="7e7e4d2e-3478-4d7b-aa5a-3cb43e414fc6">
 <bp:left rdf:resource="2844c146-18c3-4774-8f30-ea13690ae59f"/>
 <bp:displayName rdf:datatype="xsd:string">response to endoplasmic reticulum stress -&gt; ERN1</bp:displayName>
 <bp:right rdf:resource="2c298d0c-8c1c-4a3c-a50c-960062cd4472"/>
</bp:BiochemicalReaction>

<bp:MolecularInteraction rdf:about="7840d88d-bdf0-40b3-9890-70594c090ebc">
 <bp:displayName rdf:datatype="xsd:string">NFE2L1:MAFG -cc- NFE2L1</bp:displayName>
 <bp:participant rdf:resource="66b69586-25d6-4dd6-bf40-e80e0cd92e63"/>
 <bp:participant rdf:resource="69acb23b-46e8-4544-b6bc-5ff93edeb9c8"/>
</bp:MolecularInteraction>

<bp:BiochemicalReaction rdf:about="5e27e2d5-0537-4aad-9355-29c76b58fea2">
 <bp:left rdf:resource="6e78fc87-d5aa-4c13-bdc9-7e253f26b26f"/>
 <bp:displayName rdf:datatype="xsd:string">Hyperoxia -| exp(PDIA3)</bp:displayName>
 <bp:right rdf:resource="e0d7a7e6-d4b6-4308-8e1e-38aeb0d2c65f"/>
</bp:BiochemicalReaction>

<bp:UnificationXref rdf:about="urn:selventa:UnificationXref:Genstruct:exp(AKR1B1):908785bf-012a-4e48-9d91-2c4617d5d1c9">
 <bp:id rdf:datatype="xsd:string">GS1317274</bp:id>
 <bp:db rdf:datatype="xsd:string">Genstruct</bp:db>
</bp:UnificationXref>

<bp:BiochemicalReaction rdf:about="40a11957-cef1-4937-b001-7e1c13a04864">
 <bp:left rdf:resource="53983c72-38f4-4834-9c97-a4a9279288ee"/>
 <bp:displayName rdf:datatype="xsd:string">tportof(AQP8) -&gt; T(Hydrogen peroxide)</bp:displayName>
 <bp:right rdf:resource="48b29a7a-b2ed-4669-b2ba-894646fb6b54"/>
</bp:BiochemicalReaction>

<bp:UnificationXref rdf:about="urn:miriam:entrez:gene:480:GS1321617:7a6fef13-ea0f-4310-b24d-2b04d9ddc0ac">
 <bp:id rdf:datatype="xsd:string">480</bp:id>
 <bp:db rdf:datatype="xsd:string">Entrez Gene</bp:db>
</bp:UnificationXref>

<bp:UnificationXref rdf:about="urn:selventa:UnificationXref:Genstruct:EPAS1:7f1d5516-cd15-4212-8ff4-8465dbf25aba">
 <bp:id rdf:datatype="xsd:string">GS1341222</bp:id>
 <bp:db rdf:datatype="xsd:string">Genstruct</bp:db>
</bp:UnificationXref>

<bp:UnificationXref rdf:about="urn:selventa:UnificationXref:Genstruct:exp(TGFB1):a86ed3ae-ce6a-44a7-a0b8-1a97d7367335">
 <bp:id rdf:datatype="xsd:string">GS1421303</bp:id>
 <bp:db rdf:datatype="xsd:string">Genstruct</bp:db>
</bp:UnificationXref>

<bp:PhysicalEntity rdf:about="2a0e56b4-3096-434b-b089-3870673569a4">
 <bp:displayName rdf:datatype="xsd:string">exp(PFKFB3)</bp:displayName>
 <bp:xref rdf:resource="urn:miriam:uniprot:Q16875:GS1376573:51e26a59-14ac-4389-9937-fe3ebf468428"/>
 <bp:xref rdf:resource="urn:selventa:UnificationXref:Genstruct:exp(PFKFB3):7478ce23-d1fd-401c-965e-1a81763916a6"/>
 <bp:xref rdf:resource="urn:miriam:entrez:gene:5209:GS1376573:74c55268-7f60-464f-bc09-df981822a132"/>
</bp:PhysicalEntity>

<bp:BiochemicalReaction rdf:about="534f7900-a092-4e3b-bca4-fa552b3e0f42">
 <bp:left rdf:resource="ddc963e2-ccb1-4ced-b440-943405865721"/>
 <bp:displayName rdf:datatype="xsd:string">DDIT4 -| kaof(TORC1 Complex Hs)</bp:displayName>
 <bp:right rdf:resource="9ea3f41e-f0ac-410b-8081-10c123039924"/>
</bp:BiochemicalReaction>

<bp:UnificationXref rdf:about="urn:selventa:UnificationXref:Genstruct:kaof(IkappaB kinase complex Hs):53a1853d-fc58-4b64-81cc-76280ffcf8c9">
 <bp:id rdf:datatype="xsd:string">GS3226724</bp:id>
 <bp:db rdf:datatype="xsd:string">Genstruct</bp:db>
</bp:UnificationXref>

<bp:PhysicalEntity rdf:about="d0e258ae-b1b9-4bb8-bc16-0f39664c0865">
 <bp:displayName rdf:datatype="xsd:string">catof(GCLM:GCLC)</bp:displayName>
</bp:PhysicalEntity>

<bp:MolecularInteraction rdf:about="13723c6c-0c49-4bf2-84a5-992b01e2d235">
 <bp:displayName rdf:datatype="xsd:string">MAPK1 P@T185 -@- MAPK1</bp:displayName>
 <bp:participant rdf:resource="2354f65a-506d-47c0-a518-1db5517db19b"/>
 <bp:participant rdf:resource="d618e18f-da91-4f78-9b24-fa4ff21da580"/>
</bp:MolecularInteraction>

<bp:UnificationXref rdf:about="urn:selventa:UnificationXref:Genstruct:cell death:338847e1-a80e-4793-8409-9766ad027248">
 <bp:id rdf:datatype="xsd:string">GS20716</bp:id>
 <bp:db rdf:datatype="xsd:string">Genstruct</bp:db>
</bp:UnificationXref>

<bp:BiochemicalReaction rdf:about="b4fa790c-7a60-4b9c-9057-678479c02266">
 <bp:left rdf:resource="ce267428-524f-48cd-84de-e127d42a7b14"/>
 <bp:displayName rdf:datatype="xsd:string">Bilirubin -| Reactive Oxygen Species</bp:displayName>
 <bp:right rdf:resource="e6d4254e-a3b8-48c3-8e50-59e630d6fc87"/>
</bp:BiochemicalReaction>

<bp:UnificationXref rdf:about="urn:selventa:UnificationXref:Genstruct:HIF1A:ARNT:627a83a3-f9ed-4089-92a3-5a8cabc20f52">
 <bp:id rdf:datatype="xsd:string">GS3157012</bp:id>
 <bp:db rdf:datatype="xsd:string">Genstruct</bp:db>
</bp:UnificationXref>

<bp:BiochemicalReaction rdf:about="907b18c5-2402-4e83-a3f5-b84aa61e0c41">
 <bp:left rdf:resource="f5b5ffe8-f3e8-4881-b3d2-6c3861f672c2"/>
 <bp:displayName rdf:datatype="xsd:string">taof(NR1I2) -&gt; exp(CYP1A1)</bp:displayName>
 <bp:right rdf:resource="87f450af-df4d-4449-bd6a-e362947d10b2"/>
</bp:BiochemicalReaction>

<bp:UnificationXref rdf:about="urn:selventa:UnificationXref:Genstruct:Aldosterone:4511bf32-91d7-4b96-b8af-c4e37c89c42b">
 <bp:id rdf:datatype="xsd:string">GS41756</bp:id>
 <bp:db rdf:datatype="xsd:string">Genstruct</bp:db>
</bp:UnificationXref>

<bp:BiochemicalReaction rdf:about="cad39f60-17ab-4946-b9c0-14a87522382a">
 <bp:left rdf:resource="835b77b7-07ef-45bf-8383-1b5b4fbf3b2e"/>
 <bp:displayName rdf:datatype="xsd:string">MBTPS1 -cat-&gt; catof(MBTPS1)</bp:displayName>
 <bp:right rdf:resource="83c8dcda-1cdf-4a6c-a186-7239c5ddb25d"/>
</bp:BiochemicalReaction>

<bp:BiochemicalReaction rdf:about="95df323f-eed5-42d7-9b29-49073302cfe8">
 <bp:left rdf:resource="dda13279-7ba2-493a-b07d-d02259ddc1e3"/>
 <bp:displayName rdf:datatype="xsd:string">Cinnamaldehyde -| taof(NFKB Complex Hs)</bp:displayName>
 <bp:right rdf:resource="605d858d-9857-48e2-9e4b-ff8c0d843a9f"/>
</bp:BiochemicalReaction>

<bp:UnificationXref rdf:about="urn:miriam:entrez:gene:57761:GS1735054:72aeb8fb-f24a-4aa8-96a8-cfcf2ed9ccf3">
 <bp:id rdf:datatype="xsd:string">57761</bp:id>
 <bp:db rdf:datatype="xsd:string">Entrez Gene</bp:db>
</bp:UnificationXref>

<bp:PhysicalEntity rdf:about="e110d3ba-baae-4f40-ad3a-5fff27fb041c">
 <bp:displayName rdf:datatype="xsd:string">MAPKAPK2</bp:displayName>
 <bp:xref rdf:resource="urn:selventa:UnificationXref:Genstruct:MAPKAPK2:467424e9-b9c4-48cf-927d-47c81ba488c5"/>
</bp:PhysicalEntity>

<bp:UnificationXref rdf:about="urn:miriam:uniprot:O43462:GS3242072:d8570108-60bd-467d-ae17-746cfa891f35">
 <bp:id rdf:datatype="xsd:string">O43462</bp:id>
 <bp:db rdf:datatype="xsd:string">UniProt</bp:db>
</bp:UnificationXref>

<bp:UnificationXref rdf:about="urn:miriam:entrez:gene:644:GS4474540:883c3bb2-a096-486a-bd71-2c4f7e5d5ffc">
 <bp:id rdf:datatype="xsd:string">644</bp:id>
 <bp:db rdf:datatype="xsd:string">Entrez Gene</bp:db>
</bp:UnificationXref>

<bp:BiochemicalReaction rdf:about="d039b068-9f23-4ff9-843e-1f82c769f907">
 <bp:left rdf:resource="96e6e8dd-59d9-44a0-8d71-c6ddcb2d59f1"/>
 <bp:displayName rdf:datatype="xsd:string">HIF1A:ARNT =&gt; taof(HIF1A)</bp:displayName>
 <bp:right rdf:resource="a2945f4a-94ff-416e-a08c-ea3dbf169e9c"/>
</bp:BiochemicalReaction>

<bp:PhysicalEntity rdf:about="eb1484eb-901c-44ff-abb5-6df91d6ec34f">
 <bp:displayName rdf:datatype="xsd:string">CHUK</bp:displayName>
 <bp:xref rdf:resource="urn:selventa:UnificationXref:Genstruct:CHUK:d46a0967-ff4d-4c2f-8802-8d8c90542bd2"/>
</bp:PhysicalEntity>

<bp:BiochemicalReaction rdf:about="714a0096-e9d1-4ea4-95cb-29e87fd3c0a2">
 <bp:left rdf:resource="d7c39a74-ebae-4ea5-aad0-6421d8308b4e"/>
 <bp:displayName rdf:datatype="xsd:string">Hydrogen peroxide -&gt; kaof(MAPK8)</bp:displayName>
 <bp:right rdf:resource="921999a7-2c59-4000-b029-eed7f777a817"/>
</bp:BiochemicalReaction>

<bp:PhysicalEntity rdf:about="971cdd96-adbe-4b1b-b9e5-f09b847a8e4c">
 <bp:displayName rdf:datatype="xsd:string">catof(SOD1)</bp:displayName>
 <bp:xref rdf:resource="urn:selventa:UnificationXref:Genstruct:catof(SOD1):4e282eba-c177-4176-9901-f51c6c7baef0"/>
 <bp:xref rdf:resource="urn:miriam:entrez:gene:6647:GS3373303:9ebbc255-83ef-4fed-8ae9-1e46696c1dfb"/>
 <bp:xref rdf:resource="urn:miriam:uniprot:P00441:GS3373303:701ff5d4-cfd1-40aa-865e-91f275572006"/>
</bp:PhysicalEntity>

<bp:PhysicalEntity rdf:about="6592b550-dbc4-4fb3-8076-531a7542e279">
 <bp:displayName rdf:datatype="xsd:string">Melatonin</bp:displayName>
 <bp:xref rdf:resource="urn:selventa:UnificationXref:Genstruct:Melatonin:dd57438c-df82-440e-b72f-c5541b42cc6f"/>
</bp:PhysicalEntity>

<bp:UnificationXref rdf:about="urn:selventa:UnificationXref:Genstruct:taof(ETS2):24c2e988-0075-46e8-8505-e8ee1180d295">
 <bp:id rdf:datatype="xsd:string">GS3225705</bp:id>
 <bp:db rdf:datatype="xsd:string">Genstruct</bp:db>
</bp:UnificationXref>

<bp:BiochemicalReaction rdf:about="012bed2c-71f4-44d7-b6e0-c70d3120afe9">
 <bp:left rdf:resource="c295716e-7eec-499b-87da-c491e3ddab6f"/>
 <bp:displayName rdf:datatype="xsd:string">Biliverdine -react-&gt; Biliverdine + NADPH -&gt; Bilirubin + NADP</bp:displayName>
 <bp:right rdf:resource="5fdf459c-5b20-4733-9c9b-d7a4dc87a2b1"/>
</bp:BiochemicalReaction>

<bp:UnificationXref rdf:about="urn:miriam:uniprot:P05026:GS1321661:e80a1cb3-addb-4bf9-883c-f6a6b3b0890c">
 <bp:id rdf:datatype="xsd:string">P05026</bp:id>
 <bp:db rdf:datatype="xsd:string">UniProt</bp:db>
</bp:UnificationXref>

<bp:UnificationXref rdf:about="urn:selventa:UnificationXref:Genstruct:exp(SLC5A3):2047b6a6-4d69-48d3-9c97-bd0adaae02aa">
 <bp:id rdf:datatype="xsd:string">GS1413752</bp:id>
 <bp:db rdf:datatype="xsd:string">Genstruct</bp:db>
</bp:UnificationXref>

<bp:UnificationXref rdf:about="urn:selventa:UnificationXref:Genstruct:RAC1:9f42f569-5557-4f8e-a51b-d6e541ed3e8b">
 <bp:id rdf:datatype="xsd:string">GS1405620</bp:id>
 <bp:db rdf:datatype="xsd:string">Genstruct</bp:db>
</bp:UnificationXref>

<bp:PhysicalEntity rdf:about="c5ecfdeb-b013-4f1f-b268-374ea4bbbc98">
 <bp:displayName rdf:datatype="xsd:string">protein biosynthesis</bp:displayName>
 <bp:xref rdf:resource="urn:selventa:UnificationXref:Genstruct:protein biosynthesis:5795c8b8-78f0-4556-9383-949ba3e7b503"/>
</bp:PhysicalEntity>

<bp:UnificationXref rdf:about="urn:selventa:UnificationXref:Genstruct:MAPKAPK2:467424e9-b9c4-48cf-927d-47c81ba488c5">
 <bp:id rdf:datatype="xsd:string">GS1444026</bp:id>
 <bp:db rdf:datatype="xsd:string">Genstruct</bp:db>
</bp:UnificationXref>

<bp:PhysicalEntity rdf:about="7ed1a187-1c82-4a17-bc25-0b47699fa73a">
 <bp:displayName rdf:datatype="xsd:string">Diesel exhaust particles</bp:displayName>
 <bp:xref rdf:resource="urn:selventa:UnificationXref:Genstruct:Diesel exhaust particles:8c6b01d5-ea08-4738-9b59-df97b35c1ddb"/>
</bp:PhysicalEntity>

<bp:PhysicalEntity rdf:about="3e8c92e6-6156-4c40-9d63-da04d9f9433d">
 <bp:displayName rdf:datatype="xsd:string">4-Hydroxy-2-nonenal</bp:displayName>
 <bp:xref rdf:resource="urn:selventa:UnificationXref:Genstruct:4-Hydroxy-2-nonenal:4969e9b4-845f-46a0-90c4-2cd103d33dd6"/>
</bp:PhysicalEntity>

<bp:PhysicalEntity rdf:about="5040e2da-b475-407e-be80-1267d8425482">
 <bp:displayName rdf:datatype="xsd:string">PLA2G4A P@S505</bp:displayName>
</bp:PhysicalEntity>

<bp:UnificationXref rdf:about="urn:selventa:UnificationXref:Genstruct:MPO:4edd77c3-71a8-40c3-8974-9d3836e3f265">
 <bp:id rdf:datatype="xsd:string">GS1367101</bp:id>
 <bp:db rdf:datatype="xsd:string">Genstruct</bp:db>
</bp:UnificationXref>

<bp:UnificationXref rdf:about="urn:selventa:UnificationXref:Genstruct:PRKCZ:2d38b3ac-f28e-4204-94d5-e1cd47814144">
 <bp:id rdf:datatype="xsd:string">GS1402605</bp:id>
 <bp:db rdf:datatype="xsd:string">Genstruct</bp:db>
</bp:UnificationXref>

<bp:PhysicalEntity rdf:about="99935d8c-22fe-474b-aefe-c1b2cdef4edd">
 <bp:displayName rdf:datatype="xsd:string">exp(ALDH3A1)</bp:displayName>
 <bp:xref rdf:resource="urn:miriam:entrez:gene:218:GS1317166:1378ace6-bbcf-418e-a845-a9c94206912c"/>
 <bp:xref rdf:resource="urn:selventa:UnificationXref:Genstruct:exp(ALDH3A1):1b617662-5f46-458e-9648-38713d69bd44"/>
 <bp:xref rdf:resource="urn:miriam:uniprot:P30838:GS1317166:afd7b232-dca8-4292-8956-5f1957d730dd"/>
</bp:PhysicalEntity>

<bp:UnificationXref rdf:about="urn:miriam:entrez:gene:5602:GS3222001:44b49f08-f679-449b-826d-8aa4bf0a8f1a">
 <bp:id rdf:datatype="xsd:string">5602</bp:id>
 <bp:db rdf:datatype="xsd:string">Entrez Gene</bp:db>
</bp:UnificationXref>

<bp:PhysicalEntity rdf:about="82052905-85e7-4be3-b8ea-ba06f7d945fc">
 <bp:displayName rdf:datatype="xsd:string">Calcium</bp:displayName>
 <bp:xref rdf:resource="urn:selventa:UnificationXref:Genstruct:Calcium:e1dfefdb-5a8b-424e-aa38-60e1b2b9e8a1"/>
</bp:PhysicalEntity>

<bp:UnificationXref rdf:about="urn:miriam:uniprot:O95479:GS4441433:414c98d6-1d4e-47f7-9465-1e502c2f5d89">
 <bp:id rdf:datatype="xsd:string">O95479</bp:id>
 <bp:db rdf:datatype="xsd:string">UniProt</bp:db>
</bp:UnificationXref>

<bp:BiochemicalReaction rdf:about="31086d4f-5f44-4cf4-bd73-76a36d37f9c9">
 <bp:left rdf:resource="e6d4254e-a3b8-48c3-8e50-59e630d6fc87"/>
 <bp:displayName rdf:datatype="xsd:string">Reactive Oxygen Species -&gt; kaof(p38 MAPK family Hs)</bp:displayName>
 <bp:right rdf:resource="2498f02e-e6c5-4f26-9c8a-638b7e86b9b6"/>
</bp:BiochemicalReaction>

<bp:UnificationXref rdf:about="urn:selventa:UnificationXref:Genstruct:taof(JUN):be8a3020-5ee0-4cc7-873c-2fa142440430">
 <bp:id rdf:datatype="xsd:string">GS3222324</bp:id>
 <bp:db rdf:datatype="xsd:string">Genstruct</bp:db>
</bp:UnificationXref>

<bp:PhysicalEntity rdf:about="e0d7a7e6-d4b6-4308-8e1e-38aeb0d2c65f">
 <bp:displayName rdf:datatype="xsd:string">exp(PDIA3)</bp:displayName>
 <bp:xref rdf:resource="urn:miriam:entrez:gene:2923:GS1351276:91dc9501-b592-4aaa-a7c6-bb46a25649a6"/>
 <bp:xref rdf:resource="urn:selventa:UnificationXref:Genstruct:exp(PDIA3):02a22a0f-6c92-4e66-ac0c-ef0313d3b14c"/>
 <bp:xref rdf:resource="urn:miriam:uniprot:P30101:GS1351276:2a69c3fd-c17c-4ce2-99b3-768a7d136e47"/>
</bp:PhysicalEntity>

<bp:UnificationXref rdf:about="urn:miriam:uniprot:P48065:GS1414070:0c32de52-dea7-4375-a3c9-5e5248bfa84f">
 <bp:id rdf:datatype="xsd:string">P48065</bp:id>
 <bp:db rdf:datatype="xsd:string">UniProt</bp:db>
</bp:UnificationXref>

<bp:MolecularInteraction rdf:about="8f4d9cff-de68-4021-89eb-b6bf21396caa">
 <bp:displayName rdf:datatype="xsd:string">JUN P@S73 -@- JUN</bp:displayName>
 <bp:participant rdf:resource="4984002b-2ca8-482b-8fa8-62da41db6478"/>
 <bp:participant rdf:resource="fd6b55a8-6a2f-4ef7-b9b4-5256c7aaa1df"/>
</bp:MolecularInteraction>

<bp:UnificationXref rdf:about="urn:miriam:uniprot:Q16875:GS1376573:51e26a59-14ac-4389-9937-fe3ebf468428">
 <bp:id rdf:datatype="xsd:string">Q16875</bp:id>
 <bp:db rdf:datatype="xsd:string">UniProt</bp:db>
</bp:UnificationXref>

<bp:MolecularInteraction rdf:about="ece07a83-982d-4c8b-a9cb-de81b339c2df">
 <bp:displayName rdf:datatype="xsd:string">STAT1 P@Y701 -@- STAT1</bp:displayName>
 <bp:participant rdf:resource="bc6e67d9-a70b-48c7-b415-1ceeb6ab78bf"/>
 <bp:participant rdf:resource="bab6c1ca-f6db-47b6-9f3c-2dd6c183e7f9"/>
</bp:MolecularInteraction>

<bp:BiochemicalReaction rdf:about="a48bd5df-d262-4f57-a1f9-3c8d5450cc60">
 <bp:left rdf:resource="489614ad-a883-4e77-8417-8050dc319215"/>
 <bp:displayName rdf:datatype="xsd:string">NFE2L2 -&gt; exp(SOD1)</bp:displayName>
 <bp:right rdf:resource="faf453e3-b115-4d9a-a4bd-f957e6f5fcae"/>
</bp:BiochemicalReaction>

<bp:BiochemicalReaction rdf:about="c4fc7369-7b70-47cb-875d-58f0873c4ffa">
 <bp:left rdf:resource="3d104f77-49d9-411e-ba9c-316120049855"/>
 <bp:displayName rdf:datatype="xsd:string">taof(STAT1) -| exp(CFTR)</bp:displayName>
 <bp:right rdf:resource="139151c2-f99d-4b52-bd59-5541110c9f03"/>
</bp:BiochemicalReaction>

<bp:BiochemicalReaction rdf:about="42f81353-fefa-4edf-ac1c-5d8f160b944d">
 <bp:left rdf:resource="79196cb5-ee2a-45a9-97b6-e364282389ec"/>
 <bp:displayName rdf:datatype="xsd:string">catof(NOS1) =&gt; Nitric oxide</bp:displayName>
 <bp:right rdf:resource="62187b28-065f-46ba-801a-45af244be15b"/>
</bp:BiochemicalReaction>

<bp:UnificationXref rdf:about="urn:miriam:uniprot:P48507:GS3457661:4fc4cd14-4166-4dd0-af58-53a61b92e3c6">
 <bp:id rdf:datatype="xsd:string">P48507</bp:id>
 <bp:db rdf:datatype="xsd:string">UniProt</bp:db>
</bp:UnificationXref>

<bp:UnificationXref rdf:about="urn:selventa:UnificationXref:Genstruct:Collagen type IV Family Hs:8e1b500d-8fd5-402b-a6ba-bd77f16f9a12">
 <bp:id rdf:datatype="xsd:string">GS4370062</bp:id>
 <bp:db rdf:datatype="xsd:string">Genstruct</bp:db>
</bp:UnificationXref>

<bp:PhysicalEntity rdf:about="4d1fa324-c4ed-4b58-b8e1-8c09984ac99a">
 <bp:displayName rdf:datatype="xsd:string">TSC1:TSC2:DOCK7</bp:displayName>
 <bp:xref rdf:resource="urn:selventa:UnificationXref:Genstruct:TSC1:TSC2:DOCK7:32db825d-73b6-4bfa-b5a6-5e5746ddcae8"/>
</bp:PhysicalEntity>

<bp:UnificationXref rdf:about="urn:miriam:entrez:gene:1543:GS4355341:a41dd2df-ec76-4123-9941-d0130cbae805">
 <bp:id rdf:datatype="xsd:string">1543</bp:id>
 <bp:db rdf:datatype="xsd:string">Entrez Gene</bp:db>
</bp:UnificationXref>

<bp:BiochemicalReaction rdf:about="e348c6fa-2b22-4d5b-a37b-4acdd8a1ed48">
 <bp:left rdf:resource="30af6aaf-fe29-4a0d-b0b2-e5aad4b8a718"/>
 <bp:displayName rdf:datatype="xsd:string">CTTN:NCF1 -&gt; oxof(NADPH oxidase complex Hs)</bp:displayName>
 <bp:right rdf:resource="becdb7d4-b690-4141-9179-d600361618e2"/>
</bp:BiochemicalReaction>

<bp:UnificationXref rdf:about="urn:selventa:UnificationXref:Genstruct:AP-1 Complex Hs:d2e6bdc7-7a56-486f-9579-5c6a93cb562e">
 <bp:id rdf:datatype="xsd:string">GS3163526</bp:id>
 <bp:db rdf:datatype="xsd:string">Genstruct</bp:db>
</bp:UnificationXref>

<bp:UnificationXref rdf:about="urn:miriam:uniprot:Q99814:GS3343500:7973777b-0c43-4620-a31e-c25e477b0d91">
 <bp:id rdf:datatype="xsd:string">Q99814</bp:id>
 <bp:db rdf:datatype="xsd:string">UniProt</bp:db>
</bp:UnificationXref>

<bp:BiochemicalReaction rdf:about="c7b5e8ae-2534-4c3a-b8a1-dea0a4e788ea">
 <bp:left rdf:resource="902c0d5c-672d-4ae2-8d6d-316b3a80ed2e"/>
 <bp:displayName rdf:datatype="xsd:string">NQO1 -| degradationof(EIF4G1)</bp:displayName>
 <bp:right rdf:resource="623a1963-ccaa-4e2a-89b7-95990514d13a"/>
</bp:BiochemicalReaction>

<bp:MolecularInteraction rdf:about="7d519909-b0e3-4081-9d24-98d31052d6f2">
 <bp:displayName rdf:datatype="xsd:string">sec(EDN1) -to- extracellular</bp:displayName>
 <bp:participant rdf:resource="e8d22997-1af8-4d5f-b175-38cafd7546f6"/>
 <bp:participant rdf:resource="a4a0b872-f78c-46ec-8b3f-fc2f840609ae"/>
</bp:MolecularInteraction>

<bp:BiochemicalReaction rdf:about="d99bb31f-2b62-4752-9940-97ad01261c23">
 <bp:left rdf:resource="797897a7-1a32-493d-a6a3-69b8b7b87656"/>
 <bp:displayName rdf:datatype="xsd:string">MAPK14 P@Y182 =&gt; kaof(MAPK14)</bp:displayName>
 <bp:right rdf:resource="bd3a77df-6f54-4364-9f68-6a5abeb9c095"/>
</bp:BiochemicalReaction>

<bp:UnificationXref rdf:about="urn:selventa:UnificationXref:Genstruct:kaof(RPS6KB2):92166ba0-d065-415e-903e-e8bf94269096">
 <bp:id rdf:datatype="xsd:string">GS3526313</bp:id>
 <bp:db rdf:datatype="xsd:string">Genstruct</bp:db>
</bp:UnificationXref>

<bp:UnificationXref rdf:about="urn:selventa:UnificationXref:Genstruct:ERK Family Hs:38ac4b51-c9ef-41f2-a990-29593c8600cd">
 <bp:id rdf:datatype="xsd:string">GS4716041</bp:id>
 <bp:db rdf:datatype="xsd:string">Genstruct</bp:db>
</bp:UnificationXref>

<bp:BiochemicalReaction rdf:about="a9446b35-e9b0-478c-905b-8c23f18e7363">
 <bp:left rdf:resource="aca456ea-effe-448e-b8b5-e0cb405905d3"/>
 <bp:displayName rdf:datatype="xsd:string">Gsta4 -cat-&gt; catof(Gsta4)</bp:displayName>
 <bp:right rdf:resource="1db7b8a5-4704-4f39-8754-84a48e818e27"/>
</bp:BiochemicalReaction>

<bp:BiochemicalReaction rdf:about="ee856e91-a0f0-4ac1-aebe-67831775cf45">
 <bp:left rdf:resource="9c2084f2-4013-45e2-81e6-d4aa066daf77"/>
 <bp:displayName rdf:datatype="xsd:string">exp(TXNIP) -gp-&gt; TXNIP</bp:displayName>
 <bp:right rdf:resource="489d1270-5d99-415c-8ffa-706517c00b52"/>
</bp:BiochemicalReaction>

<bp:PhysicalEntity rdf:about="902c0d5c-672d-4ae2-8d6d-316b3a80ed2e">
 <bp:displayName rdf:datatype="xsd:string">NQO1</bp:displayName>
 <bp:xref rdf:resource="urn:selventa:UnificationXref:Genstruct:NQO1:75d00ffb-32a3-40d7-9689-213a2cf5b383"/>
</bp:PhysicalEntity>

<bp:BiochemicalReaction rdf:about="9a729a93-0b41-40b2-805b-c64350c38b10">
 <bp:left rdf:resource="ed65dfc5-7f3c-4b4e-98a1-ea9413028ede"/>
 <bp:displayName rdf:datatype="xsd:string">exp(Ppp1r15a) -gp-&gt; Ppp1r15a</bp:displayName>
 <bp:right rdf:resource="97121c3f-174d-42fb-80a8-cf69b4caccad"/>
</bp:BiochemicalReaction>

<bp:BiochemicalReaction rdf:about="5b944233-cf72-462f-8a6d-76052e3a7c12">
 <bp:left rdf:resource="ffb579d2-b032-4e04-8f20-f9f2cac2b4fb"/>
 <bp:displayName rdf:datatype="xsd:string">ELAVL1 -&gt; VCAM1</bp:displayName>
 <bp:right rdf:resource="aed68d38-c9d3-4e1f-93c8-7816bf2723ca"/>
</bp:BiochemicalReaction>

<bp:UnificationXref rdf:about="urn:miriam:uniprot:P27540:GS3322311:93d5b3d3-8944-42f4-bf88-5d842b7ecade">
 <bp:id rdf:datatype="xsd:string">P27540</bp:id>
 <bp:db rdf:datatype="xsd:string">UniProt</bp:db>
</bp:UnificationXref>

<bp:PhysicalEntity rdf:about="03cbe528-4a8b-4adc-bfae-3d927ba15cce">
 <bp:displayName rdf:datatype="xsd:string">kaof(ERK family Hs)</bp:displayName>
 <bp:xref rdf:resource="urn:selventa:UnificationXref:Genstruct:kaof(ERK family Hs):d8b0c54b-174b-46d1-b261-05b60979e60b"/>
</bp:PhysicalEntity>

<bp:PhysicalEntity rdf:about="dea83017-f9e0-4933-a47e-b28dc248f944">
 <bp:displayName rdf:datatype="xsd:string">catof(XDH)</bp:displayName>
 <bp:xref rdf:resource="urn:selventa:UnificationXref:Genstruct:catof(XDH):3c3e04c8-3b4b-43cb-b593-666c07b71d5c"/>
 <bp:xref rdf:resource="urn:miriam:uniprot:P47989:GS3330357:1a814e52-7a4c-42bf-927a-dd31d5c8db4e"/>
 <bp:xref rdf:resource="urn:miriam:entrez:gene:7498:GS3330357:722a8293-e40f-4bc5-a9ef-ccde66e967b2"/>
</bp:PhysicalEntity>

<bp:UnificationXref rdf:about="urn:selventa:UnificationXref:Genstruct:ATF3:ce832479-04e9-4dad-810f-273c34fe6b26">
 <bp:id rdf:datatype="xsd:string">GS1321540</bp:id>
 <bp:db rdf:datatype="xsd:string">Genstruct</bp:db>
</bp:UnificationXref>

<bp:PhysicalEntity rdf:about="4984002b-2ca8-482b-8fa8-62da41db6478">
 <bp:displayName rdf:datatype="xsd:string">JUN P@S73</bp:displayName>
</bp:PhysicalEntity>

<bp:BiochemicalReaction rdf:about="a4e1c950-d7b8-4f6d-b2c2-a489efb33854">
 <bp:left rdf:resource="7dcf6644-ac1d-4c0e-bee9-632599bfc068"/>
 <bp:displayName rdf:datatype="xsd:string">ESR1 -e-&gt; taof(ESR1)</bp:displayName>
 <bp:right rdf:resource="b54ae6f2-3f05-4352-afd4-fb084ccc9e78"/>
</bp:BiochemicalReaction>

<bp:BiochemicalReaction rdf:about="2fcf76de-fc38-48c0-a26a-149d684b38c1">
 <bp:left rdf:resource="0a3180ff-a348-4a5a-86e1-2b83bc80a88e"/>
 <bp:displayName rdf:datatype="xsd:string">1,2-Dithiol-3-thione -&gt; Glutathione</bp:displayName>
 <bp:right rdf:resource="530b24b8-7cc7-467e-9004-9505e8d1a989"/>
</bp:BiochemicalReaction>

<bp:UnificationXref rdf:about="urn:miriam:entrez:gene:4780:GS1372324:7e6deae4-0338-4993-a5cc-45d8f64426ed">
 <bp:id rdf:datatype="xsd:string">4780</bp:id>
 <bp:db rdf:datatype="xsd:string">Entrez Gene</bp:db>
</bp:UnificationXref>

<bp:BiochemicalReaction rdf:about="f11c5520-d880-4625-986c-7f8a7cbf12d6">
 <bp:left rdf:resource="d7c39a74-ebae-4ea5-aad0-6421d8308b4e"/>
 <bp:displayName rdf:datatype="xsd:string">Hydrogen peroxide -| catof(SIRT1)</bp:displayName>
 <bp:right rdf:resource="d6dd7ec5-b144-40d9-8f94-5f3d49b36bf8"/>
</bp:BiochemicalReaction>

<bp:UnificationXref rdf:about="urn:selventa:UnificationXref:Genstruct:G6PD:8c3351ac-bd29-442e-98ee-e24ba68de5e0">
 <bp:id rdf:datatype="xsd:string">GS1345223</bp:id>
 <bp:db rdf:datatype="xsd:string">Genstruct</bp:db>
</bp:UnificationXref>

<bp:UnificationXref rdf:about="urn:selventa:UnificationXref:Genstruct:SRC:c9d3aa4a-ae32-4c6a-8e00-5d85a386a2d5">
 <bp:id rdf:datatype="xsd:string">GS1416057</bp:id>
 <bp:db rdf:datatype="xsd:string">Genstruct</bp:db>
</bp:UnificationXref>

<bp:UnificationXref rdf:about="urn:selventa:UnificationXref:Genstruct:nucleus:34f4eef7-7856-4bbb-8ac9-16605de04945">
 <bp:id rdf:datatype="xsd:string">GS40443</bp:id>
 <bp:db rdf:datatype="xsd:string">Genstruct</bp:db>
</bp:UnificationXref>

<bp:UnificationXref rdf:about="urn:selventa:UnificationXref:Genstruct:taof(PPARG):08785b03-3ab2-48e1-a773-333cb7438ef1">
 <bp:id rdf:datatype="xsd:string">GS3226107</bp:id>
 <bp:db rdf:datatype="xsd:string">Genstruct</bp:db>
</bp:UnificationXref>

<bp:BiochemicalReaction rdf:about="b8392fc6-155c-4436-8de6-ab5147f0dd8e">
 <bp:left rdf:resource="2ce47650-8dbb-4494-986b-9452e70ed41c"/>
 <bp:displayName rdf:datatype="xsd:string">Tunicamycin -&gt; response to endoplasmic reticulum stress</bp:displayName>
 <bp:right rdf:resource="2844c146-18c3-4774-8f30-ea13690ae59f"/>
</bp:BiochemicalReaction>

<bp:BiochemicalReaction rdf:about="e0c47123-3ad1-450b-9d74-8c9fae213f0c">
 <bp:left rdf:resource="d2225083-24f9-40af-8860-093f1ce1158a"/>
 <bp:displayName rdf:datatype="xsd:string">catof(EGLN3) -&gt; degradationof(EPAS1)</bp:displayName>
 <bp:right rdf:resource="d496fc54-8086-4a79-a120-de0e0beede11"/>
</bp:BiochemicalReaction>

<bp:UnificationXref rdf:about="urn:selventa:UnificationXref:Genstruct:MBTPS2:e386e939-ce7d-4e2b-9236-9a4747d6933d">
 <bp:id rdf:datatype="xsd:string">GS1665057</bp:id>
 <bp:db rdf:datatype="xsd:string">Genstruct</bp:db>
</bp:UnificationXref>

<bp:UnificationXref rdf:about="urn:miriam:entrez:gene:2668:GS3222031:b15004a3-af9d-4216-ae6b-05052cad09ec">
 <bp:id rdf:datatype="xsd:string">2668</bp:id>
 <bp:db rdf:datatype="xsd:string">Entrez Gene</bp:db>
</bp:UnificationXref>

<bp:BiochemicalReaction rdf:about="ca276f6a-1293-432b-9f29-9dcdd8225d99">
 <bp:left rdf:resource="cbc365b0-09d7-4bf1-8ec9-f5cfe98590a9"/>
 <bp:displayName rdf:datatype="xsd:string">SELE -&gt; monocyte adherence</bp:displayName>
 <bp:right rdf:resource="3ad18798-1f14-4e0a-a833-f19b30b8af84"/>
</bp:BiochemicalReaction>

<bp:BiochemicalReaction rdf:about="be581f9e-508a-488b-9a22-305b91a8c050">
 <bp:left rdf:resource="1c03b6c5-ee1d-46d9-89b3-151cd9a0b8ee"/>
 <bp:displayName rdf:datatype="xsd:string">proteasome complex (sensu Eukarya) Hs -cat-&gt; catof(proteasome complex (sensu Eukarya) Hs)</bp:displayName>
 <bp:right rdf:resource="31c8cf31-0a7b-4f43-92d0-b0b6b5f279c4"/>
</bp:BiochemicalReaction>

<bp:BiochemicalReaction rdf:about="0043a79b-f2c9-45c3-9627-8b42e2a05e90">
 <bp:left rdf:resource="58462a5b-d0d6-4e90-a8ab-9e9debdabf09"/>
 <bp:displayName rdf:datatype="xsd:string">15-deoxy-D12,14-prostaglandin J2 -| exp(NOX1)</bp:displayName>
 <bp:right rdf:resource="88612201-bd46-4fdb-814e-644e10b01e0a"/>
</bp:BiochemicalReaction>

<bp:PhysicalEntity rdf:about="6c2f792d-e733-4d8e-af38-764e02927153">
 <bp:displayName rdf:datatype="xsd:string">tportof(SLC2A1)</bp:displayName>
 <bp:xref rdf:resource="urn:miriam:entrez:gene:6513:GS4401076:e67aa767-ee73-44b4-9db5-51951e32ac4a"/>
 <bp:xref rdf:resource="urn:selventa:UnificationXref:Genstruct:tportof(SLC2A1):2477892e-a483-4975-a451-2907e5fc0dae"/>
 <bp:xref rdf:resource="urn:miriam:uniprot:P11166:GS4401076:74f2a6f5-1ef6-47a9-8eea-6f870348a242"/>
</bp:PhysicalEntity>

<bp:UnificationXref rdf:about="urn:miriam:uniprot:Q16539:GS3222064:c51f80cd-4310-4830-98fa-259732050d47">
 <bp:id rdf:datatype="xsd:string">Q16539</bp:id>
 <bp:db rdf:datatype="xsd:string">UniProt</bp:db>
</bp:UnificationXref>

<bp:BiochemicalReaction rdf:about="40d1fbff-23f2-4a39-b828-822e8cb88f3e">
 <bp:left rdf:resource="55348d21-5cc2-4c79-a72b-64d1f8244592"/>
 <bp:displayName rdf:datatype="xsd:string">exp(PTGS2) -gp-&gt; PTGS2</bp:displayName>
 <bp:right rdf:resource="d189f5ab-75c0-49ea-a54b-863a3fafa929"/>
</bp:BiochemicalReaction>

<bp:PhysicalEntity rdf:about="24c5a1ac-66a4-4b2d-9e0e-4c7bf3c33586">
 <bp:displayName rdf:datatype="xsd:string">exp(TGFB2)</bp:displayName>
 <bp:xref rdf:resource="urn:selventa:UnificationXref:Genstruct:exp(TGFB2):222a4e42-c06d-4595-9d15-bbe8091df652"/>
 <bp:xref rdf:resource="urn:miriam:entrez:gene:7042:GS1421317:976abee1-72d9-4dab-af9d-7873bc4b757f"/>
 <bp:xref rdf:resource="urn:miriam:uniprot:P61812:GS1421317:108a049c-2d80-4cf8-9e3a-0c29aafc3645"/>
</bp:PhysicalEntity>

<bp:BiochemicalReaction rdf:about="bc7cefd6-0bd1-4580-a14a-87896604d179">
 <bp:left rdf:resource="bab6c1ca-f6db-47b6-9f3c-2dd6c183e7f9"/>
 <bp:displayName rdf:datatype="xsd:string">STAT1 P@Y701 =&gt; taof(STAT1)</bp:displayName>
 <bp:right rdf:resource="3d104f77-49d9-411e-ba9c-316120049855"/>
</bp:BiochemicalReaction>

<bp:PhysicalEntity rdf:about="4dbc5ec9-597f-4252-be8c-c3e9a81444ec">
 <bp:displayName rdf:datatype="xsd:string">Cysteine -&gt; glutathione</bp:displayName>
 <bp:xref rdf:resource="urn:selventa:UnificationXref:Genstruct:Cysteine -&gt; glutathione:87299535-1ba3-4867-bea5-7a1e67c1644e"/>
</bp:PhysicalEntity>

<bp:PhysicalEntity rdf:about="12ebdbfd-555c-41c2-bbf1-d247d39748e3">
 <bp:displayName rdf:datatype="xsd:string">exp(CYBB)</bp:displayName>
 <bp:xref rdf:resource="urn:miriam:entrez:gene:1536:GS1334513:461ca1cb-c530-44e2-8f32-b430601c8666"/>
 <bp:xref rdf:resource="urn:selventa:UnificationXref:Genstruct:exp(CYBB):49cac9e4-882b-47d5-bbe3-fe3f36033962"/>
 <bp:xref rdf:resource="urn:miriam:uniprot:P04839:GS1334513:dff715ec-d65a-4588-9546-206a8a9ba15b"/>
</bp:PhysicalEntity>

<bp:PhysicalEntity rdf:about="0aa21c31-aa8c-4caa-beae-be6aeb12e439">
 <bp:displayName rdf:datatype="xsd:string">NFKB Complex Hs</bp:displayName>
 <bp:xref rdf:resource="urn:selventa:UnificationXref:Genstruct:NFKB Complex Hs:096aebf5-e94e-4d0b-a6e0-e821b19af32b"/>
</bp:PhysicalEntity>

<bp:BiochemicalReaction rdf:about="a282639f-0d1f-417c-b1f8-94c748447910">
 <bp:left rdf:resource="82e20f9b-b369-4d82-b46a-34bde5453b25"/>
 <bp:displayName rdf:datatype="xsd:string">laminar shear stress -&gt; SIRT1</bp:displayName>
 <bp:right rdf:resource="0ab7297e-56f8-4e21-9aad-691a5acc26ad"/>
</bp:BiochemicalReaction>

<bp:PhysicalEntity rdf:about="bab6c1ca-f6db-47b6-9f3c-2dd6c183e7f9">
 <bp:displayName rdf:datatype="xsd:string">STAT1 P@Y701</bp:displayName>
</bp:PhysicalEntity>

<bp:BiochemicalReaction rdf:about="3aca66a0-6533-438e-9ab4-fc286c642432">
 <bp:left rdf:resource="e6d4254e-a3b8-48c3-8e50-59e630d6fc87"/>
 <bp:displayName rdf:datatype="xsd:string">Reactive Oxygen Species -&gt; kaof(EGFR)</bp:displayName>
 <bp:right rdf:resource="3236c4e7-a8ae-42bd-a7e2-8d83afc9e3d0"/>
</bp:BiochemicalReaction>

<bp:UnificationXref rdf:about="urn:miriam:entrez:gene:3551:GS3226712:9a0f4a72-a62c-463a-a605-42831b696246">
 <bp:id rdf:datatype="xsd:string">3551</bp:id>
 <bp:db rdf:datatype="xsd:string">Entrez Gene</bp:db>
</bp:UnificationXref>

<bp:PhysicalEntity rdf:about="de02ff6a-66a5-4605-9d54-9ff54f5e85b7">
 <bp:displayName rdf:datatype="xsd:string">exp(ATP1A1)</bp:displayName>
 <bp:xref rdf:resource="urn:selventa:UnificationXref:Genstruct:exp(ATP1A1):5c1ef1bd-1226-47b7-8029-e4e34d5c807a"/>
 <bp:xref rdf:resource="urn:miriam:entrez:gene:480:GS1321617:7a6fef13-ea0f-4310-b24d-2b04d9ddc0ac"/>
 <bp:xref rdf:resource="urn:miriam:entrez:gene:476:GS1321617:a4b594d9-d811-4eaf-9c22-ea0fb25a0738"/>
 <bp:xref rdf:resource="urn:miriam:uniprot:Q13733:GS1321617:7bd6de22-93a2-4f0a-9d11-5ac4198798b6"/>
 <bp:xref rdf:resource="urn:miriam:uniprot:P05023:GS1321617:560a73c9-a23e-442d-943c-10b93cbb1cb8"/>
</bp:PhysicalEntity>

<bp:UnificationXref rdf:about="urn:selventa:UnificationXref:Genstruct:exp(SYVN1):28ba51e4-8129-4389-860c-30aece06da65">
 <bp:id rdf:datatype="xsd:string">GS2146523</bp:id>
 <bp:db rdf:datatype="xsd:string">Genstruct</bp:db>
</bp:UnificationXref>

<bp:BiochemicalReaction rdf:about="614d7bf3-5f01-4ab5-9f00-963bfd2fbee2">
 <bp:left rdf:resource="6987ed13-4822-4677-85d8-1a751367fc1e"/>
 <bp:displayName rdf:datatype="xsd:string">ATM -cat-&gt; kaof(ATM)</bp:displayName>
 <bp:right rdf:resource="49215f42-1da6-47a4-bb97-773cb7cd17f3"/>
</bp:BiochemicalReaction>

<bp:BiochemicalReaction rdf:about="216c2583-22fd-4074-bdca-5e8c27e14510">
 <bp:left rdf:resource="8e2a25ee-38c1-4a1c-bc7e-e6dc0fa563fe"/>
 <bp:displayName rdf:datatype="xsd:string">taof(NFE2L1) =&gt; exp(GSTA1)</bp:displayName>
 <bp:right rdf:resource="0251c4c1-9343-4ad6-bd07-863e4ebd81a7"/>
</bp:BiochemicalReaction>

<bp:BiochemicalReaction rdf:about="270e7815-1dcc-4e3e-b9c0-3e8611354198">
 <bp:left rdf:resource="4842210f-a69d-40e9-b51c-10c34a589acb"/>
 <bp:displayName rdf:datatype="xsd:string">Estradiol =&gt; taof(ESR1)</bp:displayName>
 <bp:right rdf:resource="b54ae6f2-3f05-4352-afd4-fb084ccc9e78"/>
</bp:BiochemicalReaction>

<bp:UnificationXref rdf:about="urn:miriam:entrez:gene:5608:GS3222027:5f908572-8350-40b4-a0df-61f8d0551851">
 <bp:id rdf:datatype="xsd:string">5608</bp:id>
 <bp:db rdf:datatype="xsd:string">Entrez Gene</bp:db>
</bp:UnificationXref>

<bp:PhysicalEntity rdf:about="3a6daf5c-fbbf-497d-b334-c784d993194f">
 <bp:displayName rdf:datatype="xsd:string">MAPK8 P@T183</bp:displayName>
</bp:PhysicalEntity>

<bp:BiochemicalReaction rdf:about="7bd264db-b1c2-4e51-a311-5241a46a263e">
 <bp:left rdf:resource="c82587b2-bd03-459c-ae40-0fbc754805f0"/>
 <bp:displayName rdf:datatype="xsd:string">taof(AHR) -&gt; exp(AHRR)</bp:displayName>
 <bp:right rdf:resource="0d4d940f-ad9c-487d-abd3-6c2e58fa842e"/>
</bp:BiochemicalReaction>

<bp:BiochemicalReaction rdf:about="9210dc62-9cef-41d0-a266-6c1edce87ce2">
 <bp:left rdf:resource="0234163b-43bb-4613-b270-104a7537b618"/>
 <bp:displayName rdf:datatype="xsd:string">catof(HIF1AN) =| HIF1A:CREBBP</bp:displayName>
 <bp:right rdf:resource="f66d95da-2df4-4f60-bebd-2556fe992284"/>
</bp:BiochemicalReaction>

<bp:BiochemicalReaction rdf:about="7b1bece0-33aa-4d6f-a1f4-5ea796b27a50">
 <bp:left rdf:resource="82e20f9b-b369-4d82-b46a-34bde5453b25"/>
 <bp:displayName rdf:datatype="xsd:string">laminar shear stress -| exp(VCAM1)</bp:displayName>
 <bp:right rdf:resource="a5ad08cb-f860-4ef1-9463-12309c4635b4"/>
</bp:BiochemicalReaction>

<bp:UnificationXref rdf:about="urn:selventa:UnificationXref:Genstruct:Hydroxyl radical:cf479414-dfb0-4df5-9124-980fe4ef5f8b">
 <bp:id rdf:datatype="xsd:string">GS146600</bp:id>
 <bp:db rdf:datatype="xsd:string">Genstruct</bp:db>
</bp:UnificationXref>

<bp:UnificationXref rdf:about="urn:selventa:UnificationXref:Genstruct:oxof(NADPH oxidase complex Hs):308dca4f-53d2-48f6-9fb9-12ef98d2a801">
 <bp:id rdf:datatype="xsd:string">GS4516237</bp:id>
 <bp:db rdf:datatype="xsd:string">Genstruct</bp:db>
</bp:UnificationXref>

<bp:BiochemicalReaction rdf:about="0500f954-fbde-4297-a28e-24078a7ad517">
 <bp:left rdf:resource="b4595267-0d16-4664-98bd-c52b42e40ed2"/>
 <bp:displayName rdf:datatype="xsd:string">TLR3 -cat-&gt; catof(TLR3)</bp:displayName>
 <bp:right rdf:resource="217cef8b-e307-4096-8c01-43d7ab45e57e"/>
</bp:BiochemicalReaction>

<bp:BiochemicalReaction rdf:about="7913d5ef-e11f-4cfa-849f-8d30f3457e1a">
 <bp:left rdf:resource="7085d633-f190-44ee-84f6-2c1f1356fe4e"/>
 <bp:displayName rdf:datatype="xsd:string">HMOX1 -cat-&gt; catof(HMOX1)</bp:displayName>
 <bp:right rdf:resource="71ab2d1e-3769-4ef6-bc6d-afa7db651a7b"/>
</bp:BiochemicalReaction>

<bp:UnificationXref rdf:about="urn:selventa:UnificationXref:Genstruct:Ribosylation Activity of PARP1:6d5f55dd-e4eb-4279-bd61-f0e5e0a7b6e7">
 <bp:id rdf:datatype="xsd:string">GS4462363</bp:id>
 <bp:db rdf:datatype="xsd:string">Genstruct</bp:db>
</bp:UnificationXref>

<bp:BiochemicalReaction rdf:about="6bef476a-4f6b-432d-bfc4-afd558c498eb">
 <bp:left rdf:resource="3d104f77-49d9-411e-ba9c-316120049855"/>
 <bp:displayName rdf:datatype="xsd:string">taof(STAT1) =&gt; exp(NOS2)</bp:displayName>
 <bp:right rdf:resource="bb01583a-d52b-49b7-ad62-5c0b839eca6a"/>
</bp:BiochemicalReaction>

<bp:BiochemicalReaction rdf:about="2ddeb2c3-a0bd-4788-a6a5-46c56bf9009e">
 <bp:left rdf:resource="2628a129-0dcf-48bb-8791-211e60ec4c0f"/>
 <bp:displayName rdf:datatype="xsd:string">L-Sulforaphane -&gt; taof(NFE2L2)</bp:displayName>
 <bp:right rdf:resource="8dbcdba1-8815-4230-9896-77d26d4201fc"/>
</bp:BiochemicalReaction>

<bp:UnificationXref rdf:about="urn:selventa:UnificationXref:Genstruct:exp(SELE):8a4c845b-c656-462d-85ba-efd00aafb459">
 <bp:id rdf:datatype="xsd:string">GS1412470</bp:id>
 <bp:db rdf:datatype="xsd:string">Genstruct</bp:db>
</bp:UnificationXref>

<bp:BiochemicalReaction rdf:about="d01ca1bc-7ea5-4747-b4b2-97d6bf6795e8">
 <bp:left rdf:resource="6c64b023-367b-4097-82fd-f4622f9d7c3e"/>
 <bp:displayName rdf:datatype="xsd:string">TXNRD1 -cat-&gt; catof(TXNRD1)</bp:displayName>
 <bp:right rdf:resource="5ff795bd-220a-45a3-b152-f6af8fe20c74"/>
</bp:BiochemicalReaction>

<bp:UnificationXref rdf:about="urn:miriam:uniprot:P02787:GS1342355:a1baa6f3-de51-4908-88c5-4af0ab3a62b9">
 <bp:id rdf:datatype="xsd:string">P02787</bp:id>
 <bp:db rdf:datatype="xsd:string">UniProt</bp:db>
</bp:UnificationXref>

<bp:PhysicalEntity rdf:about="d825d10f-24fe-44d5-a5dd-50ccc73d3067">
 <bp:displayName rdf:datatype="xsd:string">NFE2L2 P@ST</bp:displayName>
</bp:PhysicalEntity>

<bp:PhysicalEntity rdf:about="d5ff127b-e1a6-4065-a7d1-6ddc55a8b077">
 <bp:displayName rdf:datatype="xsd:string">NR1I3</bp:displayName>
 <bp:xref rdf:resource="urn:selventa:UnificationXref:Genstruct:NR1I3:1283a9fc-d7c7-4aa2-be61-01638131f01e"/>
</bp:PhysicalEntity>

<bp:UnificationXref rdf:about="urn:selventa:UnificationXref:Genstruct:catof(HMOX1):aeeb56f5-837f-41e8-ae67-1c89241af20f">
 <bp:id rdf:datatype="xsd:string">GS3320740</bp:id>
 <bp:db rdf:datatype="xsd:string">Genstruct</bp:db>
</bp:UnificationXref>

<bp:MolecularInteraction rdf:about="2f998149-e7cb-4523-af5f-6a7c85a6c188">
 <bp:displayName rdf:datatype="xsd:string">NCF1 -cc- NADPH oxidase complex Hs</bp:displayName>
 <bp:participant rdf:resource="5d893295-6549-4fc8-b48a-8c0467eb0a7a"/>
 <bp:participant rdf:resource="89232123-9264-4d6e-b120-cf08ae3c4f59"/>
</bp:MolecularInteraction>

<bp:PhysicalEntity rdf:about="4026032e-ad76-4c28-a85d-f21922bbe587">
 <bp:displayName rdf:datatype="xsd:string">ISCU</bp:displayName>
 <bp:xref rdf:resource="urn:selventa:UnificationXref:Genstruct:ISCU:908c7528-d66d-4720-a664-2017dc681cfa"/>
</bp:PhysicalEntity>

<bp:UnificationXref rdf:about="urn:miriam:entrez:gene:7422:GS1425074:ca3ed350-66fe-419c-94c4-467cec70a7ec">
 <bp:id rdf:datatype="xsd:string">7422</bp:id>
 <bp:db rdf:datatype="xsd:string">Entrez Gene</bp:db>
</bp:UnificationXref>

<bp:MolecularInteraction rdf:about="f4ff8182-0c42-4dcc-a8cc-c4559ad38792">
 <bp:displayName rdf:datatype="xsd:string">JUN:NFE2L2 -cc- JUN</bp:displayName>
 <bp:participant rdf:resource="fd6b55a8-6a2f-4ef7-b9b4-5256c7aaa1df"/>
 <bp:participant rdf:resource="4f537108-1bae-48d1-b8d8-26d38b2cdd4e"/>
</bp:MolecularInteraction>

<bp:BiochemicalReaction rdf:about="52b11b8d-effa-44a3-9710-403e9c1e908a">
 <bp:left rdf:resource="f1392919-1ef8-4177-88d4-8c5952524a4c"/>
 <bp:displayName rdf:datatype="xsd:string">CYP1A1 -cat-&gt; catof(CYP1A1)</bp:displayName>
 <bp:right rdf:resource="88cb1b34-793b-4708-82f2-e71e585dfe37"/>
</bp:BiochemicalReaction>

<bp:BiochemicalReaction rdf:about="4cb3ced2-cd15-4bae-95e6-c5c32a826151">
 <bp:left rdf:resource="f7b235ad-7c64-4f06-8696-2ce56c049c78"/>
 <bp:displayName rdf:datatype="xsd:string">DNAJC3 -| exp(DDIT3)</bp:displayName>
 <bp:right rdf:resource="a7514872-8828-4b6f-86ca-9789a9c2474a"/>
</bp:BiochemicalReaction>

<bp:BiochemicalReaction rdf:about="6bb114a8-ac0e-434f-a055-ac3f270dd972">
 <bp:left rdf:resource="0979887b-a2da-488f-864b-b1646d66483d"/>
 <bp:displayName rdf:datatype="xsd:string">MAP2K7 -cat-&gt; kaof(MAP2K7)</bp:displayName>
 <bp:right rdf:resource="c6e245b1-3b0d-4e32-a8bb-c2cc1437e83c"/>
</bp:BiochemicalReaction>

<bp:BiochemicalReaction rdf:about="b7a1a252-2858-444e-8803-767a57601fab">
 <bp:left rdf:resource="9eff4587-a70f-4453-bd49-e0f38dc03f4a"/>
 <bp:displayName rdf:datatype="xsd:string">kaof(SRC family Hs) -&gt; kaof(MAPK3)</bp:displayName>
 <bp:right rdf:resource="7aaefa57-81c3-4a01-936d-aa758a1ae5f9"/>
</bp:BiochemicalReaction>

<bp:BiochemicalReaction rdf:about="ffa69817-aa36-417e-870e-29f8c27c0df5">
 <bp:left rdf:resource="3d104f77-49d9-411e-ba9c-316120049855"/>
 <bp:displayName rdf:datatype="xsd:string">taof(STAT1) -&gt; exp(NOS3)</bp:displayName>
 <bp:right rdf:resource="e774b14a-045d-48f0-bda7-dc726c8e861a"/>
</bp:BiochemicalReaction>

<bp:BiochemicalReaction rdf:about="1fa2edce-65b0-4a83-b38d-94e76a0d5ae6">
 <bp:left rdf:resource="3e41d21c-1d5f-4ef6-8ab4-9440b137c84a"/>
 <bp:displayName rdf:datatype="xsd:string">catof(SOD3) -| Reactive Oxygen Species</bp:displayName>
 <bp:right rdf:resource="e6d4254e-a3b8-48c3-8e50-59e630d6fc87"/>
</bp:BiochemicalReaction>

<bp:MolecularInteraction rdf:about="70a4bd0a-af1a-41b0-a1af-55d1ce67fc6a">
 <bp:displayName rdf:datatype="xsd:string">NFE2L2:EIF2AK3 -cc- EIF2AK3</bp:displayName>
 <bp:participant rdf:resource="79205bad-73ae-4e39-98a1-84a51975520d"/>
 <bp:participant rdf:resource="203b849a-9951-4ac6-93ee-426bfc8e5108"/>
</bp:MolecularInteraction>

<bp:UnificationXref rdf:about="urn:selventa:UnificationXref:Genstruct:catof(EGLN2):1c02e5fd-53f2-40c7-8b1b-05b76ca0c73e">
 <bp:id rdf:datatype="xsd:string">GS3354303</bp:id>
 <bp:db rdf:datatype="xsd:string">Genstruct</bp:db>
</bp:UnificationXref>

<bp:BiochemicalReaction rdf:about="8f306330-4dcf-4fba-9a7c-7352de528c61">
 <bp:left rdf:resource="1ce01cfc-d0f5-46d3-b2e0-b40a8d7858f9"/>
 <bp:displayName rdf:datatype="xsd:string">kaof(JNK family Hs) -sub-&gt; kaof(MAPK10)</bp:displayName>
 <bp:right rdf:resource="00f08183-fc31-41d3-8f47-4a0c00e30e74"/>
</bp:BiochemicalReaction>

<bp:UnificationXref rdf:about="urn:selventa:UnificationXref:Genstruct:Methyl 2-(1H-indole-3-carbonyl)-1,3-thiazole-4-carboxylate:c7f55ee7-bde9-4548-9184-84b4f3525f73">
 <bp:id rdf:datatype="xsd:string">GS7723642</bp:id>
 <bp:db rdf:datatype="xsd:string">Genstruct</bp:db>
</bp:UnificationXref>

<bp:UnificationXref rdf:about="urn:miriam:entrez:gene:6199:GS3526313:d52229e6-0ece-4dee-a693-2f401eb9d6c8">
 <bp:id rdf:datatype="xsd:string">6199</bp:id>
 <bp:db rdf:datatype="xsd:string">Entrez Gene</bp:db>
</bp:UnificationXref>

<bp:BiochemicalReaction rdf:about="d62385c4-51ad-4d3a-9347-ca95362162e1">
 <bp:left rdf:resource="0baf8bc8-379e-4e8e-a37e-21e9a28ec2dd"/>
 <bp:displayName rdf:datatype="xsd:string">Benzo(a)pyrene =&gt; taof(AHR)</bp:displayName>
 <bp:right rdf:resource="c82587b2-bd03-459c-ae40-0fbc754805f0"/>
</bp:BiochemicalReaction>

<bp:BiochemicalReaction rdf:about="bbb51d13-f199-4256-b25b-dd7aa404da5f">
 <bp:left rdf:resource="6dc8188d-7184-49f6-855c-931070bcecc8"/>
 <bp:displayName rdf:datatype="xsd:string">MAPK12 -cat-&gt; kaof(MAPK12)</bp:displayName>
 <bp:right rdf:resource="b2e958aa-e417-479d-995c-d41c7d2f83ac"/>
</bp:BiochemicalReaction>

<bp:PhysicalEntity rdf:about="aab7d674-b3d2-4ed6-b822-ddccaf185cbf">
 <bp:displayName rdf:datatype="xsd:string">ATF3</bp:displayName>
 <bp:xref rdf:resource="urn:selventa:UnificationXref:Genstruct:ATF3:ce832479-04e9-4dad-810f-273c34fe6b26"/>
</bp:PhysicalEntity>

<bp:BiochemicalReaction rdf:about="8cb77821-69bc-47d2-8dae-87669511ec8b">
 <bp:left rdf:resource="bcd722eb-3995-44ff-99a0-7fc3d6386472"/>
 <bp:displayName rdf:datatype="xsd:string">kaof(AMP-activated protein kinase complex Hs) -&gt; NOS3 P@S633</bp:displayName>
 <bp:right rdf:resource="3e5cd0fa-403b-475f-8ec9-91e9b173b86e"/>
</bp:BiochemicalReaction>

<bp:UnificationXref rdf:about="urn:selventa:UnificationXref:Genstruct:exp(PRDX1):a4f5a35d-9af4-4b6f-8586-56aac2e6dc05">
 <bp:id rdf:datatype="xsd:string">GS1374771</bp:id>
 <bp:db rdf:datatype="xsd:string">Genstruct</bp:db>
</bp:UnificationXref>

<bp:PhysicalEntity rdf:about="00f08183-fc31-41d3-8f47-4a0c00e30e74">
 <bp:displayName rdf:datatype="xsd:string">kaof(MAPK10)</bp:displayName>
 <bp:xref rdf:resource="urn:miriam:entrez:gene:5602:GS3222001:44b49f08-f679-449b-826d-8aa4bf0a8f1a"/>
 <bp:xref rdf:resource="urn:selventa:UnificationXref:Genstruct:kaof(MAPK10):ca4d1ca2-10b4-4f7c-ace8-dcc75846bf96"/>
 <bp:xref rdf:resource="urn:miriam:uniprot:P53779:GS3222001:12ee38c3-3b74-4775-b486-a6550bd45425"/>
</bp:PhysicalEntity>

<bp:PhysicalEntity rdf:about="8f087f55-c26f-425f-870e-e29eed227b82">
 <bp:displayName rdf:datatype="xsd:string">exp(AQP1)</bp:displayName>
 <bp:xref rdf:resource="urn:selventa:UnificationXref:Genstruct:exp(AQP1):839a9c83-1926-4758-aed2-063c4e708db3"/>
 <bp:xref rdf:resource="urn:miriam:entrez:gene:358:GS1320551:297ce40f-2514-4c1c-ad08-296a71cbff29"/>
 <bp:xref rdf:resource="urn:miriam:uniprot:P29972:GS1320551:d6c68ba9-4d91-408f-894b-d99c84394318"/>
</bp:PhysicalEntity>

<bp:BiochemicalReaction rdf:about="ab826de3-f053-4b5a-ad84-6f8f29d6e0c6">
 <bp:left rdf:resource="eebf7b6e-125e-4876-82c6-809df5bc6f36"/>
 <bp:displayName rdf:datatype="xsd:string">kaof(MAPK11) =&gt; taof(SP1)</bp:displayName>
 <bp:right rdf:resource="3275d7ce-cc99-4954-9e03-4428ffe8d532"/>
</bp:BiochemicalReaction>

<bp:BiochemicalReaction rdf:about="d0f25d89-507c-4410-8bee-34af018df350">
 <bp:left rdf:resource="48ee1241-ab2a-4d59-b1e1-3f04cd10ebee"/>
 <bp:displayName rdf:datatype="xsd:string">MAPK9 P@Y185 =&gt; kaof(MAPK9)</bp:displayName>
 <bp:right rdf:resource="866459e4-e60a-45f0-87b4-6e06b4f5aede"/>
</bp:BiochemicalReaction>

<bp:UnificationXref rdf:about="urn:miriam:uniprot:P17861:GS3376677:8ad43ed1-f06c-4bb6-8c2f-b065fd5714ef">
 <bp:id rdf:datatype="xsd:string">P17861</bp:id>
 <bp:db rdf:datatype="xsd:string">UniProt</bp:db>
</bp:UnificationXref>

<bp:UnificationXref rdf:about="urn:selventa:UnificationXref:Genstruct:HERPUD1:922972cb-848c-40af-8adf-4eee63bd16f5">
 <bp:id rdf:datatype="xsd:string">GS1450567</bp:id>
 <bp:db rdf:datatype="xsd:string">Genstruct</bp:db>
</bp:UnificationXref>

<bp:PhysicalEntity rdf:about="10156898-d821-44f8-8375-4a12d41065c4">
 <bp:displayName rdf:datatype="xsd:string">STAT3</bp:displayName>
 <bp:xref rdf:resource="urn:selventa:UnificationXref:Genstruct:STAT3:a97fdad1-8bbf-46af-8fe8-e00223f1d5ad"/>
</bp:PhysicalEntity>

<bp:PhysicalEntity rdf:about="7a7911bd-8b71-404e-9c73-ceb37d42cbce">
 <bp:displayName rdf:datatype="xsd:string">Hif3a:Arnt</bp:displayName>
</bp:PhysicalEntity>

<bp:BiochemicalReaction rdf:about="02d20a2a-07cc-4b7f-845c-57d2508d7d77">
 <bp:left rdf:resource="69e810c7-f33a-40c2-95bd-7f8a6d1f7819"/>
 <bp:displayName rdf:datatype="xsd:string">exp(TGFB1) -gp-&gt; TGFB1</bp:displayName>
 <bp:right rdf:resource="6054e0f6-5401-41a1-9ac8-e85602f9223a"/>
</bp:BiochemicalReaction>

<bp:BiochemicalReaction rdf:about="468e9d89-a7ac-428f-b4c7-eb8993b0bd12">
 <bp:left rdf:resource="36265e92-fe4f-4aba-9dbf-122229915bcd"/>
 <bp:displayName rdf:datatype="xsd:string">dimethyloxalylglycine =| catof(EGLN1)</bp:displayName>
 <bp:right rdf:resource="cf2fdf78-3655-4486-803e-aaa0205cba90"/>
</bp:BiochemicalReaction>

<bp:PhysicalEntity rdf:about="0273469d-1ed4-44bb-a2df-67e53f3d8d08">
 <bp:displayName rdf:datatype="xsd:string">exp(SOD2)</bp:displayName>
 <bp:xref rdf:resource="urn:miriam:entrez:gene:6648:GS1415303:bd8f3de5-4a99-4bc6-a10d-33c5a2a54454"/>
 <bp:xref rdf:resource="urn:miriam:uniprot:P04179:GS1415303:0ca80789-aa70-4c3f-8d89-a7f93d57ff6b"/>
 <bp:xref rdf:resource="urn:selventa:UnificationXref:Genstruct:exp(SOD2):25860492-bea6-41d0-b63e-ab3fec43d9e5"/>
</bp:PhysicalEntity>

<bp:BiochemicalReaction rdf:about="40073a26-4c58-4e90-a60c-7d074b904cf6">
 <bp:left rdf:resource="1a177a56-cb1e-44ad-a564-391e28e1aa53"/>
 <bp:displayName rdf:datatype="xsd:string">HIF1AN -cat-&gt; oxof(HIF1AN)</bp:displayName>
 <bp:right rdf:resource="b6037323-4eb2-4db0-92b9-a7b5aefb1d9a"/>
</bp:BiochemicalReaction>

<bp:BiochemicalReaction rdf:about="6530e66c-c8ea-46f7-aa62-a9667f11e20a">
 <bp:left rdf:resource="e5e8b4b0-ad66-4e77-b603-8d106c3006d6"/>
 <bp:displayName rdf:datatype="xsd:string">DDIT3 -&gt; cell death</bp:displayName>
 <bp:right rdf:resource="d59e147e-cd74-4a56-b9fb-56e9189c3284"/>
</bp:BiochemicalReaction>

<bp:PhysicalEntity rdf:about="c658ff30-e82f-48e8-8ead-886dc93b3f0a">
 <bp:displayName rdf:datatype="xsd:string">EGLN2</bp:displayName>
 <bp:xref rdf:resource="urn:selventa:UnificationXref:Genstruct:EGLN2:74bda9c7-cefc-4abf-84c6-800ba70aa77d"/>
</bp:PhysicalEntity>

<bp:BiochemicalReaction rdf:about="deaeb80a-7511-4a94-bd24-7000edc900e2">
 <bp:left rdf:resource="17f7a9e1-5699-46a7-abb7-89ad0a9985b8"/>
 <bp:displayName rdf:datatype="xsd:string">taof(MEF2 Family Hs) -&gt; exp(KLF2)</bp:displayName>
 <bp:right rdf:resource="defbeaeb-c6fc-4c5e-b668-7c7d7411e930"/>
</bp:BiochemicalReaction>

<bp:PhysicalEntity rdf:about="d59e147e-cd74-4a56-b9fb-56e9189c3284">
 <bp:displayName rdf:datatype="xsd:string">cell death</bp:displayName>
 <bp:xref rdf:resource="urn:selventa:UnificationXref:Genstruct:cell death:338847e1-a80e-4793-8409-9766ad027248"/>
</bp:PhysicalEntity>

<bp:BiochemicalReaction rdf:about="b2079456-dacb-44fb-883a-b1d2ab769a4a">
 <bp:left rdf:resource="3275d7ce-cc99-4954-9e03-4428ffe8d532"/>
 <bp:displayName rdf:datatype="xsd:string">taof(SP1) =&gt; exp(SOD3)</bp:displayName>
 <bp:right rdf:resource="f1262e87-35a2-4cd9-9581-21b426353bef"/>
</bp:BiochemicalReaction>

<bp:BiochemicalReaction rdf:about="1f6873bc-6909-4b44-9c72-75b04f7a4350">
 <bp:left rdf:resource="82e20f9b-b369-4d82-b46a-34bde5453b25"/>
 <bp:displayName rdf:datatype="xsd:string">laminar shear stress -| catof(F3)</bp:displayName>
 <bp:right rdf:resource="78841dcf-578a-40b6-8b38-17194faa8a50"/>
</bp:BiochemicalReaction>

<bp:UnificationXref rdf:about="urn:selventa:UnificationXref:Genstruct:exp(DNAJC3):086ff2e2-e2c7-436a-859e-5f103ab9a614">
 <bp:id rdf:datatype="xsd:string">GS1403050</bp:id>
 <bp:db rdf:datatype="xsd:string">Genstruct</bp:db>
</bp:UnificationXref>

<bp:BiochemicalReaction rdf:about="c6492b7d-9baf-4769-afac-7a60389d8095">
 <bp:left rdf:resource="c29cf33d-d54b-414a-8bb1-87265a7ff181"/>
 <bp:displayName rdf:datatype="xsd:string">ERO1L -&gt; protein maturation</bp:displayName>
 <bp:right rdf:resource="4d08ab30-15dc-4a57-9ceb-207218de3c15"/>
</bp:BiochemicalReaction>

<bp:BiochemicalReaction rdf:about="6c216270-4c3e-4474-b8ab-869c8439fedd">
 <bp:left rdf:resource="f1cbd12d-4993-45d1-9751-63547ec06d22"/>
 <bp:displayName rdf:datatype="xsd:string">PRKCA P@S657 =&gt; kaof(PRKCA)</bp:displayName>
 <bp:right rdf:resource="2ad3cbdd-22e6-4b0f-91f0-3c5464d96ddf"/>
</bp:BiochemicalReaction>

<bp:BiochemicalReaction rdf:about="e089cd37-46b4-4ba6-95ba-195d026e3fd4">
 <bp:left rdf:resource="beb1f703-dcf3-44bd-9077-17bc81f1e3de"/>
 <bp:displayName rdf:datatype="xsd:string">BRCA1 =| taof(ESR1)</bp:displayName>
 <bp:right rdf:resource="b54ae6f2-3f05-4352-afd4-fb084ccc9e78"/>
</bp:BiochemicalReaction>

<bp:BiochemicalReaction rdf:about="2fc7343e-a087-47a5-a503-5b0db559a392">
 <bp:left rdf:resource="17e483c4-be4c-487a-8faa-143420513084"/>
 <bp:displayName rdf:datatype="xsd:string">NOS3 A@? -| catof(NOS3)</bp:displayName>
 <bp:right rdf:resource="faab2fa5-8087-4096-a116-40adfb27acad"/>
</bp:BiochemicalReaction>

<bp:UnificationXref rdf:about="urn:selventa:UnificationXref:Genstruct:Heme:cf9b74cb-ef44-489f-b32c-a9370893ca1f">
 <bp:id rdf:datatype="xsd:string">GS256405</bp:id>
 <bp:db rdf:datatype="xsd:string">Genstruct</bp:db>
</bp:UnificationXref>

<bp:PhysicalEntity rdf:about="27aad488-1db7-4f3b-9cdf-ba63b407cf58">
 <bp:displayName rdf:datatype="xsd:string">AP-1 Complex Hs</bp:displayName>
 <bp:xref rdf:resource="urn:selventa:UnificationXref:Genstruct:AP-1 Complex Hs:d2e6bdc7-7a56-486f-9579-5c6a93cb562e"/>
</bp:PhysicalEntity>

<bp:BiochemicalReaction rdf:about="c9188086-8932-431a-be25-2fd3842c9d16">
 <bp:left rdf:resource="0244a80f-0496-43c6-b042-275ba8e0ed81"/>
 <bp:displayName rdf:datatype="xsd:string">respiratory chain complex I -cat-&gt; catof(respiratory chain complex I)</bp:displayName>
 <bp:right rdf:resource="48dca13b-a299-4b58-80b4-ec987c7eefa2"/>
</bp:BiochemicalReaction>

<bp:PhysicalEntity rdf:about="3cc39203-49e8-4f7c-b7be-05a45b894d2c">
 <bp:displayName rdf:datatype="xsd:string">NFKB1:NFKB2</bp:displayName>
 <bp:xref rdf:resource="urn:selventa:UnificationXref:Genstruct:NFKB1:NFKB2:dc5e30c2-39d6-49e4-95b7-824d9850190a"/>
</bp:PhysicalEntity>

<bp:BiochemicalReaction rdf:about="43447af6-7dff-477a-b21c-551630552a11">
 <bp:left rdf:resource="e6d4254e-a3b8-48c3-8e50-59e630d6fc87"/>
 <bp:displayName rdf:datatype="xsd:string">Reactive Oxygen Species -&gt; Lipid peroxidation</bp:displayName>
 <bp:right rdf:resource="d12650e5-782f-4049-966f-862c5c1bee76"/>
</bp:BiochemicalReaction>

<bp:PhysicalEntity rdf:about="4def7b46-b87d-4332-aac3-addc029adc7d">
 <bp:displayName rdf:datatype="xsd:string">AKT1</bp:displayName>
 <bp:xref rdf:resource="urn:selventa:UnificationXref:Genstruct:AKT1:f01d4d1a-dac7-4f4c-92e9-20d624675315"/>
</bp:PhysicalEntity>

<bp:UnificationXref rdf:about="urn:miriam:entrez:gene:5601:GS3221776:8b5d6fc9-ae5c-4cf3-a3b4-ce904e093d16">
 <bp:id rdf:datatype="xsd:string">5601</bp:id>
 <bp:db rdf:datatype="xsd:string">Entrez Gene</bp:db>
</bp:UnificationXref>

<bp:UnificationXref rdf:about="urn:selventa:UnificationXref:Genstruct:catof(GSS):918c132a-c697-478f-bb92-afbcbc0af6a3">
 <bp:id rdf:datatype="xsd:string">GS7063503</bp:id>
 <bp:db rdf:datatype="xsd:string">Genstruct</bp:db>
</bp:UnificationXref>

<bp:UnificationXref rdf:about="urn:selventa:UnificationXref:Genstruct:respiratory chain complex III:ff722fec-b30a-4176-989c-826cbd1e30bf">
 <bp:id rdf:datatype="xsd:string">GS40730</bp:id>
 <bp:db rdf:datatype="xsd:string">Genstruct</bp:db>
</bp:UnificationXref>

<bp:PhysicalEntity rdf:about="d9846f81-1831-46c9-adb2-e7755d824310">
 <bp:displayName rdf:datatype="xsd:string">KEAP1:15-deoxy-D12,14-prostaglandin J2</bp:displayName>
</bp:PhysicalEntity>

<bp:UnificationXref rdf:about="urn:selventa:UnificationXref:Genstruct:taof(STAT3):ec1c07fd-3b55-4b25-b37f-a7a4d4c656ac">
 <bp:id rdf:datatype="xsd:string">GS3225441</bp:id>
 <bp:db rdf:datatype="xsd:string">Genstruct</bp:db>
</bp:UnificationXref>

<bp:BiochemicalReaction rdf:about="9b34c81f-920e-46e0-8bde-fa348ea45d19">
 <bp:left rdf:resource="7228ea6a-e61c-4393-ace7-fe9d75ecc85d"/>
 <bp:displayName rdf:datatype="xsd:string">Zinc -&gt; taof(NFE2L2)</bp:displayName>
 <bp:right rdf:resource="8dbcdba1-8815-4230-9896-77d26d4201fc"/>
</bp:BiochemicalReaction>

<bp:BiochemicalReaction rdf:about="29a0ccca-7ef7-4bcd-9e8f-2b4af6741d0e">
 <bp:left rdf:resource="7623acda-fba7-404a-8827-6b29d0adcb68"/>
 <bp:displayName rdf:datatype="xsd:string">taof(KLF2) -&gt; exp(NOS3)</bp:displayName>
 <bp:right rdf:resource="e774b14a-045d-48f0-bda7-dc726c8e861a"/>
</bp:BiochemicalReaction>

<bp:PhysicalEntity rdf:about="777ab4a7-8d1f-44cb-8e97-958297aedecf">
 <bp:displayName rdf:datatype="xsd:string">exp(SLC6A12)</bp:displayName>
 <bp:xref rdf:resource="urn:miriam:uniprot:P48065:GS1414070:0c32de52-dea7-4375-a3c9-5e5248bfa84f"/>
 <bp:xref rdf:resource="urn:miriam:entrez:gene:6539:GS1414070:59b70083-815f-4aa4-afa3-0a8f3cf4ca3e"/>
 <bp:xref rdf:resource="urn:selventa:UnificationXref:Genstruct:exp(SLC6A12):fc253e39-a610-478b-b9de-a7ffc237129e"/>
</bp:PhysicalEntity>

<bp:UnificationXref rdf:about="urn:miriam:uniprot:P18283:GS4775174:a6c2d6cf-56cc-4d0e-a3f1-6a711d643031">
 <bp:id rdf:datatype="xsd:string">P18283</bp:id>
 <bp:db rdf:datatype="xsd:string">UniProt</bp:db>
</bp:UnificationXref>

<bp:PhysicalEntity rdf:about="631ee2da-83d6-44c3-ab8a-6acb3399f435">
 <bp:displayName rdf:datatype="xsd:string">catof(GSS)</bp:displayName>
 <bp:xref rdf:resource="urn:miriam:entrez:gene:2937:GS7063503:03b38bda-dc47-4f43-ad95-c9296eedf016"/>
 <bp:xref rdf:resource="urn:miriam:uniprot:P04156:GS7063503:b4e013ed-c46e-4edb-aa54-944f8e42af9a"/>
 <bp:xref rdf:resource="urn:selventa:UnificationXref:Genstruct:catof(GSS):918c132a-c697-478f-bb92-afbcbc0af6a3"/>
 <bp:xref rdf:resource="urn:miriam:entrez:gene:5621:GS7063503:6ca1fb51-45cc-4a24-a81b-d4238b5b0ceb"/>
 <bp:xref rdf:resource="urn:miriam:uniprot:P48637:GS7063503:e3c6d3ae-0788-42f4-a86a-45ca8c913c0e"/>
</bp:PhysicalEntity>

<bp:BiochemicalReaction rdf:about="e8321e48-a5b3-49d0-b5be-d7d1281c2e64">
 <bp:left rdf:resource="1a177a56-cb1e-44ad-a564-391e28e1aa53"/>
 <bp:displayName rdf:datatype="xsd:string">HIF1AN -cat-&gt; catof(HIF1AN)</bp:displayName>
 <bp:right rdf:resource="0234163b-43bb-4613-b270-104a7537b618"/>
</bp:BiochemicalReaction>

<bp:PhysicalEntity rdf:about="e8ff3dc9-8b82-48e1-9441-f3b50720fc7c">
 <bp:displayName rdf:datatype="xsd:string">exp(KLF4)</bp:displayName>
 <bp:xref rdf:resource="urn:selventa:UnificationXref:Genstruct:exp(KLF4):443f1bb6-c41a-4967-b238-8c5e4a2b1742"/>
 <bp:xref rdf:resource="urn:miriam:entrez:gene:9314:GS1444337:970ac7c4-d20f-4d11-b195-a12377643b67"/>
 <bp:xref rdf:resource="urn:miriam:uniprot:O43474:GS1444337:b1f2428e-32f5-4fc6-87c0-f1be52349f75"/>
</bp:PhysicalEntity>

<bp:UnificationXref rdf:about="urn:selventa:UnificationXref:Genstruct:Zinc:77a80687-1958-4d62-ad82-ac05f1159f7a">
 <bp:id rdf:datatype="xsd:string">GS215111</bp:id>
 <bp:db rdf:datatype="xsd:string">Genstruct</bp:db>
</bp:UnificationXref>

<bp:PhysicalEntity rdf:about="b9119763-d3ab-40c9-8f8a-75345bea097a">
 <bp:displayName rdf:datatype="xsd:string">HIF1A</bp:displayName>
 <bp:xref rdf:resource="urn:selventa:UnificationXref:Genstruct:HIF1A:77260ffc-6ad9-4587-a221-a5df6626e55d"/>
</bp:PhysicalEntity>

<bp:UnificationXref rdf:about="urn:miriam:uniprot:Q9NPH5:GS1656250:ce70c7ef-bbb8-4119-9c2a-af275ca377cd">
 <bp:id rdf:datatype="xsd:string">Q9NPH5</bp:id>
 <bp:db rdf:datatype="xsd:string">UniProt</bp:db>
</bp:UnificationXref>

<bp:UnificationXref rdf:about="urn:selventa:UnificationXref:Genstruct:catof(PRDX1):38a25df5-a136-4761-87c0-ec85230079cf">
 <bp:id rdf:datatype="xsd:string">GS3253512</bp:id>
 <bp:db rdf:datatype="xsd:string">Genstruct</bp:db>
</bp:UnificationXref>

<bp:UnificationXref rdf:about="urn:selventa:UnificationXref:Genstruct:TXN:MAP3K5:594d159b-e0ed-43bb-a25f-6e4dc254ed40">
 <bp:id rdf:datatype="xsd:string">GS3467000</bp:id>
 <bp:db rdf:datatype="xsd:string">Genstruct</bp:db>
</bp:UnificationXref>

<bp:PhysicalEntity rdf:about="f1392919-1ef8-4177-88d4-8c5952524a4c">
 <bp:displayName rdf:datatype="xsd:string">CYP1A1</bp:displayName>
 <bp:xref rdf:resource="urn:selventa:UnificationXref:Genstruct:CYP1A1:17107359-2df5-4229-aae2-bc8c8f745f08"/>
</bp:PhysicalEntity>

<bp:PhysicalEntity rdf:about="cceb51ea-84e8-4023-9715-5b4222c9896c">
 <bp:displayName rdf:datatype="xsd:string">catof(respiratory chain complex II)</bp:displayName>
</bp:PhysicalEntity>

<bp:UnificationXref rdf:about="urn:selventa:UnificationXref:Genstruct:NFE2L2:MAFG:3f1c4493-10aa-4d6b-8b53-0df18951d884">
 <bp:id rdf:datatype="xsd:string">GS3412444</bp:id>
 <bp:db rdf:datatype="xsd:string">Genstruct</bp:db>
</bp:UnificationXref>

<bp:BiochemicalReaction rdf:about="2f2be3d5-2488-47f6-9c87-98f15ce2444e">
 <bp:left rdf:resource="01ba6378-616f-4f07-8fbe-f02452bc8897"/>
 <bp:displayName rdf:datatype="xsd:string">kaof(MAP2K6) =&gt; MAPK14 P@T180</bp:displayName>
 <bp:right rdf:resource="abfd2324-a692-43fe-a81d-4045456a2fb0"/>
</bp:BiochemicalReaction>

<bp:UnificationXref rdf:about="urn:miriam:uniprot:Q9Y5W3:GS1460016:bf0aeef8-87c1-4e49-9d28-a045c4682a90">
 <bp:id rdf:datatype="xsd:string">Q9Y5W3</bp:id>
 <bp:db rdf:datatype="xsd:string">UniProt</bp:db>
</bp:UnificationXref>

<bp:BiochemicalReaction rdf:about="b7884180-6701-46cc-a471-28203d12dd8a">
 <bp:left rdf:resource="a2945f4a-94ff-416e-a08c-ea3dbf169e9c"/>
 <bp:displayName rdf:datatype="xsd:string">taof(HIF1A) =&gt; exp(ACE)</bp:displayName>
 <bp:right rdf:resource="46b7e0d2-5c68-45dd-ba00-7166ecf82118"/>
</bp:BiochemicalReaction>

<bp:UnificationXref rdf:about="urn:miriam:entrez:gene:57491:GS1732323:25ee11ec-c68f-444a-9c58-64a347d79b80">
 <bp:id rdf:datatype="xsd:string">57491</bp:id>
 <bp:db rdf:datatype="xsd:string">Entrez Gene</bp:db>
</bp:UnificationXref>

<bp:UnificationXref rdf:about="urn:miriam:uniprot:A9YTQ3:GS1334551:cce67561-3699-4435-82c2-e0da2bdfd4a3">
 <bp:id rdf:datatype="xsd:string">A9YTQ3</bp:id>
 <bp:db rdf:datatype="xsd:string">UniProt</bp:db>
</bp:UnificationXref>

<bp:PhysicalEntity rdf:about="f2d1357b-d2ca-4aa9-965c-04095ee3288f">
 <bp:displayName rdf:datatype="xsd:string">KLF2</bp:displayName>
 <bp:xref rdf:resource="urn:selventa:UnificationXref:Genstruct:KLF2:856788e5-fa5c-4f33-ad00-14ea5687f819"/>
</bp:PhysicalEntity>

<bp:MolecularInteraction rdf:about="ffacc198-3197-4ee7-a2b0-f530e895d010">
 <bp:displayName rdf:datatype="xsd:string">FYN P@T -@- FYN</bp:displayName>
 <bp:participant rdf:resource="e978817a-6567-45ba-bb80-0145d8e68429"/>
 <bp:participant rdf:resource="0303f2a0-124d-4cc8-9598-533fd1f8bcc5"/>
</bp:MolecularInteraction>

<bp:BiochemicalReaction rdf:about="e48a6a30-7bb3-4465-a6ad-a95a36fbb011">
 <bp:left rdf:resource="296f47e8-a386-4cee-8d5e-3a5d5f4e32e0"/>
 <bp:displayName rdf:datatype="xsd:string">taof(ATF6) -&gt; exp(HSP90B1)</bp:displayName>
 <bp:right rdf:resource="dd4c0094-355d-44ef-9f72-5a3a79440aa0"/>
</bp:BiochemicalReaction>

<bp:UnificationXref rdf:about="urn:selventa:UnificationXref:Genstruct:kaof(MAPK13):997e13fc-2021-4563-aed7-966405fcf995">
 <bp:id rdf:datatype="xsd:string">GS3222041</bp:id>
 <bp:db rdf:datatype="xsd:string">Genstruct</bp:db>
</bp:UnificationXref>

<bp:UnificationXref rdf:about="urn:miriam:entrez:gene:339345:GS1373012:52ff531f-713c-49bd-8bf2-eda5ffb8d337">
 <bp:id rdf:datatype="xsd:string">339345</bp:id>
 <bp:db rdf:datatype="xsd:string">Entrez Gene</bp:db>
</bp:UnificationXref>

<bp:UnificationXref rdf:about="urn:miriam:entrez:gene:571:GS3327727:1423e3aa-beae-4341-a3a3-dc9eb00f6af0">
 <bp:id rdf:datatype="xsd:string">571</bp:id>
 <bp:db rdf:datatype="xsd:string">Entrez Gene</bp:db>
</bp:UnificationXref>

<bp:BiochemicalReaction rdf:about="9627bae0-ad6d-4093-acd7-32ad194ea68a">
 <bp:left rdf:resource="8dbcdba1-8815-4230-9896-77d26d4201fc"/>
 <bp:displayName rdf:datatype="xsd:string">taof(NFE2L2) =&gt; exp(TXNRD1)</bp:displayName>
 <bp:right rdf:resource="ff6b770c-c16a-4d28-8533-93c3b49c615f"/>
</bp:BiochemicalReaction>

<bp:PhysicalEntity rdf:about="9c2084f2-4013-45e2-81e6-d4aa066daf77">
 <bp:displayName rdf:datatype="xsd:string">exp(TXNIP)</bp:displayName>
 <bp:xref rdf:resource="urn:miriam:entrez:gene:10628:GS1462715:55dfdbbb-b57d-4bba-a300-2d7276deb9d9"/>
 <bp:xref rdf:resource="urn:miriam:uniprot:Q9H3M7:GS1462715:617ad1bc-ba87-4bd9-8cd6-785020860b90"/>
 <bp:xref rdf:resource="urn:selventa:UnificationXref:Genstruct:exp(TXNIP):d9e95a10-cf52-47bb-8d62-8f3459816807"/>
</bp:PhysicalEntity>

<bp:BiochemicalReaction rdf:about="554b4474-9d8a-4be1-b632-1a318f6f50b9">
 <bp:left rdf:resource="313f0cf0-cc7d-4acb-93a8-273da5bd25ad"/>
 <bp:displayName rdf:datatype="xsd:string">Indirubin -&gt; taof(AHR)</bp:displayName>
 <bp:right rdf:resource="c82587b2-bd03-459c-ae40-0fbc754805f0"/>
</bp:BiochemicalReaction>

<bp:UnificationXref rdf:about="urn:selventa:UnificationXref:Genstruct:JUND:17323332-5721-4d1e-9fc9-6b0e3ce865dc">
 <bp:id rdf:datatype="xsd:string">GS1360477</bp:id>
 <bp:db rdf:datatype="xsd:string">Genstruct</bp:db>
</bp:UnificationXref>

<bp:UnificationXref rdf:about="urn:selventa:UnificationXref:Genstruct:extracellular matrix:00f439d5-2a41-45b2-b458-56b7d871a9cf">
 <bp:id rdf:datatype="xsd:string">GS41224</bp:id>
 <bp:db rdf:datatype="xsd:string">Genstruct</bp:db>
</bp:UnificationXref>

<bp:PhysicalEntity rdf:about="aa161e17-4c89-41f3-8271-34f1957d0339">
 <bp:displayName rdf:datatype="xsd:string">kaof(RPS6KB2)</bp:displayName>
 <bp:xref rdf:resource="urn:miriam:uniprot:Q9UBS0:GS3526313:3c017d5f-9f8a-4564-896b-fb9350c82baf"/>
 <bp:xref rdf:resource="urn:selventa:UnificationXref:Genstruct:kaof(RPS6KB2):92166ba0-d065-415e-903e-e8bf94269096"/>
 <bp:xref rdf:resource="urn:miriam:entrez:gene:6199:GS3526313:d52229e6-0ece-4dee-a693-2f401eb9d6c8"/>
</bp:PhysicalEntity>

<bp:BiochemicalReaction rdf:about="50b606e1-79bc-458f-a2e8-5efab4b11376">
 <bp:left rdf:resource="c82587b2-bd03-459c-ae40-0fbc754805f0"/>
 <bp:displayName rdf:datatype="xsd:string">taof(AHR) =&gt; exp(CYP1A2)</bp:displayName>
 <bp:right rdf:resource="8b2cab5d-2476-4163-832a-3650bbf6ddaa"/>
</bp:BiochemicalReaction>

<bp:BiochemicalReaction rdf:about="9b2a0578-ba67-4603-a6df-61f8f865043b">
 <bp:left rdf:resource="e4edadc7-0d08-4535-b2d6-a23762ce50ab"/>
 <bp:displayName rdf:datatype="xsd:string">gtpof(Ras family Hs) -&gt; Reactive Oxygen Species</bp:displayName>
 <bp:right rdf:resource="e6d4254e-a3b8-48c3-8e50-59e630d6fc87"/>
</bp:BiochemicalReaction>

<bp:UnificationXref rdf:about="urn:selventa:UnificationXref:Genstruct:GGT1:b0443afc-9e97-4899-8d23-e32eb4148c79">
 <bp:id rdf:datatype="xsd:string">GS1346631</bp:id>
 <bp:db rdf:datatype="xsd:string">Genstruct</bp:db>
</bp:UnificationXref>

<bp:PhysicalEntity rdf:about="2498f02e-e6c5-4f26-9c8a-638b7e86b9b6">
 <bp:displayName rdf:datatype="xsd:string">kaof(p38 MAPK family Hs)</bp:displayName>
 <bp:xref rdf:resource="urn:selventa:UnificationXref:Genstruct:kaof(p38 MAPK family Hs):b6575a11-887f-4032-9fa9-6c8f9b127962"/>
</bp:PhysicalEntity>

<bp:PhysicalEntity rdf:about="fc5541c7-6d1e-4233-8c22-f0d9cb327551">
 <bp:displayName rdf:datatype="xsd:string">CYBB</bp:displayName>
 <bp:xref rdf:resource="urn:selventa:UnificationXref:Genstruct:CYBB:d9a31ddb-0b8f-4d35-98bc-d84ffeea7bea"/>
</bp:PhysicalEntity>

<bp:BiochemicalReaction rdf:about="597dd548-637d-4435-9382-8600d0bbcad2">
 <bp:left rdf:resource="902c0d5c-672d-4ae2-8d6d-316b3a80ed2e"/>
 <bp:displayName rdf:datatype="xsd:string">NQO1 -cat-&gt; catof(NQO1)</bp:displayName>
 <bp:right rdf:resource="e8d0513d-f478-45dc-bb16-33f4cb79b34e"/>
</bp:BiochemicalReaction>

<bp:UnificationXref rdf:about="urn:miriam:uniprot:P63000:GS3225365:f0cd3b15-c23f-44a0-b53e-1e87dca9969d">
 <bp:id rdf:datatype="xsd:string">P63000</bp:id>
 <bp:db rdf:datatype="xsd:string">UniProt</bp:db>
</bp:UnificationXref>

<bp:UnificationXref rdf:about="urn:miriam:entrez:gene:84447:GS2146523:f1e40a6c-809a-4475-a644-eece01818783">
 <bp:id rdf:datatype="xsd:string">84447</bp:id>
 <bp:db rdf:datatype="xsd:string">Entrez Gene</bp:db>
</bp:UnificationXref>

<bp:PhysicalEntity rdf:about="ce2e25cd-5426-4409-a293-a0216d98fd6c">
 <bp:displayName rdf:datatype="xsd:string">MAPK9</bp:displayName>
 <bp:xref rdf:resource="urn:selventa:UnificationXref:Genstruct:MAPK9:c49a1f46-1d42-429a-b2bb-386f84b17d5b"/>
</bp:PhysicalEntity>

<bp:PhysicalEntity rdf:about="736d4044-2c78-4468-abdc-4333b7aa8641">
 <bp:displayName rdf:datatype="xsd:string">KEAP1:NFE2L2</bp:displayName>
 <bp:xref rdf:resource="urn:selventa:UnificationXref:Genstruct:KEAP1:NFE2L2:679587da-29f9-4361-bf2d-0a6984e12ad0"/>
</bp:PhysicalEntity>

<bp:PhysicalEntity rdf:about="354f03e2-7cdc-46b0-a798-b38032055c5b">
 <bp:displayName rdf:datatype="xsd:string">taof(NR3C2)</bp:displayName>
 <bp:xref rdf:resource="urn:selventa:UnificationXref:Genstruct:taof(NR3C2):e7ab87d7-ce85-4c3c-b4d4-439a1105ec01"/>
 <bp:xref rdf:resource="urn:miriam:uniprot:P08235:GS3260314:b9f6e302-c090-498c-b394-60d1ee65d014"/>
 <bp:xref rdf:resource="urn:miriam:entrez:gene:4306:GS3260314:ddce46b3-e1ec-4503-9688-d6ef0667cf4b"/>
</bp:PhysicalEntity>

<bp:BiochemicalReaction rdf:about="2061846e-7c0f-4bd6-97ee-f5077b721185">
 <bp:left rdf:resource="736d4044-2c78-4468-abdc-4333b7aa8641"/>
 <bp:displayName rdf:datatype="xsd:string">KEAP1:NFE2L2 -| T(NFE2L2)</bp:displayName>
 <bp:right rdf:resource="ac26959a-fd92-4a7a-a68d-a8f8df95fd4a"/>
</bp:BiochemicalReaction>

<bp:BiochemicalReaction rdf:about="1872e550-9cc5-4226-8765-d375dc1d4a0f">
 <bp:left rdf:resource="55adfcaa-03f4-4c12-b7d0-0e312fd778f0"/>
 <bp:displayName rdf:datatype="xsd:string">FOS -e-&gt; taof(FOS)</bp:displayName>
 <bp:right rdf:resource="abc654e5-4744-4e3a-b8ac-801a9fb04ed0"/>
</bp:BiochemicalReaction>

<bp:BiochemicalReaction rdf:about="fd7973fe-466a-48d0-a4bc-44d55095bcfb">
 <bp:left rdf:resource="3dced36f-23cc-415a-9d75-bd4169539ace"/>
 <bp:displayName rdf:datatype="xsd:string">response to hypoxia -| exp(SCNN1A)</bp:displayName>
 <bp:right rdf:resource="1567b5f5-5b6c-4f90-945a-abc0d6411d99"/>
</bp:BiochemicalReaction>

<bp:PhysicalEntity rdf:about="e5cfe8a1-b6db-4487-9f76-a4c194687ae5">
 <bp:displayName rdf:datatype="xsd:string">PARP1</bp:displayName>
 <bp:xref rdf:resource="urn:selventa:UnificationXref:Genstruct:PARP1:22fd0baf-8f8c-4133-95bf-b5471f34e83c"/>
</bp:PhysicalEntity>

<bp:BiochemicalReaction rdf:about="d499c7e1-21c8-487b-9767-1ba1396430f6">
 <bp:left rdf:resource="6e78fc87-d5aa-4c13-bdc9-7e253f26b26f"/>
 <bp:displayName rdf:datatype="xsd:string">Hyperoxia -&gt; NFKBIA P@S32</bp:displayName>
 <bp:right rdf:resource="2114ba28-a4f9-496c-82a3-620666d60c3d"/>
</bp:BiochemicalReaction>

<bp:PhysicalEntity rdf:about="a4a0b872-f78c-46ec-8b3f-fc2f840609ae">
 <bp:displayName rdf:datatype="xsd:string">extracellular</bp:displayName>
 <bp:xref rdf:resource="urn:selventa:UnificationXref:Genstruct:extracellular:291d5b07-4cd2-4969-9bde-74da91a47c75"/>
</bp:PhysicalEntity>

<bp:UnificationXref rdf:about="urn:miriam:uniprot:P45983:GS3221773:6c41ab40-2544-4105-9010-86e65f11eb93">
 <bp:id rdf:datatype="xsd:string">P45983</bp:id>
 <bp:db rdf:datatype="xsd:string">UniProt</bp:db>
</bp:UnificationXref>

<bp:BiochemicalReaction rdf:about="87cc2416-954f-400c-bfa5-44fd63be45fd">
 <bp:left rdf:resource="3dced36f-23cc-415a-9d75-bd4169539ace"/>
 <bp:displayName rdf:datatype="xsd:string">response to hypoxia -&gt; MIR21</bp:displayName>
 <bp:right rdf:resource="08cdd0c2-1e33-4bcc-ac44-f9ff98583e02"/>
</bp:BiochemicalReaction>

<bp:BiochemicalReaction rdf:about="b61fe895-79af-4435-b0a6-824903675eb5">
 <bp:left rdf:resource="5fdf459c-5b20-4733-9c9b-d7a4dc87a2b1"/>
 <bp:displayName rdf:datatype="xsd:string">Biliverdine + NADPH -&gt; Bilirubin + NADP -prod-&gt; Bilirubin</bp:displayName>
 <bp:right rdf:resource="ce267428-524f-48cd-84de-e127d42a7b14"/>
</bp:BiochemicalReaction>

<bp:BiochemicalReaction rdf:about="bb8f8d51-29df-46f4-ac1f-7e1721d25fe5">
 <bp:left rdf:resource="8dbcdba1-8815-4230-9896-77d26d4201fc"/>
 <bp:displayName rdf:datatype="xsd:string">taof(NFE2L2) -&gt; exp(GCLC)</bp:displayName>
 <bp:right rdf:resource="52374fc4-158b-4aff-9184-967987c38e2f"/>
</bp:BiochemicalReaction>

<bp:BiochemicalReaction rdf:about="67160f79-9909-46d0-829c-ffaed572b880">
 <bp:left rdf:resource="60e23f53-2d7c-4859-8302-f9ba5dbe10a0"/>
 <bp:displayName rdf:datatype="xsd:string">TSC1:TSC2 -cat-&gt; catof(TSC1:TSC2)</bp:displayName>
 <bp:right rdf:resource="df1aa8f3-f8cf-4bd6-927d-44c9c3b1313e"/>
</bp:BiochemicalReaction>

<bp:UnificationXref rdf:about="urn:miriam:uniprot:P18847:GS3233326:a3cbd3c0-6fe0-48aa-8322-de50c3a93159">
 <bp:id rdf:datatype="xsd:string">P18847</bp:id>
 <bp:db rdf:datatype="xsd:string">UniProt</bp:db>
</bp:UnificationXref>

<bp:UnificationXref rdf:about="urn:selventa:UnificationXref:Genstruct:Arachidonic acid:6cf96f31-9ce8-4278-a5f7-607225597f13">
 <bp:id rdf:datatype="xsd:string">GS65432</bp:id>
 <bp:db rdf:datatype="xsd:string">Genstruct</bp:db>
</bp:UnificationXref>

<bp:PhysicalEntity rdf:about="93e37dd7-7a89-4127-91b4-9f7b4956c37d">
 <bp:displayName rdf:datatype="xsd:string">CFTR P@S768</bp:displayName>
</bp:PhysicalEntity>

<bp:BiochemicalReaction rdf:about="67a61d98-0065-40e8-9a3e-64d24b5a459e">
 <bp:left rdf:resource="4d03e550-7294-4450-bc1f-e6572b90e2ea"/>
 <bp:displayName rdf:datatype="xsd:string">T(sodium/potassium-exchanging ATPase complex Hs) =| tportof(sodium/potassium-exchanging ATPase complex Hs)</bp:displayName>
 <bp:right rdf:resource="92c31484-a8c6-4f91-acd6-0cdeec07b877"/>
</bp:BiochemicalReaction>

<bp:BiochemicalReaction rdf:about="5c36d41c-c576-4a23-bdb0-0311ab7f4ae7">
 <bp:left rdf:resource="45ffd68e-eaea-44c1-bf73-2727417e58db"/>
 <bp:displayName rdf:datatype="xsd:string">2-Amino-1-methyl-6-phenylimidazo(4,5-b)pyridine -&gt; taof(AHR)</bp:displayName>
 <bp:right rdf:resource="c82587b2-bd03-459c-ae40-0fbc754805f0"/>
</bp:BiochemicalReaction>

<bp:PhysicalEntity rdf:about="9ccb3311-fe61-4e17-81d3-22d6eacab4b2">
 <bp:displayName rdf:datatype="xsd:string">PLA2G4A</bp:displayName>
 <bp:xref rdf:resource="urn:selventa:UnificationXref:Genstruct:PLA2G4A:7e3cc5fd-d0ea-4e6b-ab12-385b2ee0a7bd"/>
</bp:PhysicalEntity>

<bp:PhysicalEntity rdf:about="42237460-da78-407b-9649-1bbe6195f1b7">
 <bp:displayName rdf:datatype="xsd:string">kaof(MAPK13)</bp:displayName>
 <bp:xref rdf:resource="urn:miriam:entrez:gene:5603:GS3222041:c3ab8c4d-3f7c-4a67-8216-e96b8fe264c9"/>
 <bp:xref rdf:resource="urn:selventa:UnificationXref:Genstruct:kaof(MAPK13):997e13fc-2021-4563-aed7-966405fcf995"/>
 <bp:xref rdf:resource="urn:miriam:uniprot:O15264:GS3222041:693792c2-8303-455f-9cf7-8f74229cd683"/>
</bp:PhysicalEntity>

<bp:UnificationXref rdf:about="urn:miriam:uniprot:P08107:GS1355061:bc4e573a-69a4-4047-a7b0-1a9b3523c065">
 <bp:id rdf:datatype="xsd:string">P08107</bp:id>
 <bp:db rdf:datatype="xsd:string">UniProt</bp:db>
</bp:UnificationXref>

<bp:UnificationXref rdf:about="urn:miriam:uniprot:Q16881:GS3461764:46d9892b-8b4e-4cb0-a882-403f79deabcb">
 <bp:id rdf:datatype="xsd:string">Q16881</bp:id>
 <bp:db rdf:datatype="xsd:string">UniProt</bp:db>
</bp:UnificationXref>

<bp:BiochemicalReaction rdf:about="8b85ef9e-7215-4eb3-8a4d-f337c9bed75e">
 <bp:left rdf:resource="b436b2af-638f-4553-8fe1-7af9ed4ae345"/>
 <bp:displayName rdf:datatype="xsd:string">Hydrogen peroxide -&gt; Hydroxyl radical -prod-&gt; Hydroxyl radical</bp:displayName>
 <bp:right rdf:resource="1446c77b-2c58-4da5-8782-19b354274f01"/>
</bp:BiochemicalReaction>

<bp:BiochemicalReaction rdf:about="709fcc61-8162-470f-9414-f4ea7901afde">
 <bp:left rdf:resource="d7c39a74-ebae-4ea5-aad0-6421d8308b4e"/>
 <bp:displayName rdf:datatype="xsd:string">Hydrogen peroxide -&gt; FOSL1</bp:displayName>
 <bp:right rdf:resource="1bd90a9c-05fd-4b46-a58d-3eab3cb50b46"/>
</bp:BiochemicalReaction>

<bp:BiochemicalReaction rdf:about="72c1e336-7473-4f4c-8d86-07ed12db3288">
 <bp:left rdf:resource="03cbe528-4a8b-4adc-bfae-3d927ba15cce"/>
 <bp:displayName rdf:datatype="xsd:string">kaof(ERK family Hs) -&gt; exp(AQP5)</bp:displayName>
 <bp:right rdf:resource="140d84ee-5c1e-4f59-b0c0-038f35d90ea6"/>
</bp:BiochemicalReaction>

<bp:BiochemicalReaction rdf:about="5af9088a-0b93-458f-ab18-5c359aedc2d8">
 <bp:left rdf:resource="1670edf8-17e8-4736-8966-85dab2177142"/>
 <bp:displayName rdf:datatype="xsd:string">respiratory chain complex III -cat-&gt; catof(respiratory chain complex III)</bp:displayName>
 <bp:right rdf:resource="398a88c9-c90b-44a6-84dd-a1867fb898bf"/>
</bp:BiochemicalReaction>

<bp:UnificationXref rdf:about="urn:miriam:uniprot:Q96KS0:GS3354303:e8a5e85e-ace9-474b-96ef-8e722cc724ce">
 <bp:id rdf:datatype="xsd:string">Q96KS0</bp:id>
 <bp:db rdf:datatype="xsd:string">UniProt</bp:db>
</bp:UnificationXref>

<bp:MolecularInteraction rdf:about="b4abbf29-0f6e-4e61-9223-27bc2cad1f94">
 <bp:displayName rdf:datatype="xsd:string">JUN:NFE2L2 -cc- NFE2L2</bp:displayName>
 <bp:participant rdf:resource="4f537108-1bae-48d1-b8d8-26d38b2cdd4e"/>
 <bp:participant rdf:resource="489614ad-a883-4e77-8417-8050dc319215"/>
</bp:MolecularInteraction>

<bp:UnificationXref rdf:about="urn:selventa:UnificationXref:Genstruct:CREB1:836f781f-4cd3-478a-b432-e5351310d206">
 <bp:id rdf:datatype="xsd:string">GS1333022</bp:id>
 <bp:db rdf:datatype="xsd:string">Genstruct</bp:db>
</bp:UnificationXref>

<bp:UnificationXref rdf:about="urn:miriam:uniprot:P05164:GS3317507:47950340-3331-478d-acc0-25a2db7fde05">
 <bp:id rdf:datatype="xsd:string">P05164</bp:id>
 <bp:db rdf:datatype="xsd:string">UniProt</bp:db>
</bp:UnificationXref>

<bp:BiochemicalReaction rdf:about="eeb9cea1-b51e-4406-9bf3-698e5d0c3729">
 <bp:left rdf:resource="d7c39a74-ebae-4ea5-aad0-6421d8308b4e"/>
 <bp:displayName rdf:datatype="xsd:string">Hydrogen peroxide -&gt; catof(PTGES2)</bp:displayName>
 <bp:right rdf:resource="194c08dc-3cfa-4f65-a720-d34d18d049c2"/>
</bp:BiochemicalReaction>

<bp:BiochemicalReaction rdf:about="3d29a4f2-abcf-47f0-9802-e4b9e7382127">
 <bp:left rdf:resource="0303f2a0-124d-4cc8-9598-533fd1f8bcc5"/>
 <bp:displayName rdf:datatype="xsd:string">FYN P@T -&gt; kaof(FYN)</bp:displayName>
 <bp:right rdf:resource="a2a10c17-3047-48b4-8887-bb7680f98703"/>
</bp:BiochemicalReaction>

<bp:PhysicalEntity rdf:about="82e279c9-6254-493a-82e5-c6f1f43364a9">
 <bp:displayName rdf:datatype="xsd:string">EPAS1</bp:displayName>
 <bp:xref rdf:resource="urn:selventa:UnificationXref:Genstruct:EPAS1:7f1d5516-cd15-4212-8ff4-8465dbf25aba"/>
</bp:PhysicalEntity>

<bp:BiochemicalReaction rdf:about="7c4a8c95-a19d-4786-98c0-d0f0c375c549">
 <bp:left rdf:resource="2844c146-18c3-4774-8f30-ea13690ae59f"/>
 <bp:displayName rdf:datatype="xsd:string">response to endoplasmic reticulum stress -&gt; response to unfolded protein</bp:displayName>
 <bp:right rdf:resource="0def39c6-0874-4798-8c4e-d251141239c8"/>
</bp:BiochemicalReaction>

<bp:UnificationXref rdf:about="urn:miriam:entrez:gene:1386:GS3222031:1a0a1864-54f5-49a8-b03b-1137ae2fc21a">
 <bp:id rdf:datatype="xsd:string">1386</bp:id>
 <bp:db rdf:datatype="xsd:string">Entrez Gene</bp:db>
</bp:UnificationXref>

<bp:UnificationXref rdf:about="urn:miriam:entrez:gene:4779:GS3457444:14ca3e7a-6fed-4ef9-b081-1d6fbfea72c5">
 <bp:id rdf:datatype="xsd:string">4779</bp:id>
 <bp:db rdf:datatype="xsd:string">Entrez Gene</bp:db>
</bp:UnificationXref>

<bp:UnificationXref rdf:about="urn:miriam:uniprot:P16220:GS3223435:9260cc00-ea57-49c2-8957-c5d9a9c539cb">
 <bp:id rdf:datatype="xsd:string">P16220</bp:id>
 <bp:db rdf:datatype="xsd:string">UniProt</bp:db>
</bp:UnificationXref>

<bp:PhysicalEntity rdf:about="050ce796-dc90-42c1-9e22-ee172e9bc002">
 <bp:displayName rdf:datatype="xsd:string">Dinoprostone</bp:displayName>
 <bp:xref rdf:resource="urn:selventa:UnificationXref:Genstruct:Dinoprostone:31f811b1-a4ed-4b9f-92e1-48893f5cd5e2"/>
</bp:PhysicalEntity>

<bp:BiochemicalReaction rdf:about="ee8f66bf-b21a-413a-bc4a-b2a4e0934020">
 <bp:left rdf:resource="2b71d2dd-99f3-4920-87a9-760311a18ee1"/>
 <bp:displayName rdf:datatype="xsd:string">Superoxides -&gt; STAT1 P@S727</bp:displayName>
 <bp:right rdf:resource="80fdd8b2-b06b-4744-80d6-ee52d0c9c237"/>
</bp:BiochemicalReaction>

<bp:BiochemicalReaction rdf:about="871cde24-ba97-4443-9031-723f871bb36c">
 <bp:left rdf:resource="8b4529ea-392f-4d3b-aded-05527edd7a3d"/>
 <bp:displayName rdf:datatype="xsd:string">turbulent shear stress -&gt; kaof(MAPK3)</bp:displayName>
 <bp:right rdf:resource="7aaefa57-81c3-4a01-936d-aa758a1ae5f9"/>
</bp:BiochemicalReaction>

<bp:UnificationXref rdf:about="urn:selventa:UnificationXref:Genstruct:laminar shear stress:03a86441-503a-4391-b1fc-dd39ca9feeb6">
 <bp:id rdf:datatype="xsd:string">GS7470252</bp:id>
 <bp:db rdf:datatype="xsd:string">Genstruct</bp:db>
</bp:UnificationXref>

<bp:BiochemicalReaction rdf:about="04c2bf34-6870-4d3a-ab84-76b101ebd7de">
 <bp:left rdf:resource="5e6fefa5-5ae2-47c5-9599-335a33d84d0b"/>
 <bp:displayName rdf:datatype="xsd:string">taof(EPAS1) -&gt; exp(CFTR)</bp:displayName>
 <bp:right rdf:resource="139151c2-f99d-4b52-bd59-5541110c9f03"/>
</bp:BiochemicalReaction>

<bp:BiochemicalReaction rdf:about="4ce2406b-bd4c-456b-920d-a3a9076a32f1">
 <bp:left rdf:resource="3e5cd0fa-403b-475f-8ec9-91e9b173b86e"/>
 <bp:displayName rdf:datatype="xsd:string">NOS3 P@S633 -| NOS3 A@?</bp:displayName>
 <bp:right rdf:resource="17e483c4-be4c-487a-8faa-143420513084"/>
</bp:BiochemicalReaction>

<bp:UnificationXref rdf:about="urn:miriam:uniprot:P23443:GS3243677:29adca9c-b82d-4b3a-af3f-ebdacec254d9">
 <bp:id rdf:datatype="xsd:string">P23443</bp:id>
 <bp:db rdf:datatype="xsd:string">UniProt</bp:db>
</bp:UnificationXref>

<bp:UnificationXref rdf:about="urn:miriam:entrez:gene:22809:GS4657100:0f5b588c-bb27-44b5-9c0a-3891ef92b679">
 <bp:id rdf:datatype="xsd:string">22809</bp:id>
 <bp:db rdf:datatype="xsd:string">Entrez Gene</bp:db>
</bp:UnificationXref>

<bp:UnificationXref rdf:about="urn:miriam:entrez:gene:340719:GS3327706:98fd5431-2b62-4088-8673-eb60da0ec2d8">
 <bp:id rdf:datatype="xsd:string">340719</bp:id>
 <bp:db rdf:datatype="xsd:string">Entrez Gene</bp:db>
</bp:UnificationXref>

<bp:BiochemicalReaction rdf:about="327bba58-0e90-467e-beac-6e15114add7c">
 <bp:left rdf:resource="dfcf7475-325c-47f9-8689-9b834220179d"/>
 <bp:displayName rdf:datatype="xsd:string">kaof(MAP2K3) =&gt; MAPK14 P@T180</bp:displayName>
 <bp:right rdf:resource="abfd2324-a692-43fe-a81d-4045456a2fb0"/>
</bp:BiochemicalReaction>

<bp:UnificationXref rdf:about="urn:miriam:uniprot:Q9NX09:GS1700557:705cad57-6225-49cc-833f-5fdb9e98d83b">
 <bp:id rdf:datatype="xsd:string">Q9NX09</bp:id>
 <bp:db rdf:datatype="xsd:string">UniProt</bp:db>
</bp:UnificationXref>

<bp:PhysicalEntity rdf:about="116b0269-11ed-4b6d-abb0-61490e746ec4">
 <bp:displayName rdf:datatype="xsd:string">taof(RXRA)</bp:displayName>
 <bp:xref rdf:resource="urn:selventa:UnificationXref:Genstruct:taof(RXRA):335c250d-6c86-4bda-b5a3-7ec1d5be30a1"/>
 <bp:xref rdf:resource="urn:miriam:uniprot:P19793:GS3223547:2ae669d9-2b8a-4ba3-9b2a-818e76b84544"/>
 <bp:xref rdf:resource="urn:miriam:entrez:gene:6256:GS3223547:0e273146-0f15-411e-9f6d-88184983de1a"/>
</bp:PhysicalEntity>

<bp:MolecularInteraction rdf:about="2cd75f01-6fd0-45bb-84ab-b0063d4f62c5">
 <bp:displayName rdf:datatype="xsd:string">NR1I3:RXRA -cc- RXRA</bp:displayName>
 <bp:participant rdf:resource="027e0b09-921c-41d7-bf8c-b7ce2fdcd626"/>
 <bp:participant rdf:resource="53ad737d-b316-4f48-99f8-09b5978cc980"/>
</bp:MolecularInteraction>

<bp:UnificationXref rdf:about="urn:selventa:UnificationXref:Genstruct:kaof(EGFR):bc15497c-4e6c-40a1-8c95-7761abcf9aa0">
 <bp:id rdf:datatype="xsd:string">GS3237070</bp:id>
 <bp:db rdf:datatype="xsd:string">Genstruct</bp:db>
</bp:UnificationXref>

<bp:UnificationXref rdf:about="urn:selventa:UnificationXref:Genstruct:catof(EGLN3):a448bcbb-c239-4294-9814-3fbfafa9902f">
 <bp:id rdf:datatype="xsd:string">GS3366720</bp:id>
 <bp:db rdf:datatype="xsd:string">Genstruct</bp:db>
</bp:UnificationXref>

<bp:BiochemicalReaction rdf:about="dc27efe5-dc5f-4005-a841-cc782e461bb0">
 <bp:left rdf:resource="2c298d0c-8c1c-4a3c-a50c-960062cd4472"/>
 <bp:displayName rdf:datatype="xsd:string">ERN1 -| taof(NFKB Complex Hs)</bp:displayName>
 <bp:right rdf:resource="605d858d-9857-48e2-9e4b-ff8c0d843a9f"/>
</bp:BiochemicalReaction>

<bp:PhysicalEntity rdf:about="702ae002-95bb-416a-8654-5635217e1763">
 <bp:displayName rdf:datatype="xsd:string">MAP2K5</bp:displayName>
 <bp:xref rdf:resource="urn:selventa:UnificationXref:Genstruct:MAP2K5:d0bd9996-4d88-4d99-8d36-648bfc20cdbd"/>
</bp:PhysicalEntity>

<bp:UnificationXref rdf:about="urn:miriam:entrez:gene:140809:GS2274032:6cf47e71-fd54-4550-9288-fb8272a988ea">
 <bp:id rdf:datatype="xsd:string">140809</bp:id>
 <bp:db rdf:datatype="xsd:string">Entrez Gene</bp:db>
</bp:UnificationXref>

<bp:UnificationXref rdf:about="urn:selventa:UnificationXref:Genstruct:exp(GSTP1):8f52e296-4995-4bff-87e9-ef94eefd4110">
 <bp:id rdf:datatype="xsd:string">GS1351504</bp:id>
 <bp:db rdf:datatype="xsd:string">Genstruct</bp:db>
</bp:UnificationXref>

<bp:UnificationXref rdf:about="urn:selventa:UnificationXref:Genstruct:TXNRD1:bbd95142-7c37-43b8-a48e-538caac4b017">
 <bp:id rdf:datatype="xsd:string">GS1423653</bp:id>
 <bp:db rdf:datatype="xsd:string">Genstruct</bp:db>
</bp:UnificationXref>

<bp:UnificationXref rdf:about="urn:selventa:UnificationXref:Genstruct:4-Hydroxy-2-nonenal:4969e9b4-845f-46a0-90c4-2cd103d33dd6">
 <bp:id rdf:datatype="xsd:string">GS355113</bp:id>
 <bp:db rdf:datatype="xsd:string">Genstruct</bp:db>
</bp:UnificationXref>

<bp:PhysicalEntity rdf:about="aa54cf75-2a67-43e0-bc2b-267a0774048b">
 <bp:displayName rdf:datatype="xsd:string">PKC Family Hs</bp:displayName>
 <bp:xref rdf:resource="urn:selventa:UnificationXref:Genstruct:PKC Family Hs:6d14eff8-f9eb-410e-ab4d-409587e5cc6a"/>
</bp:PhysicalEntity>

<bp:UnificationXref rdf:about="urn:miriam:entrez:gene:2152:GS4503757:c8604691-eb00-4e1e-b2ab-ed6e545764e8">
 <bp:id rdf:datatype="xsd:string">2152</bp:id>
 <bp:db rdf:datatype="xsd:string">Entrez Gene</bp:db>
</bp:UnificationXref>

<bp:BiochemicalReaction rdf:about="af13f4ab-34e6-45a6-9480-a0fdde49174a">
 <bp:left rdf:resource="8a25c26f-24b3-4d9d-9564-765cab34eb26"/>
 <bp:displayName rdf:datatype="xsd:string">HDAC5 P@S -| HDAC5:MEF2 family Hs</bp:displayName>
 <bp:right rdf:resource="602b4ffa-c2ea-469d-ab7d-a3af1ac2488e"/>
</bp:BiochemicalReaction>

<bp:PhysicalEntity rdf:about="139151c2-f99d-4b52-bd59-5541110c9f03">
 <bp:displayName rdf:datatype="xsd:string">exp(CFTR)</bp:displayName>
 <bp:xref rdf:resource="urn:selventa:UnificationXref:Genstruct:exp(CFTR):3bc0d400-c540-45ef-bd15-d69d80acdc16"/>
 <bp:xref rdf:resource="urn:miriam:entrez:gene:1080:GS1330231:9ce092f1-6205-47cd-b4a8-aa0041a305a5"/>
 <bp:xref rdf:resource="urn:miriam:uniprot:P13569:GS1330231:c49678a3-4b63-4ea5-9106-c2fb46e6eb20"/>
</bp:PhysicalEntity>

<bp:PhysicalEntity rdf:about="00ea260b-a776-4e95-9f80-1f591317e8ac">
 <bp:displayName rdf:datatype="xsd:string">NOX1</bp:displayName>
 <bp:xref rdf:resource="urn:selventa:UnificationXref:Genstruct:NOX1:f78b05f0-7cc8-4032-9beb-b7780dbea90d"/>
</bp:PhysicalEntity>

<bp:PhysicalEntity rdf:about="9f47fd19-9e27-445e-994c-53e73f4e0310">
 <bp:displayName rdf:datatype="xsd:string">Probucol</bp:displayName>
 <bp:xref rdf:resource="urn:selventa:UnificationXref:Genstruct:Probucol:5835af78-e308-4758-bdd1-cde1df391d81"/>
</bp:PhysicalEntity>

<bp:MolecularInteraction rdf:about="1440d01c-81bf-4077-b23f-14e66c0587f4">
 <bp:displayName rdf:datatype="xsd:string">HIF1A:ARNT -cc- ARNT</bp:displayName>
 <bp:participant rdf:resource="e85be31f-09f7-44f2-9141-be0432d9eb9e"/>
 <bp:participant rdf:resource="96e6e8dd-59d9-44a0-8d71-c6ddcb2d59f1"/>
</bp:MolecularInteraction>

<bp:UnificationXref rdf:about="urn:miriam:entrez:gene:468:GS3225225:ae9bbd29-b109-4302-850a-2db37b66e700">
 <bp:id rdf:datatype="xsd:string">468</bp:id>
 <bp:db rdf:datatype="xsd:string">Entrez Gene</bp:db>
</bp:UnificationXref>

<bp:UnificationXref rdf:about="urn:selventa:UnificationXref:Genstruct:NCF1:87a36212-2c33-42c0-86d5-384c45a252df">
 <bp:id rdf:datatype="xsd:string">GS5141347</bp:id>
 <bp:db rdf:datatype="xsd:string">Genstruct</bp:db>
</bp:UnificationXref>

<bp:PhysicalEntity rdf:about="8e2a25ee-38c1-4a1c-bc7e-e6dc0fa563fe">
 <bp:displayName rdf:datatype="xsd:string">taof(NFE2L1)</bp:displayName>
 <bp:xref rdf:resource="urn:selventa:UnificationXref:Genstruct:taof(NFE2L1):373414b1-1849-4978-82da-8c3077778216"/>
 <bp:xref rdf:resource="urn:miriam:uniprot:Q14494:GS3457444:4df92cd4-adbf-4981-af6d-09cdff7f72a3"/>
 <bp:xref rdf:resource="urn:miriam:uniprot:Q16656:GS3457444:b111702f-d2b5-48b5-89e5-e747886b309c"/>
 <bp:xref rdf:resource="urn:miriam:entrez:gene:4779:GS3457444:14ca3e7a-6fed-4ef9-b081-1d6fbfea72c5"/>
</bp:PhysicalEntity>

<bp:BiochemicalReaction rdf:about="9f8095a8-f01b-4f83-a467-5e085ba1159c">
 <bp:left rdf:resource="7ed1a187-1c82-4a17-bc25-0b47699fa73a"/>
 <bp:displayName rdf:datatype="xsd:string">Diesel exhaust particles -&gt; taof(AHR)</bp:displayName>
 <bp:right rdf:resource="c82587b2-bd03-459c-ae40-0fbc754805f0"/>
</bp:BiochemicalReaction>

<bp:BiochemicalReaction rdf:about="c2e0ad71-3a17-4da3-8d38-f6ec6b66bedb">
 <bp:left rdf:resource="62187b28-065f-46ba-801a-45af244be15b"/>
 <bp:displayName rdf:datatype="xsd:string">Nitric oxide -&gt; exp(DDIT3)</bp:displayName>
 <bp:right rdf:resource="a7514872-8828-4b6f-86ca-9789a9c2474a"/>
</bp:BiochemicalReaction>

<bp:BiochemicalReaction rdf:about="76d1178c-8f1d-4a47-ad1e-d5a8ac4f9797">
 <bp:left rdf:resource="b1fd83bc-6b2d-48cc-9f57-dd6212d12b78"/>
 <bp:displayName rdf:datatype="xsd:string">GSTA2 -cat-&gt; catof(GSTA2)</bp:displayName>
 <bp:right rdf:resource="5011f536-e272-43ed-8a70-e2a600aec8e8"/>
</bp:BiochemicalReaction>

<bp:BiochemicalReaction rdf:about="d7a22d6a-717e-4fae-96c6-82079aad4f42">
 <bp:left rdf:resource="ac2e9f7b-4a8f-4c82-8a51-ff88d43314cc"/>
 <bp:displayName rdf:datatype="xsd:string">EGF -&gt; EGFR P@Y</bp:displayName>
 <bp:right rdf:resource="7603ebd1-ab69-458e-89b5-d0e5f36e6ccf"/>
</bp:BiochemicalReaction>

<bp:PhysicalEntity rdf:about="9e0b166d-1b65-47bd-93eb-003914c5fbf1">
 <bp:displayName rdf:datatype="xsd:string">exp(ATF4)</bp:displayName>
 <bp:xref rdf:resource="urn:miriam:entrez:gene:468:GS1321545:f79b3b2f-f217-477e-b61f-e5a472c0da56"/>
 <bp:xref rdf:resource="urn:selventa:UnificationXref:Genstruct:exp(ATF4):3f5bb982-05c5-443a-b2f9-f7fadd8ebf44"/>
 <bp:xref rdf:resource="urn:miriam:uniprot:P18848:GS1321545:ae260c59-b059-436e-863a-8a75a6bfe91c"/>
</bp:PhysicalEntity>

<bp:UnificationXref rdf:about="urn:miriam:entrez:gene:5594:GS3221706:16ac2220-e5a2-4bd5-aa1d-2959f6b28915">
 <bp:id rdf:datatype="xsd:string">5594</bp:id>
 <bp:db rdf:datatype="xsd:string">Entrez Gene</bp:db>
</bp:UnificationXref>

<bp:PhysicalEntity rdf:about="d496fc54-8086-4a79-a120-de0e0beede11">
 <bp:displayName rdf:datatype="xsd:string">degradationof(EPAS1)</bp:displayName>
</bp:PhysicalEntity>

<bp:UnificationXref rdf:about="urn:selventa:UnificationXref:Genstruct:CYP1A1:17107359-2df5-4229-aae2-bc8c8f745f08">
 <bp:id rdf:datatype="xsd:string">GS1334554</bp:id>
 <bp:db rdf:datatype="xsd:string">Genstruct</bp:db>
</bp:UnificationXref>

<bp:PhysicalEntity rdf:about="c0b91566-3e39-4cab-a279-3933473cd7bf">
 <bp:displayName rdf:datatype="xsd:string">taof(AP-1 complex Hs)</bp:displayName>
 <bp:xref rdf:resource="urn:selventa:UnificationXref:Genstruct:taof(AP-1 complex Hs):35150fa1-bbc0-41e1-9688-fb2996badfa8"/>
</bp:PhysicalEntity>

<bp:PhysicalEntity rdf:about="34f0f6ef-aaf5-48ff-8dbd-94f86ad6e8d3">
 <bp:displayName rdf:datatype="xsd:string">MAP2K6 P@T211</bp:displayName>
</bp:PhysicalEntity>

<bp:BiochemicalReaction rdf:about="71bb315f-bc56-4497-bae3-39129c31f54a">
 <bp:left rdf:resource="1181d5c2-da31-46f8-a1b9-ff154f4f63a1"/>
 <bp:displayName rdf:datatype="xsd:string">GGT1 -cat-&gt; catof(GGT1)</bp:displayName>
 <bp:right rdf:resource="6f6c9c4e-fa2e-4f68-91ef-a6d6810b76f6"/>
</bp:BiochemicalReaction>

<bp:BiochemicalReaction rdf:about="5f9fee36-9231-4026-8742-f1425f919fe4">
 <bp:left rdf:resource="3dced36f-23cc-415a-9d75-bd4169539ace"/>
 <bp:displayName rdf:datatype="xsd:string">response to hypoxia -&gt; glycolysis</bp:displayName>
 <bp:right rdf:resource="9a4f6401-79d0-4fb7-81f3-6a34e646aa22"/>
</bp:BiochemicalReaction>

<bp:PhysicalEntity rdf:about="a1d786cf-8fc0-4fc6-8aeb-beac2208027b">
 <bp:displayName rdf:datatype="xsd:string">JUND:NFE2L2</bp:displayName>
 <bp:xref rdf:resource="urn:selventa:UnificationXref:Genstruct:JUND:NFE2L2:1c8986d3-9f1f-4dae-8ef3-29c2a103e738"/>
</bp:PhysicalEntity>

<bp:UnificationXref rdf:about="urn:selventa:UnificationXref:Genstruct:taof(STAT1):7ee65266-74fc-448e-8389-036d2bddcfe0">
 <bp:id rdf:datatype="xsd:string">GS3225435</bp:id>
 <bp:db rdf:datatype="xsd:string">Genstruct</bp:db>
</bp:UnificationXref>

<bp:UnificationXref rdf:about="urn:miriam:uniprot:P08235:GS3260314:b9f6e302-c090-498c-b394-60d1ee65d014">
 <bp:id rdf:datatype="xsd:string">P08235</bp:id>
 <bp:db rdf:datatype="xsd:string">UniProt</bp:db>
</bp:UnificationXref>

<bp:UnificationXref rdf:about="urn:miriam:entrez:gene:7046:GS3252357:af4384eb-0740-4059-a60d-05663cf26335">
 <bp:id rdf:datatype="xsd:string">7046</bp:id>
 <bp:db rdf:datatype="xsd:string">Entrez Gene</bp:db>
</bp:UnificationXref>

<bp:UnificationXref rdf:about="urn:miriam:uniprot:Q03701:GS3315053:39a6934e-cd22-4b9d-bc46-a9b2c288fe0e">
 <bp:id rdf:datatype="xsd:string">Q03701</bp:id>
 <bp:db rdf:datatype="xsd:string">UniProt</bp:db>
</bp:UnificationXref>

<bp:UnificationXref rdf:about="urn:miriam:entrez:gene:440275:GS4336540:7e30c556-7b49-4c65-bafc-244901167a9e">
 <bp:id rdf:datatype="xsd:string">440275</bp:id>
 <bp:db rdf:datatype="xsd:string">Entrez Gene</bp:db>
</bp:UnificationXref>

<bp:UnificationXref rdf:about="urn:selventa:UnificationXref:Genstruct:NR1I3:RXRA:f1f7c952-49b7-40ee-a009-b31df1131ad9">
 <bp:id rdf:datatype="xsd:string">GS6361335</bp:id>
 <bp:db rdf:datatype="xsd:string">Genstruct</bp:db>
</bp:UnificationXref>

<bp:UnificationXref rdf:about="urn:selventa:UnificationXref:Genstruct:NADP+:b6dd540f-2c8b-4f58-96a9-44367f218385">
 <bp:id rdf:datatype="xsd:string">GS7530060</bp:id>
 <bp:db rdf:datatype="xsd:string">Genstruct</bp:db>
</bp:UnificationXref>

<bp:PhysicalEntity rdf:about="2c298d0c-8c1c-4a3c-a50c-960062cd4472">
 <bp:displayName rdf:datatype="xsd:string">ERN1</bp:displayName>
 <bp:xref rdf:resource="urn:selventa:UnificationXref:Genstruct:ERN1:6a3cd046-74c2-4b71-930c-4497d1f359bd"/>
</bp:PhysicalEntity>

<bp:BiochemicalReaction rdf:about="719baff4-8c81-42c3-96e5-06ef70dcf027">
 <bp:left rdf:resource="e6d4254e-a3b8-48c3-8e50-59e630d6fc87"/>
 <bp:displayName rdf:datatype="xsd:string">Reactive Oxygen Species -&gt; 4-Hydroxy-2-nonenal</bp:displayName>
 <bp:right rdf:resource="3e8c92e6-6156-4c40-9d63-da04d9f9433d"/>
</bp:BiochemicalReaction>

<bp:PhysicalEntity rdf:about="5ec49ca6-d400-465b-b240-718626e30a88">
 <bp:displayName rdf:datatype="xsd:string">p38 MAPK Family Hs</bp:displayName>
 <bp:xref rdf:resource="urn:selventa:UnificationXref:Genstruct:p38 MAPK Family Hs:fd17d011-0cfa-42b4-81b6-a723df06c686"/>
</bp:PhysicalEntity>

<bp:BiochemicalReaction rdf:about="5a4986a5-e3d7-47b0-be63-c8b708416bd8">
 <bp:left rdf:resource="c0b91566-3e39-4cab-a279-3933473cd7bf"/>
 <bp:displayName rdf:datatype="xsd:string">taof(AP-1 complex Hs) =&gt; exp(NOS2)</bp:displayName>
 <bp:right rdf:resource="bb01583a-d52b-49b7-ad62-5c0b839eca6a"/>
</bp:BiochemicalReaction>

<bp:BiochemicalReaction rdf:about="b0059ce8-45e3-4159-8d7e-8ea830c4e9a1">
 <bp:left rdf:resource="2c298d0c-8c1c-4a3c-a50c-960062cd4472"/>
 <bp:displayName rdf:datatype="xsd:string">ERN1 -| taof(AP-1 complex Hs)</bp:displayName>
 <bp:right rdf:resource="c0b91566-3e39-4cab-a279-3933473cd7bf"/>
</bp:BiochemicalReaction>

<bp:UnificationXref rdf:about="urn:miriam:entrez:gene:131096:GS3222216:affa7e84-fe8b-4e26-8889-231dc6ee1265">
 <bp:id rdf:datatype="xsd:string">131096</bp:id>
 <bp:db rdf:datatype="xsd:string">Entrez Gene</bp:db>
</bp:UnificationXref>

<bp:UnificationXref rdf:about="urn:selventa:UnificationXref:Genstruct:exp(GPX2):a12122d7-c5c8-4a40-bbff-843e110f57d3">
 <bp:id rdf:datatype="xsd:string">GS1350625</bp:id>
 <bp:db rdf:datatype="xsd:string">Genstruct</bp:db>
</bp:UnificationXref>

<bp:UnificationXref rdf:about="urn:selventa:UnificationXref:Genstruct:Ascorbic acid:30f8d538-69a2-4144-a6fa-0a70e6e15449">
 <bp:id rdf:datatype="xsd:string">GS41623</bp:id>
 <bp:db rdf:datatype="xsd:string">Genstruct</bp:db>
</bp:UnificationXref>

<bp:UnificationXref rdf:about="urn:selventa:UnificationXref:Genstruct:catof(TLR4):0efd5a77-cae3-4275-aa27-c0bbd355c4dd">
 <bp:id rdf:datatype="xsd:string">GS3232677</bp:id>
 <bp:db rdf:datatype="xsd:string">Genstruct</bp:db>
</bp:UnificationXref>

<bp:UnificationXref rdf:about="urn:selventa:UnificationXref:Genstruct:EGLN1:43e07f0a-8004-48c6-8ea7-18053323fb89">
 <bp:id rdf:datatype="xsd:string">GS1701050</bp:id>
 <bp:db rdf:datatype="xsd:string">Genstruct</bp:db>
</bp:UnificationXref>

<bp:MolecularInteraction rdf:about="fbdd67b5-d0c4-49e2-8b7d-37f08b04b7d1">
 <bp:displayName rdf:datatype="xsd:string">PLA2G4A:RPS6KA5 -cc- PLA2G4A</bp:displayName>
 <bp:participant rdf:resource="c950ff5a-27aa-439c-a507-4554647f0993"/>
 <bp:participant rdf:resource="9ccb3311-fe61-4e17-81d3-22d6eacab4b2"/>
</bp:MolecularInteraction>

<bp:UnificationXref rdf:about="urn:miriam:entrez:gene:6772:GS3225435:4865cdb9-130f-4621-b3cb-10199d854d26">
 <bp:id rdf:datatype="xsd:string">6772</bp:id>
 <bp:db rdf:datatype="xsd:string">Entrez Gene</bp:db>
</bp:UnificationXref>

<bp:PhysicalEntity rdf:about="7623acda-fba7-404a-8827-6b29d0adcb68">
 <bp:displayName rdf:datatype="xsd:string">taof(KLF2)</bp:displayName>
 <bp:xref rdf:resource="urn:miriam:uniprot:Q9Y5W3:GS4442432:e3c60b2d-7d2b-48d2-922c-b0a6702e3c46"/>
 <bp:xref rdf:resource="urn:selventa:UnificationXref:Genstruct:taof(KLF2):106b960d-bf47-4215-8d46-16b9c27252f3"/>
 <bp:xref rdf:resource="urn:miriam:entrez:gene:10365:GS4442432:8c135726-7874-4873-8c38-5b35ced00733"/>
</bp:PhysicalEntity>

<bp:PhysicalEntity rdf:about="0303f2a0-124d-4cc8-9598-533fd1f8bcc5">
 <bp:displayName rdf:datatype="xsd:string">FYN P@T</bp:displayName>
</bp:PhysicalEntity>

<bp:UnificationXref rdf:about="urn:miriam:uniprot:Q9Y5W3:GS4442432:e3c60b2d-7d2b-48d2-922c-b0a6702e3c46">
 <bp:id rdf:datatype="xsd:string">Q9Y5W3</bp:id>
 <bp:db rdf:datatype="xsd:string">UniProt</bp:db>
</bp:UnificationXref>

<bp:BiochemicalReaction rdf:about="9387b83d-1d25-4a61-8673-99d030ff940c">
 <bp:left rdf:resource="2498f02e-e6c5-4f26-9c8a-638b7e86b9b6"/>
 <bp:displayName rdf:datatype="xsd:string">kaof(p38 MAPK family Hs) -&gt; taof(NFKB Complex Hs)</bp:displayName>
 <bp:right rdf:resource="605d858d-9857-48e2-9e4b-ff8c0d843a9f"/>
</bp:BiochemicalReaction>

<bp:BiochemicalReaction rdf:about="fdf799f1-25cb-45bc-809f-a4674a3a33dc">
 <bp:left rdf:resource="eebf7b6e-125e-4876-82c6-809df5bc6f36"/>
 <bp:displayName rdf:datatype="xsd:string">kaof(MAPK11) =&gt; NFE2L2 P@ST</bp:displayName>
 <bp:right rdf:resource="d825d10f-24fe-44d5-a5dd-50ccc73d3067"/>
</bp:BiochemicalReaction>

<bp:UnificationXref rdf:about="urn:selventa:UnificationXref:Genstruct:Oxiglutatione:d052e029-0230-4f4b-96af-d886150023d1">
 <bp:id rdf:datatype="xsd:string">GS344336</bp:id>
 <bp:db rdf:datatype="xsd:string">Genstruct</bp:db>
</bp:UnificationXref>

<bp:BiochemicalReaction rdf:about="da196478-72f7-44c9-8899-2663c299f852">
 <bp:left rdf:resource="c98434ac-e319-4907-ac98-cb18aa8ec039"/>
 <bp:displayName rdf:datatype="xsd:string">taof(ATF3) -| exp(DDIT3)</bp:displayName>
 <bp:right rdf:resource="a7514872-8828-4b6f-86ca-9789a9c2474a"/>
</bp:BiochemicalReaction>

<bp:PhysicalEntity rdf:about="8755fe66-a67d-4257-9700-b7f3282be6c7">
 <bp:displayName rdf:datatype="xsd:string">MAPK11</bp:displayName>
 <bp:xref rdf:resource="urn:selventa:UnificationXref:Genstruct:MAPK11:f1743ebb-72fe-4972-86b7-9f6d3e92fd8d"/>
</bp:PhysicalEntity>

<bp:MolecularInteraction rdf:about="1609ed24-d9d4-46c5-af33-8c2e52ce71ce">
 <bp:displayName rdf:datatype="xsd:string">sodium/potassium-exchanging ATPase complex Hs -cc- ATP1A1</bp:displayName>
 <bp:participant rdf:resource="5372bbf9-5184-45cd-9a32-d81cea8bfe0d"/>
 <bp:participant rdf:resource="8165def3-e9cb-400a-87b0-bb39d17e1cd4"/>
</bp:MolecularInteraction>

<bp:BiochemicalReaction rdf:about="fd1770e3-00bf-40d4-81c0-6344f45b4f0f">
 <bp:left rdf:resource="fd6b55a8-6a2f-4ef7-b9b4-5256c7aaa1df"/>
 <bp:displayName rdf:datatype="xsd:string">JUN -| DDIT3</bp:displayName>
 <bp:right rdf:resource="e5e8b4b0-ad66-4e77-b603-8d106c3006d6"/>
</bp:BiochemicalReaction>

<bp:UnificationXref rdf:about="urn:miriam:entrez:gene:7040:GS1421303:96b3cf29-c7c4-43da-b313-728fd53d084c">
 <bp:id rdf:datatype="xsd:string">7040</bp:id>
 <bp:db rdf:datatype="xsd:string">Entrez Gene</bp:db>
</bp:UnificationXref>

<bp:BiochemicalReaction rdf:about="2a4f2b30-0c8b-45f5-babb-38a4e52203e3">
 <bp:left rdf:resource="58462a5b-d0d6-4e90-a8ab-9e9debdabf09"/>
 <bp:displayName rdf:datatype="xsd:string">15-deoxy-D12,14-prostaglandin J2 -| exp(CYBB)</bp:displayName>
 <bp:right rdf:resource="12ebdbfd-555c-41c2-bbf1-d247d39748e3"/>
</bp:BiochemicalReaction>

<bp:UnificationXref rdf:about="urn:selventa:UnificationXref:Genstruct:kaof(MAPK11):03317899-300a-4215-bb1d-b645414bc58c">
 <bp:id rdf:datatype="xsd:string">GS3222024</bp:id>
 <bp:db rdf:datatype="xsd:string">Genstruct</bp:db>
</bp:UnificationXref>

<bp:UnificationXref rdf:about="urn:miriam:entrez:gene:1649:GS3315053:786b2d57-0ffc-445f-bc7f-3189fc9453d6">
 <bp:id rdf:datatype="xsd:string">1649</bp:id>
 <bp:db rdf:datatype="xsd:string">Entrez Gene</bp:db>
</bp:UnificationXref>

<bp:UnificationXref rdf:about="urn:selventa:UnificationXref:Genstruct:kaof(PFKFB3):07077f04-2407-4943-a3ae-37480fa1406b">
 <bp:id rdf:datatype="xsd:string">GS3475274</bp:id>
 <bp:db rdf:datatype="xsd:string">Genstruct</bp:db>
</bp:UnificationXref>

<bp:PhysicalEntity rdf:about="daa45c91-6ebd-4ff8-8dc9-45f581637f41">
 <bp:displayName rdf:datatype="xsd:string">TSC1</bp:displayName>
 <bp:xref rdf:resource="urn:selventa:UnificationXref:Genstruct:TSC1:a3f36d60-3bc0-4964-8d3f-abfcfca48993"/>
</bp:PhysicalEntity>

<bp:BiochemicalReaction rdf:about="e0d217ff-ac37-46af-bc9f-17a531cc9079">
 <bp:left rdf:resource="005e3f2d-92f7-4548-8f46-02aa4838abee"/>
 <bp:displayName rdf:datatype="xsd:string">kaof(CSNK2A1) -&gt; NFE2L2</bp:displayName>
 <bp:right rdf:resource="489614ad-a883-4e77-8417-8050dc319215"/>
</bp:BiochemicalReaction>

<bp:UnificationXref rdf:about="urn:selventa:UnificationXref:Genstruct:Hydrogen peroxide -&gt; Hypochlorous acid:0ad9196f-63f8-4eca-9962-03c3ed28048b">
 <bp:id rdf:datatype="xsd:string">GS7360447</bp:id>
 <bp:db rdf:datatype="xsd:string">Genstruct</bp:db>
</bp:UnificationXref>

<bp:BiochemicalReaction rdf:about="c605163c-377c-4e88-8a11-63e6989b13fd">
 <bp:left rdf:resource="26f4a50b-010a-4236-840c-a535dc26b73e"/>
 <bp:displayName rdf:datatype="xsd:string">HSP90B1 -&gt; protein maturation</bp:displayName>
 <bp:right rdf:resource="4d08ab30-15dc-4a57-9ceb-207218de3c15"/>
</bp:BiochemicalReaction>

<bp:BiochemicalReaction rdf:about="7da46ac5-7473-4423-9ac9-a67ca749fc6a">
 <bp:left rdf:resource="2d43da61-5c49-416c-b91c-e2004dc195b4"/>
 <bp:displayName rdf:datatype="xsd:string">oxof(GSR) -&gt; Glutathione</bp:displayName>
 <bp:right rdf:resource="530b24b8-7cc7-467e-9004-9505e8d1a989"/>
</bp:BiochemicalReaction>

<bp:UnificationXref rdf:about="urn:selventa:UnificationXref:Genstruct:GSS:8519c13d-2f13-43f4-ba97-c8c44d1cf027">
 <bp:id rdf:datatype="xsd:string">GS1351401</bp:id>
 <bp:db rdf:datatype="xsd:string">Genstruct</bp:db>
</bp:UnificationXref>

<bp:BiochemicalReaction rdf:about="865f8a85-0356-4708-a3c6-07df1eeb1530">
 <bp:left rdf:resource="92efc66b-90ba-4dcc-b87a-1f8a688cd08a"/>
 <bp:displayName rdf:datatype="xsd:string">KEAP1 -| taof(NFE2L2)</bp:displayName>
 <bp:right rdf:resource="8dbcdba1-8815-4230-9896-77d26d4201fc"/>
</bp:BiochemicalReaction>

<bp:UnificationXref rdf:about="urn:miriam:uniprot:P19525:GS3370302:8f704c41-04a7-4707-8e3e-deb516b88800">
 <bp:id rdf:datatype="xsd:string">P19525</bp:id>
 <bp:db rdf:datatype="xsd:string">UniProt</bp:db>
</bp:UnificationXref>

<bp:MolecularInteraction rdf:about="5c8860d9-3680-44a3-a390-e8fcb8cc7e78">
 <bp:displayName rdf:datatype="xsd:string">TSC2:14-3-3 Family Hs -cc- 14-3-3 Family Hs</bp:displayName>
 <bp:participant rdf:resource="19c661d8-5494-4c30-baad-e35faaf6df38"/>
 <bp:participant rdf:resource="6c4181e8-827e-418c-927d-2edb11ecdd49"/>
</bp:MolecularInteraction>

<bp:BiochemicalReaction rdf:about="9a984d75-4473-4360-8634-ca608b2d5029">
 <bp:left rdf:resource="623a1963-ccaa-4e2a-89b7-95990514d13a"/>
 <bp:displayName rdf:datatype="xsd:string">degradationof(EIF4G1) =| EIF4G1</bp:displayName>
[truncated: 528,914 more chars]
